# Supplementary material for: Implementation of an Ellipsoidal-Cavity Field Correction for Computed Molecular Oscillator Strengths in Solution: A(nother) Benchmark Study
Source: J Chem Theory Comput. 2025 Mar 17;21(6):3120–31. doi: 10.1021/acs.jctc.5c00070 (PMC11948336; doi:10.1021/acs.jctc.5c00070)
Supplement: Supplementary file 2 — ct5c00070_si_002.zip [file ct5c00070_si_002.zip]

Archive with 4 entries (3 files):
- ToShare/
- ToShare/088-sample.nb
- ToShare/geometry.txt
- ToShare/cavityCoords.txt
