# Supplementary material for: Implementation of an Ellipsoidal-Cavity Field Correction for Computed Molecular Oscillator Strengths in Solution: A(nother) Benchmark Study
Source: J Chem Theory Comput. 2025 Mar 17;21(6):3120–31. doi: 10.1021/acs.jctc.5c00070 (PMC11948336; doi:10.1021/acs.jctc.5c00070)
Supplement: Supplementary file 2 — ct5c00070_si_002.zip [file ct5c00070_si_002.zip › ToShare/088-sample.nb]

(* Content-type: application/vnd.wolfram.mathematica *)

(*** Wolfram Notebook File ***)
(* http://www.wolfram.com/nb *)

(* CreatedBy='Mathematica 14.0' *)

(*CacheID: 234*)
(* Internal cache information:
NotebookFileLineBreakTest
NotebookFileLineBreakTest
NotebookDataPosition[       158,          7]
NotebookDataLength[    668361,      11979]
NotebookOptionsPosition[    653653,      11740]
NotebookOutlinePosition[    654289,      11763]
CellTagsIndexPosition[    654205,      11758]
WindowFrame->Normal*)

(* Beginning of Notebook Content *)
Notebook[{
Cell[BoxData[
 RowBox[{"ClearAll", "[", "\"\<Global`*\>\"", "]"}]], "Input",
 CellChangeTimes->{{3.925388570040559*^9, 3.9253885700431223`*^9}},
 CellLabel->"In[1]:=",ExpressionUUID->"eed3158a-49cb-4c4e-b387-4c307857f7a8"],

Cell[BoxData[
 RowBox[{
  RowBox[{
   RowBox[{"nD", "=", "1.333"}], ";"}], 
  RowBox[{"(*", " ", 
   RowBox[{
   "this", " ", "is", " ", "the", " ", "n_D", " ", "value", " ", "for", " ", 
    "the", " ", "solvent", " ", "in", " ", "which", " ", "the", " ", 
    "absorption", " ", "experiment", " ", "was", " ", "carried"}], " ", 
   "*)"}]}]], "Input",
 CellChangeTimes->{{3.9199908751118507`*^9, 3.9199908819932203`*^9}, {
   3.920043958925317*^9, 3.920043960512425*^9}, 3.921580792819556*^9, {
   3.925347878107101*^9, 3.925347879537794*^9}, {3.925385780219579*^9, 
   3.925385782066864*^9}, {3.9253930049381037`*^9, 3.925393009544997*^9}, {
   3.925564715110573*^9, 3.925564715251741*^9}, {3.945620662444394*^9, 
   3.945620717236753*^9}},
 CellLabel->"In[1]:=",ExpressionUUID->"280d5448-9a52-4836-9df0-dbce634988ed"],

Cell[CellGroupData[{

Cell["\<\
Visualization of the molecule and its PCM surface points (system of reference \
-> O)\
\>", "Subsubsection",
 CellChangeTimes->{{3.9198182745731483`*^9, 3.919818277242074*^9}, {
  3.945621216864012*^9, 3.945621231010837*^9}, {3.9456288404760103`*^9, 
  3.945628866285434*^9}},ExpressionUUID->"d4750290-5d08-4000-a4c5-\
5d0e891e9cc8"],

Cell["\<\
In the directory containing the notebook there is also a \
\[OpenCurlyDoubleQuote]cavityCoords . txt\[CloseCurlyDoubleQuote] file \
containing the coordinates of the PCM surface points, and (optionally) a  \
\[OpenCurlyDoubleQuote]geometry.txt\[CloseCurlyDoubleQuote] file containing \
the coordinates of the molecule\[CloseCurlyQuote]s nuclei\
\>", "Text",
 CellChangeTimes->{{3.9456204889356003`*^9, 
  3.9456206052718773`*^9}},ExpressionUUID->"3d9dc5d2-73d1-4059-ae59-\
10392e65acd5"],

Cell[BoxData[{
 RowBox[{
  RowBox[{"nbDir", "=", 
   RowBox[{"NotebookDirectory", "[", "]"}]}], ";"}], "\[IndentingNewLine]", 
 RowBox[{
  RowBox[{"cavityCoordsFile", "=", 
   RowBox[{"FileNameJoin", "[", 
    RowBox[{"{", 
     RowBox[{"nbDir", ",", "\"\<cavityCoords.txt\>\""}], "}"}], "]"}]}], 
  ";"}], "\[IndentingNewLine]", 
 RowBox[{
  RowBox[{"geometryFile", "=", 
   RowBox[{"FileNameJoin", "[", 
    RowBox[{"{", 
     RowBox[{"nbDir", ",", "\"\<geometry.txt\>\""}], "}"}], "]"}]}], 
  ";"}]}], "Input",
 CellChangeTimes->{{3.925517472256248*^9, 3.925517528803341*^9}, {
   3.92551774061667*^9, 3.925517767419366*^9}, 3.925518016343691*^9, {
   3.925520059955999*^9, 3.925520063252177*^9}},
 CellLabel->"In[2]:=",ExpressionUUID->"cefbadfb-cc29-4e66-9b7f-302ba76342e2"],

Cell[BoxData[{
 RowBox[{
  RowBox[{"CavityCoordinates", "=", 
   RowBox[{"Import", "[", 
    RowBox[{"cavityCoordsFile", ",", "\"\<Table\>\""}], "]"}]}], 
  ";"}], "\[IndentingNewLine]", 
 RowBox[{
  RowBox[{"geometry", "=", 
   RowBox[{"Import", "[", 
    RowBox[{"geometryFile", ",", "\"\<Table\>\""}], "]"}]}], ";"}]}], "Input",\

 CellChangeTimes->{{3.91981161230744*^9, 3.91981162955885*^9}, {
   3.919811889867468*^9, 3.919811947042506*^9}, 3.919811982407435*^9, {
   3.919818214988297*^9, 3.919818222051673*^9}, {3.919822751983115*^9, 
   3.919822786329782*^9}, 3.919822973950575*^9, {3.919989646380493*^9, 
   3.919989664646885*^9}, {3.920055679727289*^9, 3.920055701907606*^9}, {
   3.9252246192941437`*^9, 3.925224620419557*^9}, {3.925434094029225*^9, 
   3.925434100071747*^9}, {3.925434145747828*^9, 3.92543414758008*^9}, {
   3.92543590488525*^9, 3.9254359067322483`*^9}, {3.925517544499527*^9, 
   3.925517554570335*^9}},
 CellLabel->"In[5]:=",ExpressionUUID->"3b1ac472-4510-44e6-8edf-94c0514fa1fc"],

Cell[CellGroupData[{

Cell[BoxData[
 RowBox[{"Points", "=", 
  RowBox[{"Show", "[", "\[IndentingNewLine]", 
   RowBox[{
    RowBox[{"ListPointPlot3D", "[", 
     RowBox[{
      RowBox[{"{", 
       RowBox[{"CavityCoordinates", ",", "geometry"}], "}"}], ",", 
      RowBox[{"PlotRange", "->", 
       RowBox[{"{", 
        RowBox[{
         RowBox[{"{", 
          RowBox[{
           RowBox[{"-", "7"}], ",", "7"}], "}"}], ",", 
         RowBox[{"{", 
          RowBox[{
           RowBox[{"-", "7"}], ",", "7"}], "}"}], ",", 
         RowBox[{"{", 
          RowBox[{
           RowBox[{"-", "7"}], ",", "7"}], "}"}]}], "}"}]}], ",", " ", 
      RowBox[{"BoxRatios", "->", 
       RowBox[{"{", 
        RowBox[{"7", ",", "7", ",", "7"}], "}"}]}], ",", 
      RowBox[{"PlotStyle", "->", 
       RowBox[{"{", 
        RowBox[{"Automatic", ",", 
         RowBox[{"AbsolutePointSize", "[", "10", "]"}]}], "}"}]}], ",", " ", 
      RowBox[{"Axes", "->", "True"}], ",", 
      RowBox[{"AxesOrigin", "->", 
       RowBox[{"{", 
        RowBox[{"0", ",", "0", ",", "0"}], "}"}]}], ",", 
      RowBox[{"AxesLabel", "->", 
       RowBox[{"{", 
        RowBox[{"X", ",", "Y", ",", "Z"}], "}"}]}], ",", " ", 
      RowBox[{"AxesStyle", "->", 
       RowBox[{"{", 
        RowBox[{
         RowBox[{"Directive", "[", 
          RowBox[{"Thick", ",", "Red", ",", "16"}], "]"}], ",", 
         RowBox[{"Directive", "[", 
          RowBox[{"Thick", ",", "Blue", ",", "16"}], "]"}], ",", 
         RowBox[{"Directive", "[", 
          RowBox[{"Thick", ",", "Green", ",", "16"}], "]"}]}], "}"}]}], ",", 
      RowBox[{"Ticks", "->", "None"}]}], "]"}], ",", "\[IndentingNewLine]", 
    RowBox[{"{", "\[IndentingNewLine]", 
     RowBox[{"Graphics3D", "[", 
      RowBox[{"{", "\[IndentingNewLine]", 
       RowBox[{
        RowBox[{"{", 
         RowBox[{"Red", ",", 
          RowBox[{"Arrowheads", "[", 
           RowBox[{"{", 
            RowBox[{"0", ",", ".1"}], "}"}], "]"}], ",", 
          RowBox[{"Arrow", "[", 
           RowBox[{"Tube", "[", 
            RowBox[{"{", 
             RowBox[{
              RowBox[{"{", 
               RowBox[{"0", ",", "0", ",", "0"}], "}"}], ",", 
              RowBox[{"{", 
               RowBox[{"7", ",", "0", ",", "0"}], "}"}]}], "}"}], "]"}], 
           "]"}]}], "}"}], ",", "\[IndentingNewLine]", 
        RowBox[{"{", 
         RowBox[{"Blue", ",", 
          RowBox[{"Arrowheads", "[", 
           RowBox[{"{", 
            RowBox[{"0", ",", ".1"}], "}"}], "]"}], ",", 
          RowBox[{"Arrow", "[", 
           RowBox[{"Tube", "[", 
            RowBox[{"{", 
             RowBox[{
              RowBox[{"{", 
               RowBox[{"0", ",", "0", ",", "0"}], "}"}], ",", 
              RowBox[{"{", 
               RowBox[{"0", ",", "7", ",", "0"}], "}"}]}], "}"}], "]"}], 
           "]"}]}], "}"}], ",", "\[IndentingNewLine]", 
        RowBox[{"{", 
         RowBox[{"Green", ",", 
          RowBox[{"Arrowheads", "[", 
           RowBox[{"{", 
            RowBox[{"0", ",", ".1"}], "}"}], "]"}], ",", 
          RowBox[{"Arrow", "[", 
           RowBox[{"Tube", "[", 
            RowBox[{"{", 
             RowBox[{
              RowBox[{"{", 
               RowBox[{"0", ",", "0", ",", "0"}], "}"}], ",", 
              RowBox[{"{", 
               RowBox[{"0", ",", "0", ",", "7"}], "}"}]}], "}"}], "]"}], 
           "]"}]}], "}"}]}], "\[IndentingNewLine]", "}"}], "]"}], 
     "\[IndentingNewLine]", "}"}]}], "]"}]}]], "Input",
 CellChangeTimes->{{3.925314594379977*^9, 3.9253146328127*^9}, {
  3.925314693162784*^9, 3.925314744308812*^9}, {3.925392876464291*^9, 
  3.925392908861748*^9}, {3.925512121103569*^9, 3.925512126351315*^9}, {
  3.942267290948268*^9, 3.942267292027611*^9}},
 CellLabel->"In[7]:=",ExpressionUUID->"c41b2ebc-6371-47ca-a8ad-1be857cc6b0c"],

Cell[BoxData[
 Graphics3DBox[{{{{
      {RGBColor[0.3315753, 0.4561011, 0.6388182], PointSize[
       0.009722222222222222], Point3DBox[{0., -2.070846, 2.870909}], 
       Point3DBox[{0., -3.658146, 1.283609}], 
       Point3DBox[{-1.122390594, -3.193236594, 1.283609}], 
       Point3DBox[{1.122390594, -3.193236594, 1.283609}], 
       Point3DBox[{-1.122390594, -2.070846, 2.405999594}], 
       Point3DBox[{1.122390594, -2.070846, 2.405999594}], 
       Point3DBox[{0., -3.193236594, 2.405999594}], 
       Point3DBox[{0., -3.193236594, 0.161218406}], 
       Point3DBox[{-0.916428082, -2.987274082, 2.200037082}], 
       Point3DBox[{-0.916428082, -2.987274082, 0.367180918}], 
       Point3DBox[{0.916428082, -2.987274082, 2.200037082}], 
       Point3DBox[{0.916428082, -2.987274082, 0.367180918}], 
       Point3DBox[{-1.480383584, -2.475806329, 1.688569329}], 
       Point3DBox[{-1.480383584, -2.475806329, 0.878648671}], 
       Point3DBox[{1.480383584, -2.475806329, 1.688569329}], 
       Point3DBox[{1.480383584, -2.475806329, 0.878648671}], 
       Point3DBox[{-0.404960329, -3.551229584, 1.688569329}], 
       Point3DBox[{-0.404960329, -3.551229584, 0.878648671}], 
       Point3DBox[{0.404960329, -3.551229584, 1.688569329}], 
       Point3DBox[{0.404960329, -3.551229584, 0.878648671}], 
       Point3DBox[{-0.404960329, -1.665885671, 2.763992584}], 
       Point3DBox[{-0.404960329, -2.475806329, 2.763992584}], 
       Point3DBox[{0.404960329, -1.665885671, 2.763992584}], 
       Point3DBox[{0.404960329, -2.475806329, 2.763992584}], 
       Point3DBox[{-0.477449674, -3.14125786, 2.35402086}], 
       Point3DBox[{-0.477449674, -3.14125786, 0.21319714}], 
       Point3DBox[{0.477449674, -3.14125786, 2.35402086}], 
       Point3DBox[{0.477449674, -3.14125786, 0.21319714}], 
       Point3DBox[{-1.07041186, -1.593396326, 2.35402086}], 
       Point3DBox[{-1.07041186, -2.548295674, 2.35402086}], 
       Point3DBox[{1.07041186, -1.593396326, 2.35402086}], 
       Point3DBox[{1.07041186, -2.548295674, 2.35402086}], 
       Point3DBox[{-1.07041186, -3.14125786, 1.761058674}], 
       Point3DBox[{-1.07041186, -3.14125786, 0.806159326}], 
       Point3DBox[{1.07041186, -3.14125786, 1.761058674}], 
       Point3DBox[{1.07041186, -3.14125786, 0.806159326}], 
       Point3DBox[{-1.256817091, -2.756386695, 1.969149695}], 
       Point3DBox[{-1.256817091, -2.756386695, 0.598068305}], 
       Point3DBox[{1.256817091, -2.756386695, 1.969149695}], 
       Point3DBox[{1.256817091, -2.756386695, 0.598068305}], 
       Point3DBox[{-0.685540695, -3.327663091, 1.969149695}], 
       Point3DBox[{-0.685540695, -3.327663091, 0.598068305}], 
       Point3DBox[{0.685540695, -3.327663091, 1.969149695}], 
       Point3DBox[{0.685540695, -3.327663091, 0.598068305}], 
       Point3DBox[{-0.685540695, -1.385305305, 2.540426091}], 
       Point3DBox[{-0.685540695, -2.756386695, 2.540426091}], 
       Point3DBox[{0.685540695, -1.385305305, 2.540426091}], 
       Point3DBox[{0.685540695, -2.756386695, 2.540426091}], 
       Point3DBox[{0., -3.602959423, 1.698518325}], 
       Point3DBox[{0., -3.602959423, 0.868699675}], 
       Point3DBox[{0., -1.655936675, 2.815722423}], 
       Point3DBox[{0., -2.485755325, 2.815722423}], 
       Point3DBox[{-1.532113423, -2.070846, 1.698518325}], 
       Point3DBox[{1.532113423, -2.070846, 1.698518325}], 
       Point3DBox[{-0.414909325, -2.070846, 2.815722423}], 
       Point3DBox[{0.414909325, -2.070846, 2.815722423}], 
       Point3DBox[{-1.532113423, -2.485755325, 1.283609}], 
       Point3DBox[{1.532113423, -2.485755325, 1.283609}], 
       Point3DBox[{-0.414909325, -3.602959423, 1.283609}], 
       Point3DBox[{0.414909325, -3.602959423, 1.283609}], 
       Point3DBox[{-1.356214207, -1.841222302, 2.07574363}], 
       Point3DBox[{-1.356214207, -2.300469698, 2.07574363}], 
       Point3DBox[{1.356214207, -1.841222302, 2.07574363}], 
       Point3DBox[{1.356214207, -2.300469698, 2.07574363}], 
       Point3DBox[{-0.229623698, -3.427060207, 2.07574363}], 
       Point3DBox[{-0.229623698, -3.427060207, 0.49147437}], 
       Point3DBox[{0.229623698, -3.427060207, 2.07574363}], 
       Point3DBox[{0.229623698, -3.427060207, 0.49147437}], 
       Point3DBox[{-1.356214207, -2.86298063, 1.513232698}], 
       Point3DBox[{-1.356214207, -2.86298063, 1.053985302}], 
       Point3DBox[{1.356214207, -2.86298063, 1.513232698}], 
       Point3DBox[{1.356214207, -2.86298063, 1.053985302}], 
       Point3DBox[{-0.79213463, -3.427060207, 1.513232698}], 
       Point3DBox[{-0.79213463, -3.427060207, 1.053985302}], 
       Point3DBox[{0.79213463, -3.427060207, 1.513232698}], 
       Point3DBox[{0.79213463, -3.427060207, 1.053985302}], 
       Point3DBox[{-0.229623698, -2.86298063, 2.639823207}], 
       Point3DBox[{0.229623698, -2.86298063, 2.639823207}], 
       Point3DBox[{-0.79213463, -1.841222302, 2.639823207}], 
       Point3DBox[{-0.79213463, -2.300469698, 2.639823207}], 
       Point3DBox[{0.79213463, -1.841222302, 2.639823207}], 
       Point3DBox[{0.79213463, -2.300469698, 2.639823207}], 
       Point3DBox[{0., 2.070846, 2.870909}], 
       Point3DBox[{0., 3.658146, 1.283609}], 
       Point3DBox[{-1.122390594, 3.193236594, 1.283609}], 
       Point3DBox[{1.122390594, 3.193236594, 1.283609}], 
       Point3DBox[{-1.122390594, 2.070846, 2.405999594}], 
       Point3DBox[{1.122390594, 2.070846, 2.405999594}], 
       Point3DBox[{0., 3.193236594, 2.405999594}], 
       Point3DBox[{0., 3.193236594, 0.161218406}], 
       Point3DBox[{-0.916428082, 2.987274082, 2.200037082}], 
       Point3DBox[{-0.916428082, 2.987274082, 0.367180918}], 
       Point3DBox[{0.916428082, 2.987274082, 2.200037082}], 
       Point3DBox[{0.916428082, 2.987274082, 0.367180918}], 
       Point3DBox[{-1.480383584, 2.475806329, 1.688569329}], 
       Point3DBox[{-1.480383584, 2.475806329, 0.878648671}], 
       Point3DBox[{1.480383584, 2.475806329, 1.688569329}], 
       Point3DBox[{1.480383584, 2.475806329, 0.878648671}], 
       Point3DBox[{-0.404960329, 3.551229584, 1.688569329}], 
       Point3DBox[{-0.404960329, 3.551229584, 0.878648671}], 
       Point3DBox[{0.404960329, 3.551229584, 1.688569329}], 
       Point3DBox[{0.404960329, 3.551229584, 0.878648671}], 
       Point3DBox[{-0.404960329, 2.475806329, 2.763992584}], 
       Point3DBox[{-0.404960329, 1.665885671, 2.763992584}], 
       Point3DBox[{0.404960329, 2.475806329, 2.763992584}], 
       Point3DBox[{0.404960329, 1.665885671, 2.763992584}], 
       Point3DBox[{-0.477449674, 3.14125786, 2.35402086}], 
       Point3DBox[{-0.477449674, 3.14125786, 0.21319714}], 
       Point3DBox[{0.477449674, 3.14125786, 2.35402086}], 
       Point3DBox[{0.477449674, 3.14125786, 0.21319714}], 
       Point3DBox[{-1.07041186, 2.548295674, 2.35402086}], 
       Point3DBox[{-1.07041186, 1.593396326, 2.35402086}], 
       Point3DBox[{1.07041186, 2.548295674, 2.35402086}], 
       Point3DBox[{1.07041186, 1.593396326, 2.35402086}], 
       Point3DBox[{-1.07041186, 3.14125786, 1.761058674}], 
       Point3DBox[{-1.07041186, 3.14125786, 0.806159326}], 
       Point3DBox[{1.07041186, 3.14125786, 1.761058674}], 
       Point3DBox[{1.07041186, 3.14125786, 0.806159326}], 
       Point3DBox[{-1.256817091, 2.756386695, 1.969149695}], 
       Point3DBox[{-1.256817091, 2.756386695, 0.598068305}], 
       Point3DBox[{1.256817091, 2.756386695, 1.969149695}], 
       Point3DBox[{1.256817091, 2.756386695, 0.598068305}], 
       Point3DBox[{-0.685540695, 3.327663091, 1.969149695}], 
       Point3DBox[{-0.685540695, 3.327663091, 0.598068305}], 
       Point3DBox[{0.685540695, 3.327663091, 1.969149695}], 
       Point3DBox[{0.685540695, 3.327663091, 0.598068305}], 
       Point3DBox[{-0.685540695, 2.756386695, 2.540426091}], 
       Point3DBox[{-0.685540695, 1.385305305, 2.540426091}], 
       Point3DBox[{0.685540695, 2.756386695, 2.540426091}], 
       Point3DBox[{0.685540695, 1.385305305, 2.540426091}], 
       Point3DBox[{0., 3.602959423, 1.698518325}], 
       Point3DBox[{0., 3.602959423, 0.868699675}], 
       Point3DBox[{0., 2.485755325, 2.815722423}], 
       Point3DBox[{0., 1.655936675, 2.815722423}], 
       Point3DBox[{-1.532113423, 2.070846, 1.698518325}], 
       Point3DBox[{1.532113423, 2.070846, 1.698518325}], 
       Point3DBox[{-0.414909325, 2.070846, 2.815722423}], 
       Point3DBox[{0.414909325, 2.070846, 2.815722423}], 
       Point3DBox[{-1.532113423, 2.485755325, 1.283609}], 
       Point3DBox[{1.532113423, 2.485755325, 1.283609}], 
       Point3DBox[{-0.414909325, 3.602959423, 1.283609}], 
       Point3DBox[{0.414909325, 3.602959423, 1.283609}], 
       Point3DBox[{-1.356214207, 2.300469698, 2.07574363}], 
       Point3DBox[{-1.356214207, 1.841222302, 2.07574363}], 
       Point3DBox[{1.356214207, 2.300469698, 2.07574363}], 
       Point3DBox[{1.356214207, 1.841222302, 2.07574363}], 
       Point3DBox[{-0.229623698, 3.427060207, 2.07574363}], 
       Point3DBox[{-0.229623698, 3.427060207, 0.49147437}], 
       Point3DBox[{0.229623698, 3.427060207, 2.07574363}], 
       Point3DBox[{0.229623698, 3.427060207, 0.49147437}], 
       Point3DBox[{-1.356214207, 2.86298063, 1.513232698}], 
       Point3DBox[{-1.356214207, 2.86298063, 1.053985302}], 
       Point3DBox[{1.356214207, 2.86298063, 1.513232698}], 
       Point3DBox[{1.356214207, 2.86298063, 1.053985302}], 
       Point3DBox[{-0.79213463, 3.427060207, 1.513232698}], 
       Point3DBox[{-0.79213463, 3.427060207, 1.053985302}], 
       Point3DBox[{0.79213463, 3.427060207, 1.513232698}], 
       Point3DBox[{0.79213463, 3.427060207, 1.053985302}], 
       Point3DBox[{-0.229623698, 2.86298063, 2.639823207}], 
       Point3DBox[{0.229623698, 2.86298063, 2.639823207}], 
       Point3DBox[{-0.79213463, 2.300469698, 2.639823207}], 
       Point3DBox[{-0.79213463, 1.841222302, 2.639823207}], 
       Point3DBox[{0.79213463, 2.300469698, 2.639823207}], 
       Point3DBox[{0.79213463, 1.841222302, 2.639823207}], 
       Point3DBox[{0., 2.158082, -2.817847}], 
       Point3DBox[{0., 3.745382, -1.230547}], 
       Point3DBox[{-1.122390594, 3.280472594, -1.230547}], 
       Point3DBox[{1.122390594, 3.280472594, -1.230547}], 
       Point3DBox[{-1.122390594, 2.158082, -2.352937594}], 
       Point3DBox[{1.122390594, 2.158082, -2.352937594}], 
       Point3DBox[{0., 3.280472594, -0.108156406}], 
       Point3DBox[{0., 3.280472594, -2.352937594}], 
       Point3DBox[{-0.916428082, 3.074510082, -0.314118918}], 
       Point3DBox[{-0.916428082, 3.074510082, -2.146975082}], 
       Point3DBox[{0.916428082, 3.074510082, -0.314118918}], 
       Point3DBox[{0.916428082, 3.074510082, -2.146975082}], 
       Point3DBox[{-1.480383584, 2.563042329, -0.825586671}], 
       Point3DBox[{-1.480383584, 2.563042329, -1.635507329}], 
       Point3DBox[{1.480383584, 2.563042329, -0.825586671}], 
       Point3DBox[{1.480383584, 2.563042329, -1.635507329}], 
       Point3DBox[{-0.404960329, 3.638465584, -0.825586671}], 
       Point3DBox[{-0.404960329, 3.638465584, -1.635507329}], 
       Point3DBox[{0.404960329, 3.638465584, -0.825586671}], 
       Point3DBox[{0.404960329, 3.638465584, -1.635507329}], 
       Point3DBox[{-0.404960329, 2.563042329, -2.710930584}], 
       Point3DBox[{-0.404960329, 1.753121671, -2.710930584}], 
       Point3DBox[{0.404960329, 2.563042329, -2.710930584}], 
       Point3DBox[{0.404960329, 1.753121671, -2.710930584}], 
       Point3DBox[{-0.477449674, 3.22849386, -0.16013514}], 
       Point3DBox[{-0.477449674, 3.22849386, -2.30095886}], 
       Point3DBox[{0.477449674, 3.22849386, -0.16013514}], 
       Point3DBox[{0.477449674, 3.22849386, -2.30095886}], 
       Point3DBox[{-1.07041186, 2.635531674, -2.30095886}], 
       Point3DBox[{-1.07041186, 1.680632326, -2.30095886}], 
       Point3DBox[{1.07041186, 2.635531674, -2.30095886}], 
       Point3DBox[{1.07041186, 1.680632326, -2.30095886}], 
       Point3DBox[{-1.07041186, 3.22849386, -0.753097326}], 
       Point3DBox[{-1.07041186, 3.22849386, -1.707996674}], 
       Point3DBox[{1.07041186, 3.22849386, -0.753097326}], 
       Point3DBox[{1.07041186, 3.22849386, -1.707996674}], 
       Point3DBox[{-1.256817091, 2.843622695, -0.545006305}], 
       Point3DBox[{-1.256817091, 2.843622695, -1.916087695}], 
       Point3DBox[{1.256817091, 2.843622695, -0.545006305}], 
       Point3DBox[{1.256817091, 2.843622695, -1.916087695}], 
       Point3DBox[{-0.685540695, 3.414899091, -0.545006305}], 
       Point3DBox[{-0.685540695, 3.414899091, -1.916087695}], 
       Point3DBox[{0.685540695, 3.414899091, -0.545006305}], 
       Point3DBox[{0.685540695, 3.414899091, -1.916087695}], 
       Point3DBox[{-0.685540695, 2.843622695, -2.487364091}], 
       Point3DBox[{0.685540695, 2.843622695, -2.487364091}], 
       Point3DBox[{0., 3.690195423, -0.815637675}], 
       Point3DBox[{0., 3.690195423, -1.645456325}], 
       Point3DBox[{0., 2.572991325, -2.762660423}], 
       Point3DBox[{0., 1.743172675, -2.762660423}], 
       Point3DBox[{-1.532113423, 2.158082, -1.645456325}], 
       Point3DBox[{1.532113423, 2.158082, -1.645456325}], 
       Point3DBox[{-0.414909325, 2.158082, -2.762660423}], 
       Point3DBox[{0.414909325, 2.158082, -2.762660423}], 
       Point3DBox[{-1.532113423, 2.572991325, -1.230547}], 
       Point3DBox[{1.532113423, 2.572991325, -1.230547}], 
       Point3DBox[{-0.414909325, 3.690195423, -1.230547}], 
       Point3DBox[{0.414909325, 3.690195423, -1.230547}], 
       Point3DBox[{-1.356214207, 2.387705698, -2.02268163}], 
       Point3DBox[{-1.356214207, 1.928458302, -2.02268163}], 
       Point3DBox[{1.356214207, 2.387705698, -2.02268163}], 
       Point3DBox[{1.356214207, 1.928458302, -2.02268163}], 
       Point3DBox[{-0.229623698, 3.514296207, -0.43841237}], 
       Point3DBox[{-0.229623698, 3.514296207, -2.02268163}], 
       Point3DBox[{0.229623698, 3.514296207, -0.43841237}], 
       Point3DBox[{0.229623698, 3.514296207, -2.02268163}], 
       Point3DBox[{-1.356214207, 2.95021663, -1.000923302}], 
       Point3DBox[{-1.356214207, 2.95021663, -1.460170698}], 
       Point3DBox[{1.356214207, 2.95021663, -1.000923302}], 
       Point3DBox[{1.356214207, 2.95021663, -1.460170698}], 
       Point3DBox[{-0.79213463, 3.514296207, -1.000923302}], 
       Point3DBox[{-0.79213463, 3.514296207, -1.460170698}], 
       Point3DBox[{0.79213463, 3.514296207, -1.000923302}], 
       Point3DBox[{0.79213463, 3.514296207, -1.460170698}], 
       Point3DBox[{-0.229623698, 2.95021663, -2.586761207}], 
       Point3DBox[{0.229623698, 2.95021663, -2.586761207}], 
       Point3DBox[{-0.79213463, 2.387705698, -2.586761207}], 
       Point3DBox[{-0.79213463, 1.928458302, -2.586761207}], 
       Point3DBox[{0.79213463, 2.387705698, -2.586761207}], 
       Point3DBox[{0.79213463, 1.928458302, -2.586761207}], 
       Point3DBox[{0., 0., -4.082507}], 
       Point3DBox[{-1.122390594, 0., -3.617597594}], 
       Point3DBox[{1.122390594, 0., -3.617597594}], 
       Point3DBox[{0., 1.122390594, -3.617597594}], 
       Point3DBox[{0., -1.122390594, -3.617597594}], 
       Point3DBox[{-0.916428082, 0.916428082, -3.411635082}], 
       Point3DBox[{-0.916428082, -0.916428082, -3.411635082}], 
       Point3DBox[{0.916428082, 0.916428082, -3.411635082}], 
       Point3DBox[{0.916428082, -0.916428082, -3.411635082}], 
       Point3DBox[{-1.480383584, 0.404960329, -2.900167329}], 
       Point3DBox[{-1.480383584, -0.404960329, -2.900167329}], 
       Point3DBox[{1.480383584, 0.404960329, -2.900167329}], 
       Point3DBox[{1.480383584, -0.404960329, -2.900167329}], 
       Point3DBox[{-0.404960329, 1.480383584, -2.900167329}], 
       Point3DBox[{-0.404960329, -1.480383584, -2.900167329}], 
       Point3DBox[{0.404960329, 1.480383584, -2.900167329}], 
       Point3DBox[{0.404960329, -1.480383584, -2.900167329}], 
       Point3DBox[{-0.404960329, 0.404960329, -3.975590584}], 
       Point3DBox[{-0.404960329, -0.404960329, -3.975590584}], 
       Point3DBox[{0.404960329, 0.404960329, -3.975590584}], 
       Point3DBox[{0.404960329, -0.404960329, -3.975590584}], 
       Point3DBox[{-0.477449674, 1.07041186, -3.56561886}], 
       Point3DBox[{-0.477449674, -1.07041186, -3.56561886}], 
       Point3DBox[{0.477449674, 1.07041186, -3.56561886}], 
       Point3DBox[{0.477449674, -1.07041186, -3.56561886}], 
       Point3DBox[{-1.07041186, 0.477449674, -3.56561886}], 
       Point3DBox[{-1.07041186, -0.477449674, -3.56561886}], 
       Point3DBox[{1.07041186, 0.477449674, -3.56561886}], 
       Point3DBox[{1.07041186, -0.477449674, -3.56561886}], 
       Point3DBox[{-1.07041186, 1.07041186, -2.972656674}], 
       Point3DBox[{-1.07041186, -1.07041186, -2.972656674}], 
       Point3DBox[{1.07041186, 1.07041186, -2.972656674}], 
       Point3DBox[{1.07041186, -1.07041186, -2.972656674}], 
       Point3DBox[{-1.256817091, 0.685540695, -3.180747695}], 
       Point3DBox[{-1.256817091, -0.685540695, -3.180747695}], 
       Point3DBox[{1.256817091, 0.685540695, -3.180747695}], 
       Point3DBox[{1.256817091, -0.685540695, -3.180747695}], 
       Point3DBox[{-0.685540695, 1.256817091, -3.180747695}], 
       Point3DBox[{-0.685540695, -1.256817091, -3.180747695}], 
       Point3DBox[{0.685540695, 1.256817091, -3.180747695}], 
       Point3DBox[{0.685540695, -1.256817091, -3.180747695}], 
       Point3DBox[{-0.685540695, 0.685540695, -3.752024091}], 
       Point3DBox[{-0.685540695, -0.685540695, -3.752024091}], 
       Point3DBox[{0.685540695, 0.685540695, -3.752024091}], 
       Point3DBox[{0.685540695, -0.685540695, -3.752024091}], 
       Point3DBox[{0., 1.532113423, -2.910116325}], 
       Point3DBox[{0., -1.532113423, -2.910116325}], 
       Point3DBox[{0., 0.414909325, -4.027320423}], 
       Point3DBox[{0., -0.414909325, -4.027320423}], 
       Point3DBox[{-1.532113423, 0., -2.910116325}], 
       Point3DBox[{1.532113423, 0., -2.910116325}], 
       Point3DBox[{-0.414909325, 0., -4.027320423}], 
       Point3DBox[{0.414909325, 0., -4.027320423}], 
       Point3DBox[{-1.356214207, 0.229623698, -3.28734163}], 
       Point3DBox[{-1.356214207, -0.229623698, -3.28734163}], 
       Point3DBox[{1.356214207, 0.229623698, -3.28734163}], 
       Point3DBox[{1.356214207, -0.229623698, -3.28734163}], 
       Point3DBox[{-0.229623698, 1.356214207, -3.28734163}], 
       Point3DBox[{-0.229623698, -1.356214207, -3.28734163}], 
       Point3DBox[{0.229623698, 1.356214207, -3.28734163}], 
       Point3DBox[{0.229623698, -1.356214207, -3.28734163}], 
       Point3DBox[{-1.356214207, 0.79213463, -2.724830698}], 
       Point3DBox[{-1.356214207, -0.79213463, -2.724830698}], 
       Point3DBox[{1.356214207, 0.79213463, -2.724830698}], 
       Point3DBox[{1.356214207, -0.79213463, -2.724830698}], 
       Point3DBox[{-0.79213463, 1.356214207, -2.724830698}], 
       Point3DBox[{-0.79213463, -1.356214207, -2.724830698}], 
       Point3DBox[{0.79213463, 1.356214207, -2.724830698}], 
       Point3DBox[{0.79213463, -1.356214207, -2.724830698}], 
       Point3DBox[{-0.229623698, 0.79213463, -3.851421207}], 
       Point3DBox[{-0.229623698, -0.79213463, -3.851421207}], 
       Point3DBox[{0.229623698, 0.79213463, -3.851421207}], 
       Point3DBox[{0.229623698, -0.79213463, -3.851421207}], 
       Point3DBox[{-0.79213463, 0.229623698, -3.851421207}], 
       Point3DBox[{-0.79213463, -0.229623698, -3.851421207}], 
       Point3DBox[{0.79213463, 0.229623698, -3.851421207}], 
       Point3DBox[{0.79213463, -0.229623698, -3.851421207}], 
       Point3DBox[{0., 0., 3.909815}], Point3DBox[{-1.5873, 0., 2.322515}], 
       Point3DBox[{1.5873, 0., 2.322515}], 
       Point3DBox[{-1.122390594, 1.122390594, 2.322515}], 
       Point3DBox[{-1.122390594, -1.122390594, 2.322515}], 
       Point3DBox[{1.122390594, 1.122390594, 2.322515}], 
       Point3DBox[{1.122390594, -1.122390594, 2.322515}], 
       Point3DBox[{-1.122390594, 0., 3.444905594}], 
       Point3DBox[{1.122390594, 0., 3.444905594}], 
       Point3DBox[{0., 1.122390594, 3.444905594}], 
       Point3DBox[{0., -1.122390594, 3.444905594}], 
       Point3DBox[{-0.916428082, 0.916428082, 3.238943082}], 
       Point3DBox[{-0.916428082, -0.916428082, 3.238943082}], 
       Point3DBox[{0.916428082, 0.916428082, 3.238943082}], 
       Point3DBox[{0.916428082, -0.916428082, 3.238943082}], 
       Point3DBox[{-1.480383584, 0.404960329, 2.727475329}], 
       Point3DBox[{-1.480383584, -0.404960329, 2.727475329}], 
       Point3DBox[{1.480383584, 0.404960329, 2.727475329}], 
       Point3DBox[{1.480383584, -0.404960329, 2.727475329}], 
       Point3DBox[{-0.404960329, 1.480383584, 2.727475329}], 
       Point3DBox[{-0.404960329, -1.480383584, 2.727475329}], 
       Point3DBox[{0.404960329, 1.480383584, 2.727475329}], 
       Point3DBox[{0.404960329, -1.480383584, 2.727475329}], 
       Point3DBox[{-0.404960329, 0.404960329, 3.802898584}], 
       Point3DBox[{-0.404960329, -0.404960329, 3.802898584}], 
       Point3DBox[{0.404960329, 0.404960329, 3.802898584}], 
       Point3DBox[{0.404960329, -0.404960329, 3.802898584}], 
       Point3DBox[{-0.477449674, 1.07041186, 3.39292686}], 
       Point3DBox[{-0.477449674, -1.07041186, 3.39292686}], 
       Point3DBox[{0.477449674, 1.07041186, 3.39292686}], 
       Point3DBox[{0.477449674, -1.07041186, 3.39292686}], 
       Point3DBox[{-1.07041186, 0.477449674, 3.39292686}], 
       Point3DBox[{-1.07041186, -0.477449674, 3.39292686}], 
       Point3DBox[{1.07041186, 0.477449674, 3.39292686}], 
       Point3DBox[{1.07041186, -0.477449674, 3.39292686}], 
       Point3DBox[{-1.07041186, 1.07041186, 2.799964674}], 
       Point3DBox[{-1.07041186, -1.07041186, 2.799964674}], 
       Point3DBox[{1.07041186, 1.07041186, 2.799964674}], 
       Point3DBox[{1.07041186, -1.07041186, 2.799964674}], 
       Point3DBox[{-1.256817091, 0.685540695, 3.008055695}], 
       Point3DBox[{-1.256817091, -0.685540695, 3.008055695}], 
       Point3DBox[{1.256817091, 0.685540695, 3.008055695}], 
       Point3DBox[{1.256817091, -0.685540695, 3.008055695}], 
       Point3DBox[{-0.685540695, 1.256817091, 3.008055695}], 
       Point3DBox[{-0.685540695, -1.256817091, 3.008055695}], 
       Point3DBox[{0.685540695, 1.256817091, 3.008055695}], 
       Point3DBox[{0.685540695, -1.256817091, 3.008055695}], 
       Point3DBox[{-0.685540695, 0.685540695, 3.579332091}], 
       Point3DBox[{-0.685540695, -0.685540695, 3.579332091}], 
       Point3DBox[{0.685540695, 0.685540695, 3.579332091}], 
       Point3DBox[{0.685540695, -0.685540695, 3.579332091}], 
       Point3DBox[{0., 1.532113423, 2.737424325}], 
       Point3DBox[{0., -1.532113423, 2.737424325}], 
       Point3DBox[{0., 0.414909325, 3.854628423}], 
       Point3DBox[{0., -0.414909325, 3.854628423}], 
       Point3DBox[{-1.532113423, 0., 2.737424325}], 
       Point3DBox[{1.532113423, 0., 2.737424325}], 
       Point3DBox[{-0.414909325, 0., 3.854628423}], 
       Point3DBox[{0.414909325, 0., 3.854628423}], 
       Point3DBox[{-1.532113423, 0.414909325, 2.322515}], 
       Point3DBox[{-1.532113423, -0.414909325, 2.322515}], 
       Point3DBox[{1.532113423, 0.414909325, 2.322515}], 
       Point3DBox[{1.532113423, -0.414909325, 2.322515}], 
       Point3DBox[{-1.356214207, 0.229623698, 3.11464963}], 
       Point3DBox[{-1.356214207, -0.229623698, 3.11464963}], 
       Point3DBox[{1.356214207, 0.229623698, 3.11464963}], 
       Point3DBox[{1.356214207, -0.229623698, 3.11464963}], 
       Point3DBox[{-0.229623698, 1.356214207, 3.11464963}], 
       Point3DBox[{-0.229623698, -1.356214207, 3.11464963}], 
       Point3DBox[{0.229623698, 1.356214207, 3.11464963}], 
       Point3DBox[{0.229623698, -1.356214207, 3.11464963}], 
       Point3DBox[{-1.356214207, 0.79213463, 2.552138698}], 
       Point3DBox[{-1.356214207, -0.79213463, 2.552138698}], 
       Point3DBox[{1.356214207, 0.79213463, 2.552138698}], 
       Point3DBox[{1.356214207, -0.79213463, 2.552138698}], 
       Point3DBox[{-0.79213463, 1.356214207, 2.552138698}], 
       Point3DBox[{-0.79213463, -1.356214207, 2.552138698}], 
       Point3DBox[{0.79213463, 1.356214207, 2.552138698}], 
       Point3DBox[{0.79213463, -1.356214207, 2.552138698}], 
       Point3DBox[{-0.229623698, 0.79213463, 3.678729207}], 
       Point3DBox[{-0.229623698, -0.79213463, 3.678729207}], 
       Point3DBox[{0.229623698, 0.79213463, 3.678729207}], 
       Point3DBox[{0.229623698, -0.79213463, 3.678729207}], 
       Point3DBox[{-0.79213463, 0.229623698, 3.678729207}], 
       Point3DBox[{-0.79213463, -0.229623698, 3.678729207}], 
       Point3DBox[{0.79213463, 0.229623698, 3.678729207}], 
       Point3DBox[{0.79213463, -0.229623698, 3.678729207}], 
       Point3DBox[{0., -2.158082, -2.817847}], 
       Point3DBox[{0., -3.745382, -1.230547}], 
       Point3DBox[{-1.122390594, -3.280472594, -1.230547}], 
       Point3DBox[{1.122390594, -3.280472594, -1.230547}], 
       Point3DBox[{-1.122390594, -2.158082, -2.352937594}], 
       Point3DBox[{1.122390594, -2.158082, -2.352937594}], 
       Point3DBox[{0., -3.280472594, -0.108156406}], 
       Point3DBox[{0., -3.280472594, -2.352937594}], 
       Point3DBox[{-0.916428082, -3.074510082, -0.314118918}], 
       Point3DBox[{-0.916428082, -3.074510082, -2.146975082}], 
       Point3DBox[{0.916428082, -3.074510082, -0.314118918}], 
       Point3DBox[{0.916428082, -3.074510082, -2.146975082}], 
       Point3DBox[{-1.480383584, -2.563042329, -0.825586671}], 
       Point3DBox[{-1.480383584, -2.563042329, -1.635507329}], 
       Point3DBox[{1.480383584, -2.563042329, -0.825586671}], 
       Point3DBox[{1.480383584, -2.563042329, -1.635507329}], 
       Point3DBox[{-0.404960329, -3.638465584, -0.825586671}], 
       Point3DBox[{-0.404960329, -3.638465584, -1.635507329}], 
       Point3DBox[{0.404960329, -3.638465584, -0.825586671}], 
       Point3DBox[{0.404960329, -3.638465584, -1.635507329}], 
       Point3DBox[{-0.404960329, -1.753121671, -2.710930584}], 
       Point3DBox[{-0.404960329, -2.563042329, -2.710930584}], 
       Point3DBox[{0.404960329, -1.753121671, -2.710930584}], 
       Point3DBox[{0.404960329, -2.563042329, -2.710930584}], 
       Point3DBox[{-0.477449674, -3.22849386, -0.16013514}], 
       Point3DBox[{-0.477449674, -3.22849386, -2.30095886}], 
       Point3DBox[{0.477449674, -3.22849386, -0.16013514}], 
       Point3DBox[{0.477449674, -3.22849386, -2.30095886}], 
       Point3DBox[{-1.07041186, -1.680632326, -2.30095886}], 
       Point3DBox[{-1.07041186, -2.635531674, -2.30095886}], 
       Point3DBox[{1.07041186, -1.680632326, -2.30095886}], 
       Point3DBox[{1.07041186, -2.635531674, -2.30095886}], 
       Point3DBox[{-1.07041186, -3.22849386, -0.753097326}], 
       Point3DBox[{-1.07041186, -3.22849386, -1.707996674}], 
       Point3DBox[{1.07041186, -3.22849386, -0.753097326}], 
       Point3DBox[{1.07041186, -3.22849386, -1.707996674}], 
       Point3DBox[{-1.256817091, -2.843622695, -0.545006305}], 
       Point3DBox[{-1.256817091, -2.843622695, -1.916087695}], 
       Point3DBox[{1.256817091, -2.843622695, -0.545006305}], 
       Point3DBox[{1.256817091, -2.843622695, -1.916087695}], 
       Point3DBox[{-0.685540695, -3.414899091, -0.545006305}], 
       Point3DBox[{-0.685540695, -3.414899091, -1.916087695}], 
       Point3DBox[{0.685540695, -3.414899091, -0.545006305}], 
       Point3DBox[{0.685540695, -3.414899091, -1.916087695}], 
       Point3DBox[{-0.685540695, -2.843622695, -2.487364091}], 
       Point3DBox[{0.685540695, -2.843622695, -2.487364091}], 
       Point3DBox[{0., -3.690195423, -0.815637675}], 
       Point3DBox[{0., -3.690195423, -1.645456325}], 
       Point3DBox[{0., -1.743172675, -2.762660423}], 
       Point3DBox[{0., -2.572991325, -2.762660423}], 
       Point3DBox[{-1.532113423, -2.158082, -1.645456325}], 
       Point3DBox[{1.532113423, -2.158082, -1.645456325}], 
       Point3DBox[{-0.414909325, -2.158082, -2.762660423}], 
       Point3DBox[{0.414909325, -2.158082, -2.762660423}], 
       Point3DBox[{-1.532113423, -2.572991325, -1.230547}], 
       Point3DBox[{1.532113423, -2.572991325, -1.230547}], 
       Point3DBox[{-0.414909325, -3.690195423, -1.230547}], 
       Point3DBox[{0.414909325, -3.690195423, -1.230547}], 
       Point3DBox[{-1.356214207, -1.928458302, -2.02268163}], 
       Point3DBox[{-1.356214207, -2.387705698, -2.02268163}], 
       Point3DBox[{1.356214207, -1.928458302, -2.02268163}], 
       Point3DBox[{1.356214207, -2.387705698, -2.02268163}], 
       Point3DBox[{-0.229623698, -3.514296207, -0.43841237}], 
       Point3DBox[{-0.229623698, -3.514296207, -2.02268163}], 
       Point3DBox[{0.229623698, -3.514296207, -0.43841237}], 
       Point3DBox[{0.229623698, -3.514296207, -2.02268163}], 
       Point3DBox[{-1.356214207, -2.95021663, -1.000923302}], 
       Point3DBox[{-1.356214207, -2.95021663, -1.460170698}], 
       Point3DBox[{1.356214207, -2.95021663, -1.000923302}], 
       Point3DBox[{1.356214207, -2.95021663, -1.460170698}], 
       Point3DBox[{-0.79213463, -3.514296207, -1.000923302}], 
       Point3DBox[{-0.79213463, -3.514296207, -1.460170698}], 
       Point3DBox[{0.79213463, -3.514296207, -1.000923302}], 
       Point3DBox[{0.79213463, -3.514296207, -1.460170698}], 
       Point3DBox[{-0.229623698, -2.95021663, -2.586761207}], 
       Point3DBox[{0.229623698, -2.95021663, -2.586761207}], 
       Point3DBox[{-0.79213463, -1.928458302, -2.586761207}], 
       Point3DBox[{-0.79213463, -2.387705698, -2.586761207}], 
       Point3DBox[{0.79213463, -1.928458302, -2.586761207}], 
       Point3DBox[{0.79213463, -2.387705698, -2.586761207}], 
       Point3DBox[{-2.013, 0., 1.306366}], Point3DBox[{2.013, 0., 1.306366}], 
       Point3DBox[{-1.162206092, 1.162206092, 2.468572092}], 
       Point3DBox[{-1.162206092, -1.162206092, 2.468572092}], 
       Point3DBox[{1.162206092, 1.162206092, 2.468572092}], 
       Point3DBox[{1.162206092, -1.162206092, 2.468572092}], 
       Point3DBox[{-1.746566616, 0.707698402, 2.014064402}], 
       Point3DBox[{-1.746566616, -0.707698402, 2.014064402}], 
       Point3DBox[{1.746566616, 0.707698402, 2.014064402}], 
       Point3DBox[{1.746566616, -0.707698402, 2.014064402}], 
       Point3DBox[{-0.746891801, 1.32180211, 2.62816811}], 
       Point3DBox[{-0.746891801, -1.32180211, 2.62816811}], 
       Point3DBox[{0.746891801, 1.32180211, 2.62816811}], 
       Point3DBox[{0.746891801, -1.32180211, 2.62816811}], 
       Point3DBox[{-1.32180211, 0.746891801, 2.62816811}], 
       Point3DBox[{-1.32180211, -0.746891801, 2.62816811}], 
       Point3DBox[{1.32180211, 0.746891801, 2.62816811}], 
       Point3DBox[{1.32180211, -0.746891801, 2.62816811}], 
       Point3DBox[{-1.496568963, 0.951958597, 2.258324597}], 
       Point3DBox[{-1.496568963, -0.951958597, 2.258324597}], 
       Point3DBox[{1.496568963, 0.951958597, 2.258324597}], 
       Point3DBox[{1.496568963, -0.951958597, 2.258324597}], 
       Point3DBox[{-1.994290416, 0.193616551, 1.499982551}], 
       Point3DBox[{-1.994290416, 0.193616551, 1.112749449}], 
       Point3DBox[{-1.994290416, -0.193616551, 1.499982551}], 
       Point3DBox[{-1.994290416, -0.193616551, 1.112749449}], 
       Point3DBox[{1.994290416, 0.193616551, 1.499982551}], 
       Point3DBox[{1.994290416, 0.193616551, 1.112749449}], 
       Point3DBox[{1.994290416, -0.193616551, 1.499982551}], 
       Point3DBox[{1.994290416, -0.193616551, 1.112749449}], 
       Point3DBox[{-1.911251541, 0.446814586, 1.753180586}], 
       Point3DBox[{-1.911251541, 0.446814586, 0.859551414}], 
       Point3DBox[{-1.911251541, -0.446814586, 1.753180586}], 
       Point3DBox[{-1.911251541, -0.446814586, 0.859551414}], 
       Point3DBox[{1.911251541, 0.446814586, 1.753180586}], 
       Point3DBox[{1.911251541, 0.446814586, 0.859551414}], 
       Point3DBox[{1.911251541, -0.446814586, 1.753180586}], 
       Point3DBox[{1.911251541, -0.446814586, 0.859551414}], 
       Point3DBox[{-0.260157448, 1.41146858, 2.71783458}], 
       Point3DBox[{-0.260157448, -1.41146858, 2.71783458}], 
       Point3DBox[{0.260157448, 1.41146858, 2.71783458}], 
       Point3DBox[{0.260157448, -1.41146858, 2.71783458}], 
       Point3DBox[{-1.41146858, 0.260157448, 2.71783458}], 
       Point3DBox[{-1.41146858, -0.260157448, 2.71783458}], 
       Point3DBox[{1.41146858, 0.260157448, 2.71783458}], 
       Point3DBox[{1.41146858, -0.260157448, 2.71783458}], 
       Point3DBox[{-1.941355146, 0., 1.838633976}], 
       Point3DBox[{-1.941355146, 0., 0.774098024}], 
       Point3DBox[{1.941355146, 0., 1.838633976}], 
       Point3DBox[{1.941355146, 0., 0.774098024}], 
       Point3DBox[{-1.941355146, 0.532267976, 1.306366}], 
       Point3DBox[{-1.941355146, -0.532267976, 1.306366}], 
       Point3DBox[{1.941355146, 0.532267976, 1.306366}], 
       Point3DBox[{1.941355146, -0.532267976, 1.306366}], 
       Point3DBox[{-1.651317083, 0., 2.457591821}], 
       Point3DBox[{-1.651317083, 0., 0.155140179}], 
       Point3DBox[{1.651317083, 0., 2.457591821}], 
       Point3DBox[{1.651317083, 0., 0.155140179}], 
       Point3DBox[{-1.610546445, 1.096818755, 1.811635996}], 
       Point3DBox[{-1.610546445, -1.096818755, 1.811635996}], 
       Point3DBox[{1.610546445, 1.096818755, 1.811635996}], 
       Point3DBox[{1.610546445, -1.096818755, 1.811635996}], 
       Point3DBox[{-1.610546445, 0.505269996, 2.403184755}], 
       Point3DBox[{-1.610546445, -0.505269996, 2.403184755}], 
       Point3DBox[{1.610546445, 0.505269996, 2.403184755}], 
       Point3DBox[{1.610546445, -0.505269996, 2.403184755}], 
       Point3DBox[{-1.816616812, 0.830910858, 1.55467932}], 
       Point3DBox[{-1.816616812, -0.830910858, 1.55467932}], 
       Point3DBox[{1.816616812, 0.830910858, 1.55467932}], 
       Point3DBox[{1.816616812, -0.830910858, 1.55467932}], 
       Point3DBox[{-1.816616812, 0.24831332, 2.137276858}], 
       Point3DBox[{-1.816616812, 0.24831332, 0.475455142}], 
       Point3DBox[{-1.816616812, -0.24831332, 2.137276858}], 
       Point3DBox[{-1.816616812, -0.24831332, 0.475455142}], 
       Point3DBox[{1.816616812, 0.24831332, 2.137276858}], 
       Point3DBox[{1.816616812, 0.24831332, 0.475455142}], 
       Point3DBox[{1.816616812, -0.24831332, 2.137276858}], 
       Point3DBox[{1.816616812, -0.24831332, 0.475455142}], 
       Point3DBox[{-2.11805, -1.185423, 0.665227}], 
       Point3DBox[{2.11805, -1.185423, 0.665227}], 
       Point3DBox[{-1.837712579, -0.440792797, 1.409857203}], 
       Point3DBox[{-1.837712579, -0.440792797, -0.079403203}], 
       Point3DBox[{-1.837712579, -1.930053203, 1.409857203}], 
       Point3DBox[{-1.837712579, -1.930053203, -0.079403203}], 
       Point3DBox[{1.837712579, -0.440792797, 1.409857203}], 
       Point3DBox[{1.837712579, -0.440792797, -0.079403203}], 
       Point3DBox[{1.837712579, -1.930053203, 1.409857203}], 
       Point3DBox[{1.837712579, -1.930053203, -0.079403203}], 
       Point3DBox[{-0.744630203, -3.023135579, -0.079403203}], 
       Point3DBox[{0.744630203, -3.023135579, -0.079403203}], 
       Point3DBox[{-1.390781401, -1.971291942, 2.056008401}], 
       Point3DBox[{1.390781401, -1.971291942, 2.056008401}], 
       Point3DBox[{-1.390781401, -2.576204401, 1.451095942}], 
       Point3DBox[{-1.390781401, -2.576204401, -0.120641942}], 
       Point3DBox[{1.390781401, -2.576204401, 1.451095942}], 
       Point3DBox[{1.390781401, -2.576204401, -0.120641942}], 
       Point3DBox[{-1.5746686, -2.187060311, 1.666864311}], 
       Point3DBox[{1.5746686, -2.187060311, 1.666864311}], 
       Point3DBox[{-2.098364041, -0.981702416, 0.868947584}], 
       Point3DBox[{-2.098364041, -0.981702416, 0.461506416}], 
       Point3DBox[{-2.098364041, -1.389143584, 0.868947584}], 
       Point3DBox[{-2.098364041, -1.389143584, 0.461506416}], 
       Point3DBox[{2.098364041, -0.981702416, 0.868947584}], 
       Point3DBox[{2.098364041, -0.981702416, 0.461506416}], 
       Point3DBox[{2.098364041, -1.389143584, 0.868947584}], 
       Point3DBox[{2.098364041, -1.389143584, 0.461506416}], 
       Point3DBox[{-0.203720584, -3.283787041, 0.461506416}], 
       Point3DBox[{0.203720584, -3.283787041, 0.461506416}], 
       Point3DBox[{-0.203720584, -1.389143584, 2.763591041}], 
       Point3DBox[{0.203720584, -1.389143584, 2.763591041}], 
       Point3DBox[{-2.010991717, -0.715291041, 1.135358959}], 
       Point3DBox[{-2.010991717, -0.715291041, 0.195095041}], 
       Point3DBox[{-2.010991717, -1.655554959, 1.135358959}], 
       Point3DBox[{-2.010991717, -1.655554959, 0.195095041}], 
       Point3DBox[{2.010991717, -0.715291041, 1.135358959}], 
       Point3DBox[{2.010991717, -0.715291041, 0.195095041}], 
       Point3DBox[{2.010991717, -1.655554959, 1.135358959}], 
       Point3DBox[{2.010991717, -1.655554959, 0.195095041}], 
       Point3DBox[{-0.470131959, -3.196414717, 0.195095041}], 
       Point3DBox[{0.470131959, -3.196414717, 0.195095041}], 
       Point3DBox[{-0.470131959, -1.655554959, 2.676218717}], 
       Point3DBox[{0.470131959, -1.655554959, 2.676218717}], 
       Point3DBox[{-1.485127186, -0.911689029, 2.150354186}], 
       Point3DBox[{-1.485127186, -1.459156971, 2.150354186}], 
       Point3DBox[{1.485127186, -0.911689029, 2.150354186}], 
       Point3DBox[{1.485127186, -1.459156971, 2.150354186}], 
       Point3DBox[{-1.485127186, -2.670550186, 0.938960971}], 
       Point3DBox[{-1.485127186, -2.670550186, 0.391493029}], 
       Point3DBox[{1.485127186, -2.670550186, 0.938960971}], 
       Point3DBox[{1.485127186, -2.670550186, 0.391493029}], 
       Point3DBox[{0., -3.228089302, 0.105182198}], 
       Point3DBox[{0., -1.745467802, 2.707893302}], 
       Point3DBox[{-2.042666302, -1.185423, 1.225271802}], 
       Point3DBox[{-2.042666302, -1.185423, 0.105182198}], 
       Point3DBox[{2.042666302, -1.185423, 1.225271802}], 
       Point3DBox[{2.042666302, -1.185423, 0.105182198}], 
       Point3DBox[{-2.042666302, -0.625378198, 0.665227}], 
       Point3DBox[{-2.042666302, -1.745467802, 0.665227}], 
       Point3DBox[{2.042666302, -0.625378198, 0.665227}], 
       Point3DBox[{2.042666302, -1.745467802, 0.665227}], 
       Point3DBox[{-1.737492374, -1.185423, 1.876530453}], 
       Point3DBox[{1.737492374, -1.185423, 1.876530453}], 
       Point3DBox[{-1.211303453, -1.185423, 2.402719374}], 
       Point3DBox[{1.211303453, -1.185423, 2.402719374}], 
       Point3DBox[{-1.737492374, -2.396726453, 0.665227}], 
       Point3DBox[{1.737492374, -2.396726453, 0.665227}], 
       Point3DBox[{-1.211303453, -2.922915374, 0.665227}], 
       Point3DBox[{1.211303453, -2.922915374, 0.665227}], 
       Point3DBox[{-1.154057111, -2.880017087, 0.133589089}], 
       Point3DBox[{1.154057111, -2.880017087, 0.133589089}], 
       Point3DBox[{-1.694594087, -0.031365889, 0.133589089}], 
       Point3DBox[{-1.694594087, -2.339480111, 1.196864911}], 
       Point3DBox[{-1.694594087, -2.339480111, 0.133589089}], 
       Point3DBox[{1.694594087, -0.031365889, 0.133589089}], 
       Point3DBox[{1.694594087, -2.339480111, 1.196864911}], 
       Point3DBox[{1.694594087, -2.339480111, 0.133589089}], 
       Point3DBox[{-1.154057111, -1.717060911, 2.359821087}], 
       Point3DBox[{1.154057111, -1.717060911, 2.359821087}], 
       Point3DBox[{-1.694594087, -0.653785089, 1.819284111}], 
       Point3DBox[{-1.694594087, -1.717060911, 1.819284111}], 
       Point3DBox[{1.694594087, -0.653785089, 1.819284111}], 
       Point3DBox[{1.694594087, -1.717060911, 1.819284111}], 
       Point3DBox[{-1.9114184, -0.311150401, 0.926498747}], 
       Point3DBox[{-1.9114184, -0.311150401, 0.403955253}], 
       Point3DBox[{-1.9114184, -2.059695599, 0.926498747}], 
       Point3DBox[{-1.9114184, -2.059695599, 0.403955253}], 
       Point3DBox[{1.9114184, -0.311150401, 0.926498747}], 
       Point3DBox[{1.9114184, -0.311150401, 0.403955253}], 
       Point3DBox[{1.9114184, -2.059695599, 0.926498747}], 
       Point3DBox[{1.9114184, -2.059695599, 0.403955253}], 
       Point3DBox[{-0.874272599, -3.0968414, 0.403955253}], 
       Point3DBox[{0.874272599, -3.0968414, 0.403955253}], 
       Point3DBox[{-1.9114184, -0.924151253, 1.539499599}], 
       Point3DBox[{-1.9114184, -0.924151253, -0.209045599}], 
       Point3DBox[{-1.9114184, -1.446694747, 1.539499599}], 
       Point3DBox[{-1.9114184, -1.446694747, -0.209045599}], 
       Point3DBox[{1.9114184, -0.924151253, 1.539499599}], 
       Point3DBox[{1.9114184, -0.924151253, -0.209045599}], 
       Point3DBox[{1.9114184, -1.446694747, 1.539499599}], 
       Point3DBox[{1.9114184, -1.446694747, -0.209045599}], 
       Point3DBox[{-0.874272599, -1.446694747, 2.5766454}], 
       Point3DBox[{0.874272599, -1.446694747, 2.5766454}], 
       Point3DBox[{-2.11805, 1.185423, 0.665227}], 
       Point3DBox[{2.11805, 1.185423, 0.665227}], 
       Point3DBox[{-1.837712579, 1.930053203, 1.409857203}], 
       Point3DBox[{-1.837712579, 1.930053203, -0.079403203}], 
       Point3DBox[{-1.837712579, 0.440792797, 1.409857203}], 
       Point3DBox[{-1.837712579, 0.440792797, -0.079403203}], 
       Point3DBox[{1.837712579, 1.930053203, 1.409857203}], 
       Point3DBox[{1.837712579, 1.930053203, -0.079403203}], 
       Point3DBox[{1.837712579, 0.440792797, 1.409857203}], 
       Point3DBox[{1.837712579, 0.440792797, -0.079403203}], 
       Point3DBox[{-0.744630203, 3.023135579, -0.079403203}], 
       Point3DBox[{0.744630203, 3.023135579, -0.079403203}], 
       Point3DBox[{-1.390781401, 1.971291942, 2.056008401}], 
       Point3DBox[{1.390781401, 1.971291942, 2.056008401}], 
       Point3DBox[{-1.390781401, 2.576204401, 1.451095942}], 
       Point3DBox[{-1.390781401, 2.576204401, -0.120641942}], 
       Point3DBox[{1.390781401, 2.576204401, 1.451095942}], 
       Point3DBox[{1.390781401, 2.576204401, -0.120641942}], 
       Point3DBox[{-1.5746686, 2.187060311, 1.666864311}], 
       Point3DBox[{1.5746686, 2.187060311, 1.666864311}], 
       Point3DBox[{-2.098364041, 1.389143584, 0.868947584}], 
       Point3DBox[{-2.098364041, 1.389143584, 0.461506416}], 
       Point3DBox[{-2.098364041, 0.981702416, 0.868947584}], 
       Point3DBox[{-2.098364041, 0.981702416, 0.461506416}], 
       Point3DBox[{2.098364041, 1.389143584, 0.868947584}], 
       Point3DBox[{2.098364041, 1.389143584, 0.461506416}], 
       Point3DBox[{2.098364041, 0.981702416, 0.868947584}], 
       Point3DBox[{2.098364041, 0.981702416, 0.461506416}], 
       Point3DBox[{-0.203720584, 3.283787041, 0.461506416}], 
       Point3DBox[{0.203720584, 3.283787041, 0.461506416}], 
       Point3DBox[{-0.203720584, 1.389143584, 2.763591041}], 
       Point3DBox[{0.203720584, 1.389143584, 2.763591041}], 
       Point3DBox[{-2.010991717, 1.655554959, 1.135358959}], 
       Point3DBox[{-2.010991717, 1.655554959, 0.195095041}], 
       Point3DBox[{-2.010991717, 0.715291041, 1.135358959}], 
       Point3DBox[{-2.010991717, 0.715291041, 0.195095041}], 
       Point3DBox[{2.010991717, 1.655554959, 1.135358959}], 
       Point3DBox[{2.010991717, 1.655554959, 0.195095041}], 
       Point3DBox[{2.010991717, 0.715291041, 1.135358959}], 
       Point3DBox[{2.010991717, 0.715291041, 0.195095041}], 
       Point3DBox[{-0.470131959, 3.196414717, 0.195095041}], 
       Point3DBox[{0.470131959, 3.196414717, 0.195095041}], 
       Point3DBox[{-0.470131959, 1.655554959, 2.676218717}], 
       Point3DBox[{0.470131959, 1.655554959, 2.676218717}], 
       Point3DBox[{-1.485127186, 1.459156971, 2.150354186}], 
       Point3DBox[{-1.485127186, 0.911689029, 2.150354186}], 
       Point3DBox[{1.485127186, 1.459156971, 2.150354186}], 
       Point3DBox[{1.485127186, 0.911689029, 2.150354186}], 
       Point3DBox[{-1.485127186, 2.670550186, 0.938960971}], 
       Point3DBox[{-1.485127186, 2.670550186, 0.391493029}], 
       Point3DBox[{1.485127186, 2.670550186, 0.938960971}], 
       Point3DBox[{1.485127186, 2.670550186, 0.391493029}], 
       Point3DBox[{0., 3.228089302, 0.105182198}], 
       Point3DBox[{0., 1.745467802, 2.707893302}], 
       Point3DBox[{-2.042666302, 1.185423, 1.225271802}], 
       Point3DBox[{-2.042666302, 1.185423, 0.105182198}], 
       Point3DBox[{2.042666302, 1.185423, 1.225271802}], 
       Point3DBox[{2.042666302, 1.185423, 0.105182198}], 
       Point3DBox[{-2.042666302, 1.745467802, 0.665227}], 
       Point3DBox[{-2.042666302, 0.625378198, 0.665227}], 
       Point3DBox[{2.042666302, 1.745467802, 0.665227}], 
       Point3DBox[{2.042666302, 0.625378198, 0.665227}], 
       Point3DBox[{-1.737492374, 1.185423, 1.876530453}], 
       Point3DBox[{1.737492374, 1.185423, 1.876530453}], 
       Point3DBox[{-1.211303453, 1.185423, 2.402719374}], 
       Point3DBox[{1.211303453, 1.185423, 2.402719374}], 
       Point3DBox[{-1.737492374, 2.396726453, 0.665227}], 
       Point3DBox[{1.737492374, 2.396726453, 0.665227}], 
       Point3DBox[{-1.211303453, 2.922915374, 0.665227}], 
       Point3DBox[{1.211303453, 2.922915374, 0.665227}], 
       Point3DBox[{-1.154057111, 2.880017087, 0.133589089}], 
       Point3DBox[{1.154057111, 2.880017087, 0.133589089}], 
       Point3DBox[{-1.694594087, 2.339480111, 1.196864911}], 
       Point3DBox[{-1.694594087, 2.339480111, 0.133589089}], 
       Point3DBox[{-1.694594087, 0.031365889, 0.133589089}], 
       Point3DBox[{1.694594087, 2.339480111, 1.196864911}], 
       Point3DBox[{1.694594087, 2.339480111, 0.133589089}], 
       Point3DBox[{1.694594087, 0.031365889, 0.133589089}], 
       Point3DBox[{-1.154057111, 1.717060911, 2.359821087}], 
       Point3DBox[{1.154057111, 1.717060911, 2.359821087}], 
       Point3DBox[{-1.694594087, 1.717060911, 1.819284111}], 
       Point3DBox[{-1.694594087, 0.653785089, 1.819284111}], 
       Point3DBox[{1.694594087, 1.717060911, 1.819284111}], 
       Point3DBox[{1.694594087, 0.653785089, 1.819284111}], 
       Point3DBox[{-1.9114184, 2.059695599, 0.926498747}], 
       Point3DBox[{-1.9114184, 2.059695599, 0.403955253}], 
       Point3DBox[{-1.9114184, 0.311150401, 0.926498747}], 
       Point3DBox[{-1.9114184, 0.311150401, 0.403955253}], 
       Point3DBox[{1.9114184, 2.059695599, 0.926498747}], 
       Point3DBox[{1.9114184, 2.059695599, 0.403955253}], 
       Point3DBox[{1.9114184, 0.311150401, 0.926498747}], 
       Point3DBox[{1.9114184, 0.311150401, 0.403955253}], 
       Point3DBox[{-0.874272599, 3.0968414, 0.403955253}], 
       Point3DBox[{0.874272599, 3.0968414, 0.403955253}], 
       Point3DBox[{-1.9114184, 1.446694747, 1.539499599}], 
       Point3DBox[{-1.9114184, 1.446694747, -0.209045599}], 
       Point3DBox[{-1.9114184, 0.924151253, 1.539499599}], 
       Point3DBox[{-1.9114184, 0.924151253, -0.209045599}], 
       Point3DBox[{1.9114184, 1.446694747, 1.539499599}], 
       Point3DBox[{1.9114184, 1.446694747, -0.209045599}], 
       Point3DBox[{1.9114184, 0.924151253, 1.539499599}], 
       Point3DBox[{1.9114184, 0.924151253, -0.209045599}], 
       Point3DBox[{-0.874272599, 1.446694747, 2.5766454}], 
       Point3DBox[{0.874272599, 1.446694747, 2.5766454}], 
       Point3DBox[{-2.11805, 0., -1.412527}], 
       Point3DBox[{2.11805, 0., -1.412527}], 
       Point3DBox[{-1.222856738, 1.222856738, -2.635383738}], 
       Point3DBox[{-1.222856738, -1.222856738, -2.635383738}], 
       Point3DBox[{1.222856738, 1.222856738, -2.635383738}], 
       Point3DBox[{1.222856738, -1.222856738, -2.635383738}], 
       Point3DBox[{-1.837712579, 0.744630203, -2.157157203}], 
       Point3DBox[{-1.837712579, -0.744630203, -2.157157203}], 
       Point3DBox[{1.837712579, 0.744630203, -2.157157203}], 
       Point3DBox[{1.837712579, -0.744630203, -2.157157203}], 
       Point3DBox[{-0.785868942, 1.390781401, -2.803308401}], 
       Point3DBox[{-0.785868942, -1.390781401, -2.803308401}], 
       Point3DBox[{0.785868942, 1.390781401, -2.803308401}], 
       Point3DBox[{0.785868942, -1.390781401, -2.803308401}], 
       Point3DBox[{-1.390781401, 0.785868942, -2.803308401}], 
       Point3DBox[{-1.390781401, -0.785868942, -2.803308401}], 
       Point3DBox[{1.390781401, 0.785868942, -2.803308401}], 
       Point3DBox[{1.390781401, -0.785868942, -2.803308401}], 
       Point3DBox[{-1.390781401, 1.390781401, -2.198395942}], 
       Point3DBox[{-1.390781401, -1.390781401, -2.198395942}], 
       Point3DBox[{1.390781401, 1.390781401, -2.198395942}], 
       Point3DBox[{1.390781401, -1.390781401, -2.198395942}], 
       Point3DBox[{-1.5746686, 1.001637311, -2.414164311}], 
       Point3DBox[{-1.5746686, -1.001637311, -2.414164311}], 
       Point3DBox[{1.5746686, 1.001637311, -2.414164311}], 
       Point3DBox[{1.5746686, -1.001637311, -2.414164311}], 
       Point3DBox[{-1.001637311, 1.5746686, -2.414164311}], 
       Point3DBox[{-1.001637311, -1.5746686, -2.414164311}], 
       Point3DBox[{1.001637311, 1.5746686, -2.414164311}], 
       Point3DBox[{1.001637311, -1.5746686, -2.414164311}], 
       Point3DBox[{-1.001637311, 1.001637311, -2.9871956}], 
       Point3DBox[{-1.001637311, -1.001637311, -2.9871956}], 
       Point3DBox[{1.001637311, 1.001637311, -2.9871956}], 
       Point3DBox[{1.001637311, -1.001637311, -2.9871956}], 
       Point3DBox[{-2.098364041, 0.203720584, -1.208806416}], 
       Point3DBox[{-2.098364041, 0.203720584, -1.616247584}], 
       Point3DBox[{-2.098364041, -0.203720584, -1.208806416}], 
       Point3DBox[{-2.098364041, -0.203720584, -1.616247584}], 
       Point3DBox[{2.098364041, 0.203720584, -1.208806416}], 
       Point3DBox[{2.098364041, 0.203720584, -1.616247584}], 
       Point3DBox[{2.098364041, -0.203720584, -1.208806416}], 
       Point3DBox[{2.098364041, -0.203720584, -1.616247584}], 
       Point3DBox[{-2.010991717, 0.470131959, -0.942395041}], 
       Point3DBox[{-2.010991717, 0.470131959, -1.882658959}], 
       Point3DBox[{-2.010991717, -0.470131959, -0.942395041}], 
       Point3DBox[{-2.010991717, -0.470131959, -1.882658959}], 
       Point3DBox[{2.010991717, 0.470131959, -0.942395041}], 
       Point3DBox[{2.010991717, 0.470131959, -1.882658959}], 
       Point3DBox[{2.010991717, -0.470131959, -0.942395041}], 
       Point3DBox[{2.010991717, -0.470131959, -1.882658959}], 
       Point3DBox[{-0.273733971, 1.485127186, -2.897654186}], 
       Point3DBox[{-0.273733971, -1.485127186, -2.897654186}], 
       Point3DBox[{0.273733971, 1.485127186, -2.897654186}], 
       Point3DBox[{0.273733971, -1.485127186, -2.897654186}], 
       Point3DBox[{-1.485127186, 0.273733971, -2.897654186}], 
       Point3DBox[{-1.485127186, -0.273733971, -2.897654186}], 
       Point3DBox[{1.485127186, 0.273733971, -2.897654186}], 
       Point3DBox[{1.485127186, -0.273733971, -2.897654186}], 
       Point3DBox[{-2.042666302, 0., -0.852482198}], 
       Point3DBox[{-2.042666302, 0., -1.972571802}], 
       Point3DBox[{2.042666302, 0., -0.852482198}], 
       Point3DBox[{2.042666302, 0., -1.972571802}], 
       Point3DBox[{-2.042666302, 0.560044802, -1.412527}], 
       Point3DBox[{-2.042666302, -0.560044802, -1.412527}], 
       Point3DBox[{2.042666302, 0.560044802, -1.412527}], 
       Point3DBox[{2.042666302, -0.560044802, -1.412527}], 
       Point3DBox[{0., 1.737492374, -2.623830453}], 
       Point3DBox[{0., -1.737492374, -2.623830453}], 
       Point3DBox[{-1.737492374, 0., -0.201223547}], 
       Point3DBox[{-1.737492374, 0., -2.623830453}], 
       Point3DBox[{1.737492374, 0., -0.201223547}], 
       Point3DBox[{1.737492374, 0., -2.623830453}], 
       Point3DBox[{-1.694594087, 1.154057111, -1.944164911}], 
       Point3DBox[{-1.694594087, -1.154057111, -1.944164911}], 
       Point3DBox[{1.694594087, 1.154057111, -1.944164911}], 
       Point3DBox[{1.694594087, -1.154057111, -1.944164911}], 
       Point3DBox[{-1.694594087, 0.531637911, -2.566584111}], 
       Point3DBox[{-1.694594087, -0.531637911, -2.566584111}], 
       Point3DBox[{1.694594087, 0.531637911, -2.566584111}], 
       Point3DBox[{1.694594087, -0.531637911, -2.566584111}], 
       Point3DBox[{-0.531637911, 1.694594087, -2.566584111}], 
       Point3DBox[{-0.531637911, -1.694594087, -2.566584111}], 
       Point3DBox[{0.531637911, 1.694594087, -2.566584111}], 
       Point3DBox[{0.531637911, -1.694594087, -2.566584111}], 
       Point3DBox[{-1.9114184, 0.874272599, -1.151255253}], 
       Point3DBox[{-1.9114184, 0.874272599, -1.673798747}], 
       Point3DBox[{-1.9114184, -0.874272599, -1.151255253}], 
       Point3DBox[{-1.9114184, -0.874272599, -1.673798747}], 
       Point3DBox[{1.9114184, 0.874272599, -1.151255253}], 
       Point3DBox[{1.9114184, 0.874272599, -1.673798747}], 
       Point3DBox[{1.9114184, -0.874272599, -1.151255253}], 
       Point3DBox[{1.9114184, -0.874272599, -1.673798747}], 
       Point3DBox[{-1.9114184, 0.261271747, -0.538254401}], 
       Point3DBox[{-1.9114184, 0.261271747, -2.286799599}], 
       Point3DBox[{-1.9114184, -0.261271747, -0.538254401}], 
       Point3DBox[{-1.9114184, -0.261271747, -2.286799599}], 
       Point3DBox[{1.9114184, 0.261271747, -0.538254401}], 
       Point3DBox[{1.9114184, 0.261271747, -2.286799599}], 
       Point3DBox[{1.9114184, -0.261271747, -0.538254401}], 
       Point3DBox[{1.9114184, -0.261271747, -2.286799599}], 
       Point3DBox[{-2.11805, -1.207927, -0.715463}], 
       Point3DBox[{2.11805, -1.207927, -0.715463}], 
       Point3DBox[{-1.222856738, -2.430783738, -1.938319738}], 
       Point3DBox[{1.222856738, -2.430783738, -1.938319738}], 
       Point3DBox[{-1.837712579, -0.463296797, 0.029167203}], 
       Point3DBox[{-1.837712579, -1.952557203, 0.029167203}], 
       Point3DBox[{-1.837712579, -1.952557203, -1.460093203}], 
       Point3DBox[{1.837712579, -0.463296797, 0.029167203}], 
       Point3DBox[{1.837712579, -1.952557203, 0.029167203}], 
       Point3DBox[{1.837712579, -1.952557203, -1.460093203}], 
       Point3DBox[{-0.744630203, -3.045639579, 0.029167203}], 
       Point3DBox[{0.744630203, -3.045639579, 0.029167203}], 
       Point3DBox[{-0.744630203, -1.952557203, -2.553175579}], 
       Point3DBox[{0.744630203, -1.952557203, -2.553175579}], 
       Point3DBox[{-1.390781401, -1.993795942, -2.106244401}], 
       Point3DBox[{1.390781401, -1.993795942, -2.106244401}], 
       Point3DBox[{-1.390781401, -2.598708401, 0.070405942}], 
       Point3DBox[{-1.390781401, -2.598708401, -1.501331942}], 
       Point3DBox[{1.390781401, -2.598708401, 0.070405942}], 
       Point3DBox[{1.390781401, -2.598708401, -1.501331942}], 
       Point3DBox[{-1.5746686, -2.209564311, -1.717100311}], 
       Point3DBox[{1.5746686, -2.209564311, -1.717100311}], 
       Point3DBox[{-1.001637311, -2.209564311, -2.2901316}], 
       Point3DBox[{1.001637311, -2.209564311, -2.2901316}], 
       Point3DBox[{-2.098364041, -1.004206416, -0.511742416}], 
       Point3DBox[{-2.098364041, -1.004206416, -0.919183584}], 
       Point3DBox[{-2.098364041, -1.411647584, -0.511742416}], 
       Point3DBox[{-2.098364041, -1.411647584, -0.919183584}], 
       Point3DBox[{2.098364041, -1.004206416, -0.511742416}], 
       Point3DBox[{2.098364041, -1.004206416, -0.919183584}], 
       Point3DBox[{2.098364041, -1.411647584, -0.511742416}], 
       Point3DBox[{2.098364041, -1.411647584, -0.919183584}], 
       Point3DBox[{-0.203720584, -1.411647584, -2.813827041}], 
       Point3DBox[{0.203720584, -1.411647584, -2.813827041}], 
       Point3DBox[{-2.010991717, -0.737795041, -0.245331041}], 
       Point3DBox[{-2.010991717, -0.737795041, -1.185594959}], 
       Point3DBox[{-2.010991717, -1.678058959, -0.245331041}], 
       Point3DBox[{-2.010991717, -1.678058959, -1.185594959}], 
       Point3DBox[{2.010991717, -0.737795041, -0.245331041}], 
       Point3DBox[{2.010991717, -0.737795041, -1.185594959}], 
       Point3DBox[{2.010991717, -1.678058959, -0.245331041}], 
       Point3DBox[{2.010991717, -1.678058959, -1.185594959}], 
       Point3DBox[{-0.470131959, -3.218918717, -0.245331041}], 
       Point3DBox[{0.470131959, -3.218918717, -0.245331041}], 
       Point3DBox[{-0.470131959, -1.678058959, -2.726454717}], 
       Point3DBox[{0.470131959, -1.678058959, -2.726454717}], 
       Point3DBox[{-1.485127186, -1.481660971, -2.200590186}], 
       Point3DBox[{1.485127186, -1.481660971, -2.200590186}], 
       Point3DBox[{-1.485127186, -2.693054186, -0.441729029}], 
       Point3DBox[{-1.485127186, -2.693054186, -0.989196971}], 
       Point3DBox[{1.485127186, -2.693054186, -0.441729029}], 
       Point3DBox[{1.485127186, -2.693054186, -0.989196971}], 
       Point3DBox[{0., -3.250593302, -0.155418198}], 
       Point3DBox[{0., -1.767971802, -2.758129302}], 
       Point3DBox[{-2.042666302, -1.207927, -0.155418198}], 
       Point3DBox[{-2.042666302, -1.207927, -1.275507802}], 
       Point3DBox[{2.042666302, -1.207927, -0.155418198}], 
       Point3DBox[{2.042666302, -1.207927, -1.275507802}], 
       Point3DBox[{-2.042666302, -0.647882198, -0.715463}], 
       Point3DBox[{-2.042666302, -1.767971802, -0.715463}], 
       Point3DBox[{2.042666302, -0.647882198, -0.715463}], 
       Point3DBox[{2.042666302, -1.767971802, -0.715463}], 
       Point3DBox[{-1.737492374, -1.207927, -1.926766453}], 
       Point3DBox[{1.737492374, -1.207927, -1.926766453}], 
       Point3DBox[{-1.211303453, -1.207927, -2.452955374}], 
       Point3DBox[{1.211303453, -1.207927, -2.452955374}], 
       Point3DBox[{-1.737492374, -2.419230453, -0.715463}], 
       Point3DBox[{1.737492374, -2.419230453, -0.715463}], 
       Point3DBox[{-1.211303453, -2.945419374, -0.715463}], 
       Point3DBox[{1.211303453, -2.945419374, -0.715463}], 
       Point3DBox[{-1.154057111, -2.902521087, -0.183825089}], 
       Point3DBox[{1.154057111, -2.902521087, -0.183825089}], 
       Point3DBox[{-1.694594087, -0.053869889, -0.183825089}], 
       Point3DBox[{-1.694594087, -2.361984111, -0.183825089}], 
       Point3DBox[{-1.694594087, -2.361984111, -1.247100911}], 
       Point3DBox[{1.694594087, -0.053869889, -0.183825089}], 
       Point3DBox[{1.694594087, -2.361984111, -0.183825089}], 
       Point3DBox[{1.694594087, -2.361984111, -1.247100911}], 
       Point3DBox[{-1.154057111, -1.739564911, -2.410057087}], 
       Point3DBox[{1.154057111, -1.739564911, -2.410057087}], 
       Point3DBox[{-1.694594087, -1.739564911, -1.869520111}], 
       Point3DBox[{1.694594087, -1.739564911, -1.869520111}], 
       Point3DBox[{-1.9114184, -0.333654401, -0.454191253}], 
       Point3DBox[{-1.9114184, -0.333654401, -0.976734747}], 
       Point3DBox[{-1.9114184, -2.082199599, -0.454191253}], 
       Point3DBox[{-1.9114184, -2.082199599, -0.976734747}], 
       Point3DBox[{1.9114184, -0.333654401, -0.454191253}], 
       Point3DBox[{1.9114184, -0.333654401, -0.976734747}], 
       Point3DBox[{1.9114184, -2.082199599, -0.454191253}], 
       Point3DBox[{1.9114184, -2.082199599, -0.976734747}], 
       Point3DBox[{-0.874272599, -3.1193454, -0.454191253}], 
       Point3DBox[{0.874272599, -3.1193454, -0.454191253}], 
       Point3DBox[{-1.9114184, -0.946655253, 0.158809599}], 
       Point3DBox[{-1.9114184, -0.946655253, -1.589735599}], 
       Point3DBox[{-1.9114184, -1.469198747, 0.158809599}], 
       Point3DBox[{-1.9114184, -1.469198747, -1.589735599}], 
       Point3DBox[{1.9114184, -0.946655253, 0.158809599}], 
       Point3DBox[{1.9114184, -0.946655253, -1.589735599}], 
       Point3DBox[{1.9114184, -1.469198747, 0.158809599}], 
       Point3DBox[{1.9114184, -1.469198747, -1.589735599}], 
       Point3DBox[{-0.261271747, -3.1193454, 0.158809599}], 
       Point3DBox[{0.261271747, -3.1193454, 0.158809599}], 
       Point3DBox[{-0.874272599, -1.469198747, -2.6268814}], 
       Point3DBox[{0.874272599, -1.469198747, -2.6268814}], 
       Point3DBox[{-2.11805, 1.207927, -0.715463}], 
       Point3DBox[{2.11805, 1.207927, -0.715463}], 
       Point3DBox[{-1.222856738, 2.430783738, -1.938319738}], 
       Point3DBox[{1.222856738, 2.430783738, -1.938319738}], 
       Point3DBox[{-1.837712579, 1.952557203, 0.029167203}], 
       Point3DBox[{-1.837712579, 1.952557203, -1.460093203}], 
       Point3DBox[{-1.837712579, 0.463296797, 0.029167203}], 
       Point3DBox[{1.837712579, 1.952557203, 0.029167203}], 
       Point3DBox[{1.837712579, 1.952557203, -1.460093203}], 
       Point3DBox[{1.837712579, 0.463296797, 0.029167203}], 
       Point3DBox[{-0.744630203, 3.045639579, 0.029167203}], 
       Point3DBox[{0.744630203, 3.045639579, 0.029167203}], 
       Point3DBox[{-0.744630203, 1.952557203, -2.553175579}], 
       Point3DBox[{0.744630203, 1.952557203, -2.553175579}], 
       Point3DBox[{-1.390781401, 1.993795942, -2.106244401}], 
       Point3DBox[{1.390781401, 1.993795942, -2.106244401}], 
       Point3DBox[{-1.390781401, 2.598708401, 0.070405942}], 
       Point3DBox[{-1.390781401, 2.598708401, -1.501331942}], 
       Point3DBox[{1.390781401, 2.598708401, 0.070405942}], 
       Point3DBox[{1.390781401, 2.598708401, -1.501331942}], 
       Point3DBox[{-1.5746686, 2.209564311, -1.717100311}], 
       Point3DBox[{1.5746686, 2.209564311, -1.717100311}], 
       Point3DBox[{-1.001637311, 2.209564311, -2.2901316}], 
       Point3DBox[{1.001637311, 2.209564311, -2.2901316}], 
       Point3DBox[{-2.098364041, 1.411647584, -0.511742416}], 
       Point3DBox[{-2.098364041, 1.411647584, -0.919183584}], 
       Point3DBox[{-2.098364041, 1.004206416, -0.511742416}], 
       Point3DBox[{-2.098364041, 1.004206416, -0.919183584}], 
       Point3DBox[{2.098364041, 1.411647584, -0.511742416}], 
       Point3DBox[{2.098364041, 1.411647584, -0.919183584}], 
       Point3DBox[{2.098364041, 1.004206416, -0.511742416}], 
       Point3DBox[{2.098364041, 1.004206416, -0.919183584}], 
       Point3DBox[{-0.203720584, 1.411647584, -2.813827041}], 
       Point3DBox[{0.203720584, 1.411647584, -2.813827041}], 
       Point3DBox[{-2.010991717, 1.678058959, -0.245331041}], 
       Point3DBox[{-2.010991717, 1.678058959, -1.185594959}], 
       Point3DBox[{-2.010991717, 0.737795041, -0.245331041}], 
       Point3DBox[{-2.010991717, 0.737795041, -1.185594959}], 
       Point3DBox[{2.010991717, 1.678058959, -0.245331041}], 
       Point3DBox[{2.010991717, 1.678058959, -1.185594959}], 
       Point3DBox[{2.010991717, 0.737795041, -0.245331041}], 
       Point3DBox[{2.010991717, 0.737795041, -1.185594959}], 
       Point3DBox[{-0.470131959, 3.218918717, -0.245331041}], 
       Point3DBox[{0.470131959, 3.218918717, -0.245331041}], 
       Point3DBox[{-0.470131959, 1.678058959, -2.726454717}], 
       Point3DBox[{0.470131959, 1.678058959, -2.726454717}], 
       Point3DBox[{-1.485127186, 1.481660971, -2.200590186}], 
       Point3DBox[{1.485127186, 1.481660971, -2.200590186}], 
       Point3DBox[{-1.485127186, 2.693054186, -0.441729029}], 
       Point3DBox[{-1.485127186, 2.693054186, -0.989196971}], 
       Point3DBox[{1.485127186, 2.693054186, -0.441729029}], 
       Point3DBox[{1.485127186, 2.693054186, -0.989196971}], 
       Point3DBox[{0., 3.250593302, -0.155418198}], 
       Point3DBox[{0., 1.767971802, -2.758129302}], 
       Point3DBox[{-2.042666302, 1.207927, -0.155418198}], 
       Point3DBox[{-2.042666302, 1.207927, -1.275507802}], 
       Point3DBox[{2.042666302, 1.207927, -0.155418198}], 
       Point3DBox[{2.042666302, 1.207927, -1.275507802}], 
       Point3DBox[{-2.042666302, 1.767971802, -0.715463}], 
       Point3DBox[{-2.042666302, 0.647882198, -0.715463}], 
       Point3DBox[{2.042666302, 1.767971802, -0.715463}], 
       Point3DBox[{2.042666302, 0.647882198, -0.715463}], 
       Point3DBox[{-1.737492374, 1.207927, -1.926766453}], 
       Point3DBox[{1.737492374, 1.207927, -1.926766453}], 
       Point3DBox[{-1.211303453, 1.207927, -2.452955374}], 
       Point3DBox[{1.211303453, 1.207927, -2.452955374}], 
       Point3DBox[{-1.737492374, 2.419230453, -0.715463}], 
       Point3DBox[{1.737492374, 2.419230453, -0.715463}], 
       Point3DBox[{-1.211303453, 2.945419374, -0.715463}], 
       Point3DBox[{1.211303453, 2.945419374, -0.715463}], 
       Point3DBox[{-1.154057111, 2.902521087, -0.183825089}], 
       Point3DBox[{1.154057111, 2.902521087, -0.183825089}], 
       Point3DBox[{-1.694594087, 2.361984111, -0.183825089}], 
       Point3DBox[{-1.694594087, 2.361984111, -1.247100911}], 
       Point3DBox[{-1.694594087, 0.053869889, -0.183825089}], 
       Point3DBox[{1.694594087, 2.361984111, -0.183825089}], 
       Point3DBox[{1.694594087, 2.361984111, -1.247100911}], 
       Point3DBox[{1.694594087, 0.053869889, -0.183825089}], 
       Point3DBox[{-1.154057111, 1.739564911, -2.410057087}], 
       Point3DBox[{1.154057111, 1.739564911, -2.410057087}], 
       Point3DBox[{-1.694594087, 1.739564911, -1.869520111}], 
       Point3DBox[{1.694594087, 1.739564911, -1.869520111}], 
       Point3DBox[{-1.9114184, 2.082199599, -0.454191253}], 
       Point3DBox[{-1.9114184, 2.082199599, -0.976734747}], 
       Point3DBox[{-1.9114184, 0.333654401, -0.454191253}], 
       Point3DBox[{-1.9114184, 0.333654401, -0.976734747}], 
       Point3DBox[{1.9114184, 2.082199599, -0.454191253}], 
       Point3DBox[{1.9114184, 2.082199599, -0.976734747}], 
       Point3DBox[{1.9114184, 0.333654401, -0.454191253}], 
       Point3DBox[{1.9114184, 0.333654401, -0.976734747}], 
       Point3DBox[{-0.874272599, 3.1193454, -0.454191253}], 
       Point3DBox[{0.874272599, 3.1193454, -0.454191253}], 
       Point3DBox[{-1.9114184, 1.469198747, 0.158809599}], 
       Point3DBox[{-1.9114184, 1.469198747, -1.589735599}], 
       Point3DBox[{-1.9114184, 0.946655253, 0.158809599}], 
       Point3DBox[{-1.9114184, 0.946655253, -1.589735599}], 
       Point3DBox[{1.9114184, 1.469198747, 0.158809599}], 
       Point3DBox[{1.9114184, 1.469198747, -1.589735599}], 
       Point3DBox[{1.9114184, 0.946655253, 0.158809599}], 
       Point3DBox[{1.9114184, 0.946655253, -1.589735599}], 
       Point3DBox[{-0.261271747, 3.1193454, 0.158809599}], 
       Point3DBox[{0.261271747, 3.1193454, 0.158809599}], 
       Point3DBox[{-0.874272599, 1.469198747, -2.6268814}], 
       Point3DBox[{0.874272599, 1.469198747, -2.6268814}]}, 
      {RGBColor[0.7926498, 0.5499369, 0.1278459], AbsolutePointSize[10], 
       Point3DBox[{0., 2.158082, -1.230547}], 
       Point3DBox[{0., 1.207927, -0.715463}], 
       Point3DBox[{0., 1.185423, 0.665227}], 
       Point3DBox[{0., 2.070846, 1.283609}], Point3DBox[{0., 0., 1.306366}], 
       Point3DBox[{0., 0., 2.322515}], Point3DBox[{0., -1.185423, 0.665227}], 
       Point3DBox[{0., -2.070846, 1.283609}], 
       Point3DBox[{0., -1.207927, -0.715463}], 
       Point3DBox[{0., -2.158082, -1.230547}], 
       Point3DBox[{0., 0., -1.412527}], 
       Point3DBox[{0., 0., -2.495207}]}}, {}, {}}, {}}, {
    {RGBColor[1, 0, 0], Arrowheads[{0, 0.1}], 
     Arrow3DBox[TubeBox[{{0, 0, 0}, {7, 0, 0}}]]}, 
    {RGBColor[0, 0, 1], Arrowheads[{0, 0.1}], 
     Arrow3DBox[TubeBox[{{0, 0, 0}, {0, 7, 0}}]]}, 
    {RGBColor[0, 1, 0], Arrowheads[{0, 0.1}], 
     Arrow3DBox[TubeBox[{{0, 0, 0}, {0, 0, 7}}]]}}},
  Axes->True,
  AxesLabel->{
    FormBox[
     TagBox["X", HoldForm], TraditionalForm], 
    FormBox[
     TagBox["Y", HoldForm], TraditionalForm], 
    FormBox[
     TagBox["Z", HoldForm], TraditionalForm]},
  AxesOrigin->{0, 0, 0},
  AxesStyle->{
    Directive[
     Thickness[Large], 
     RGBColor[1, 0, 0], 16], 
    Directive[
     Thickness[Large], 
     RGBColor[0, 0, 1], 16], 
    Directive[
     Thickness[Large], 
     RGBColor[0, 1, 0], 16]},
  BoxRatios->{7, 7, 7},
  DisplayFunction->Identity,
  FaceGrids->None,
  FaceGridsStyle->Automatic,
  ImageSize->{503.5744444189511, 448.},
  Lighting->{{"Ambient", 
     GrayLevel[0.5]}, {"Directional", 
     GrayLevel[0.5], 
     ImageScaled[{0, 2, 2}]}, {"Directional", 
     GrayLevel[0.5], 
     ImageScaled[{2, 2, 2}]}, {"Directional", 
     GrayLevel[0.5], 
     ImageScaled[{2, 0, 2}]}},
  PlotRange->{{-7., 7.}, {-7., 7.}, {-7., 7.}},
  PlotRangePadding->{{0, 0}, {0, 0}, {0, 0}},
  Ticks->{{}, {}, {}},
  ViewPoint->{2.5396837734081594`, 2.115420452357777, 0.7245706596555787},
  ViewVertical->{0.250727221208662, 0.33309514443085564`, 
   0.9089463599693715}]], "Output",
 CellChangeTimes->{
  3.925314634123777*^9, {3.925314724837356*^9, 3.925314745735509*^9}, 
   3.92538859235953*^9, 3.925389521313542*^9, 3.925393509136012*^9, 
   3.925516846266211*^9, 3.925517716233098*^9, 3.9255180308975687`*^9, 
   3.925518153807198*^9, 3.9255647238141603`*^9, 3.932134939199479*^9, 
   3.937829220626211*^9, 3.942267298200843*^9, 3.9422674551034184`*^9, 
   3.942268593054243*^9, 3.945620740949017*^9},
 CellLabel->"Out[7]=",ExpressionUUID->"368c679d-c0d5-40cd-b1b3-b7833852ad31"]
}, Open  ]],

Cell["", "PageBreak",
 PageBreakBelow->True,ExpressionUUID->"5dcbca64-f85b-4d45-aed1-770ab80256e1"]
}, Open  ]],

Cell[CellGroupData[{

Cell["\<\
Interpolating a general ellipsoid from the cavity  (system of reference -> O)\
\
\>", "Subsubsection",
 CellChangeTimes->{{3.9198182745731483`*^9, 3.919818277242074*^9}, {
   3.919818343798623*^9, 3.919818356281264*^9}, {3.919821648586551*^9, 
   3.919821660400502*^9}, {3.92125643314804*^9, 3.921256436845677*^9}, 
   3.9456288793297873`*^9},ExpressionUUID->"5912472d-8612-4800-b0ac-\
e236f03c5589"],

Cell[BoxData[
 RowBox[{" ", 
  RowBox[{"(*", "  ", 
   RowBox[{
   "Initial", " ", "guess", " ", "for", " ", "the", " ", "coefficients", " ", 
    "of", " ", "a", " ", "general", " ", "ellipsoid"}], "*)"}], 
  "\[IndentingNewLine]", 
  RowBox[{
   RowBox[{
    RowBox[{"initialGuess", "=", 
     RowBox[{"{", 
      RowBox[{
       RowBox[{"1", "/", 
        RowBox[{"4", "^", "2"}]}], ",", 
       RowBox[{"1", "/", 
        RowBox[{"4", "^", "2"}]}], ",", 
       RowBox[{"1", "/", 
        RowBox[{"3", "^", "2"}]}], ",", "0", ",", "0", ",", "0", ",", "0", 
       ",", "0", ",", "0"}], "}"}]}], ";"}], " ", "\[IndentingNewLine]", " ", 
   
   RowBox[{"(*", 
    RowBox[{
     RowBox[{
     "this", " ", "initial", " ", "guess", " ", "corresponds", " ", "to", " ",
       "an", " ", "ellipsoid", " ", "centered", " ", "at", " ", "the", " ", 
      "origin", " ", "and", " ", "aligned", " ", "with", " ", "the", " ", 
      "x"}], ",", " ", "y", ",", " ", 
     RowBox[{"and", " ", "z", " ", 
      RowBox[{"axes", ".", " ", "It"}], " ", "would", " ", "have", " ", 
      "semiaxis", " ", "of", " ", "length", " ", "4"}], ",", " ", "4", ",", 
     " ", 
     RowBox[{
     "and", " ", "3.", " ", "It", " ", "works", " ", "well", " ", "for", " ", 
      "all", " ", "the", " ", "molecules", " ", "considered"}]}], "*)"}], 
   "\[IndentingNewLine]"}]}]], "Input",
 CellChangeTimes->{
  3.925392947894595*^9, {3.945620753351473*^9, 3.9456209008190928`*^9}, {
   3.9456209382464113`*^9, 3.9456209845851803`*^9}},
 CellLabel->"In[8]:=",ExpressionUUID->"e2123d55-5e1a-4842-8bbf-fd152f8c9561"],

Cell[BoxData[
 RowBox[{
  RowBox[{"CavityCoordinates2", "=", 
   RowBox[{
    RowBox[{
     RowBox[{"Append", "[", 
      RowBox[{"#", ",", "1"}], "]"}], "&"}], "/@", "CavityCoordinates"}]}], 
  ";"}]], "Input",
 CellChangeTimes->{{3.919822977317007*^9, 3.919822994208742*^9}, {
   3.921258100982605*^9, 3.92125812697095*^9}, 3.921258158971168*^9, 
   3.9212592655572166`*^9, {3.921260079100545*^9, 3.92126009102912*^9}, {
   3.925224665820342*^9, 3.925224673999177*^9}},
 CellLabel->"In[9]:=",ExpressionUUID->"b4725faf-6e47-466a-8696-15a6e33d1140"],

Cell[BoxData[
 RowBox[{"Clear", "[", 
  RowBox[{
  "x", ",", "y", ",", "z", ",", "ellipsoidEqn", ",", "FITEDellipsoidEqn"}], 
  "]"}]], "Input",
 CellChangeTimes->{{3.921458149150094*^9, 3.921458150329809*^9}, {
  3.921458281449619*^9, 3.921458284198182*^9}},
 CellLabel->"In[10]:=",ExpressionUUID->"56e1ec19-853e-445f-8ed0-adbee704e032"],

Cell[BoxData[
 RowBox[{
  RowBox[{
   RowBox[{"ellipsoidEqn", "[", 
    RowBox[{"x_", ",", "y_", ",", "z_", ",", 
     RowBox[{"{", 
      RowBox[{
      "a_", ",", "b_", ",", "c_", ",", "d_", ",", "e_", ",", "f_", ",", "g_", 
       ",", "h_", ",", "i_"}], "}"}]}], "]"}], ":=", 
   RowBox[{
    RowBox[{"a", " ", 
     RowBox[{"x", "^", "2"}]}], "+", 
    RowBox[{"b", " ", 
     RowBox[{"y", "^", "2"}]}], "+", 
    RowBox[{"c", " ", 
     RowBox[{"z", "^", "2"}]}], "+", 
    RowBox[{"2", " ", "d", " ", "x", " ", "y"}], "+", 
    RowBox[{"2", " ", "e", " ", "x", " ", "z"}], "+", 
    RowBox[{"2", " ", "f", " ", "y", " ", "z"}], "+", 
    RowBox[{"2", " ", "g", " ", "x"}], "+", 
    RowBox[{"2", " ", "h", " ", "y"}], "+", 
    RowBox[{"2", " ", "i", " ", "z"}]}]}], ";"}]], "Input",
 CellChangeTimes->{{3.919822167478893*^9, 3.919822260151095*^9}, {
   3.919822301744038*^9, 3.919822320172434*^9}, 3.919822450053644*^9, {
   3.919840337827322*^9, 3.91984038385504*^9}, 3.919840639504821*^9, {
   3.921256465668965*^9, 3.921256494442224*^9}, {3.9212581422658463`*^9, 
   3.921258143478056*^9}, {3.921259339492764*^9, 3.921259339663299*^9}, {
   3.921328278380708*^9, 3.921328279154597*^9}, {3.921458363210046*^9, 
   3.921458363944934*^9}, 3.925224675772523*^9, 3.945621123379794*^9},
 CellLabel->"In[11]:=",ExpressionUUID->"28cb2871-e0f8-4e31-aeb9-1fb25530b8fb"],

Cell["\<\
uncomment below to see he general ellipsoid equation without \
\[OpenCurlyDoubleQuote]=1\[CloseCurlyDoubleQuote], which was added to each \
point above\
\>", "Text",
 CellChangeTimes->{{3.945621068202183*^9, 
  3.945621116307494*^9}},ExpressionUUID->"445799f1-c4fe-422d-9195-\
0548c0a9db42"],

Cell[CellGroupData[{

Cell[BoxData[
 RowBox[{"(*", 
  RowBox[{"ellipsoidEqn", "[", 
   RowBox[{"x", ",", "y", ",", "z", ",", 
    RowBox[{"{", 
     RowBox[{
     "a", ",", "b", ",", "c", ",", "d", ",", "e", ",", "f", ",", "g", ",", 
      "h", ",", "i"}], "}"}]}], "]"}], "*)"}]], "Input",
 CellChangeTimes->{
  3.921327640626778*^9, {3.921328269407263*^9, 3.921328269756377*^9}, 
   3.945621055326123*^9},ExpressionUUID->"c6a2922d-64be-46f1-a400-\
ec482f377660"],

Cell[BoxData[
 RowBox[{
  RowBox[{"2", " ", "g", " ", "x"}], "+", 
  RowBox[{"a", " ", 
   SuperscriptBox["x", "2"]}], "+", 
  RowBox[{"2", " ", "h", " ", "y"}], "+", 
  RowBox[{"2", " ", "d", " ", "x", " ", "y"}], "+", 
  RowBox[{"b", " ", 
   SuperscriptBox["y", "2"]}], "+", 
  RowBox[{"2", " ", "i", " ", "z"}], "+", 
  RowBox[{"2", " ", "e", " ", "x", " ", "z"}], "+", 
  RowBox[{"2", " ", "f", " ", "y", " ", "z"}], "+", 
  RowBox[{"c", " ", 
   SuperscriptBox["z", "2"]}]}]], "Output",
 CellChangeTimes->{{3.9213276160045443`*^9, 3.921327641694654*^9}, {
   3.92132826507158*^9, 3.921328283183713*^9}, 3.9214581598821383`*^9, 
   3.921458291837853*^9, 3.925314806332985*^9, 3.925388592457893*^9, 
   3.925389521449575*^9, 3.925516846558741*^9, 3.925517716450986*^9, 
   3.925518030983657*^9, 3.925518153896165*^9, 3.9255647241008453`*^9, 
   3.93213493947402*^9, 3.937829220909432*^9, 3.942267298388485*^9, 
   3.942267455360755*^9},
 CellLabel->"Out[13]=",ExpressionUUID->"ff22bcd2-70b9-47eb-a8e8-b070d8f1c161"]
}, Open  ]],

Cell[CellGroupData[{

Cell[BoxData[
 RowBox[{"fit", "=", 
  RowBox[{"FindFit", "[", 
   RowBox[{"CavityCoordinates2", ",", 
    RowBox[{"ellipsoidEqn", "[", 
     RowBox[{"x", ",", "y", ",", "z", ",", 
      RowBox[{"{", 
       RowBox[{
       "a", ",", "b", ",", "c", ",", "d", ",", "e", ",", "f", ",", "g", ",", 
        "h", ",", "i"}], "}"}]}], "]"}], ",", "\[IndentingNewLine]", 
    RowBox[{"{", 
     RowBox[{
      RowBox[{"{", 
       RowBox[{"a", ",", 
        RowBox[{"initialGuess", "[", 
         RowBox[{"[", "1", "]"}], "]"}]}], "}"}], ",", 
      RowBox[{"{", 
       RowBox[{"b", ",", 
        RowBox[{"initialGuess", "[", 
         RowBox[{"[", "2", "]"}], "]"}]}], "}"}], ",", 
      RowBox[{"{", 
       RowBox[{"c", ",", 
        RowBox[{"initialGuess", "[", 
         RowBox[{"[", "3", "]"}], "]"}]}], "}"}], ",", "\[IndentingNewLine]", 
      
      RowBox[{"{", 
       RowBox[{"d", ",", 
        RowBox[{"initialGuess", "[", 
         RowBox[{"[", "4", "]"}], "]"}]}], "}"}], ",", 
      RowBox[{"{", 
       RowBox[{"e", ",", 
        RowBox[{"initialGuess", "[", 
         RowBox[{"[", "5", "]"}], "]"}]}], "}"}], ",", 
      RowBox[{"{", 
       RowBox[{"f", ",", 
        RowBox[{"initialGuess", "[", 
         RowBox[{"[", "6", "]"}], "]"}]}], "}"}], ",", "\[IndentingNewLine]", 
      
      RowBox[{"{", 
       RowBox[{"g", ",", 
        RowBox[{"initialGuess", "[", 
         RowBox[{"[", "7", "]"}], "]"}]}], "}"}], ",", 
      RowBox[{"{", 
       RowBox[{"h", ",", 
        RowBox[{"initialGuess", "[", 
         RowBox[{"[", "8", "]"}], "]"}]}], "}"}], ",", 
      RowBox[{"{", 
       RowBox[{"i", ",", 
        RowBox[{"initialGuess", "[", 
         RowBox[{"[", "9", "]"}], "]"}]}], "}"}]}], "\[IndentingNewLine]", 
     "}"}], ",", 
    RowBox[{"{", 
     RowBox[{"x", ",", "y", ",", "z"}], "}"}]}], "]"}]}]], "Input",
 CellChangeTimes->{{3.919822332113814*^9, 3.919822383070711*^9}, {
   3.91982300609327*^9, 3.919823008862389*^9}, 3.919989725008225*^9, {
   3.920075392513522*^9, 3.920075396474936*^9}, {3.921256525040704*^9, 
   3.92125666665767*^9}, {3.92125672369486*^9, 3.921256731613251*^9}, {
   3.92125678185855*^9, 3.921256803995994*^9}, {3.921257905861912*^9, 
   3.921257913280951*^9}, {3.921257944284217*^9, 3.921257991624483*^9}, {
   3.921258023138511*^9, 3.921258023449598*^9}, {3.921258136431847*^9, 
   3.921258137248685*^9}, {3.921259326429055*^9, 3.921259334075122*^9}, 
   3.92125937044867*^9, {3.921328290221354*^9, 3.921328290391533*^9}, 
   3.925224679157777*^9, {3.925379436358137*^9, 3.925379478083233*^9}, {
   3.925392925200732*^9, 3.925392935136709*^9}},
 CellLabel->"In[12]:=",ExpressionUUID->"a86bbc79-b547-4a5c-b766-7d5114ec339b"],

Cell[BoxData[
 RowBox[{"{", 
  RowBox[{
   RowBox[{"a", "\[Rule]", "0.21249622366950213`"}], ",", 
   RowBox[{"b", "\[Rule]", "0.07024715251371556`"}], ",", 
   RowBox[{"c", "\[Rule]", "0.07330321980200077`"}], ",", 
   RowBox[{"d", "\[Rule]", "1.083411366549352`*^-17"}], ",", 
   RowBox[{"e", "\[Rule]", "3.33857375172231`*^-19"}], ",", 
   RowBox[{"f", "\[Rule]", "1.925238192222358`*^-18"}], ",", 
   RowBox[{"g", "\[Rule]", "4.831571891649022`*^-18"}], ",", 
   RowBox[{"h", "\[Rule]", 
    RowBox[{"-", "1.006982725453396`*^-17"}]}], ",", 
   RowBox[{"i", "\[Rule]", "0.005115683269829781`"}]}], "}"}]], "Output",
 CellChangeTimes->{
  3.921256765395956*^9, 3.921256805587145*^9, 3.921256852206111*^9, {
   3.921257914807941*^9, 3.921257919008411*^9}, {3.921257965931604*^9, 
   3.9212579702522707`*^9}, {3.921258033140483*^9, 3.921258037282086*^9}, 
   3.9212580967674627`*^9, {3.921258194132329*^9, 3.921258214673519*^9}, 
   3.921259261524749*^9, 3.9212592954664288`*^9, 3.921259374568071*^9, 
   3.921328293737*^9, 3.9214581806384163`*^9, 3.921458296618449*^9, 
   3.925314812102612*^9, 3.925388592502992*^9, 3.92538952148645*^9, 
   3.92551684659389*^9, 3.925517716512463*^9, 3.925518031036443*^9, 
   3.925518153929742*^9, 3.925564724145381*^9, 3.932134939497513*^9, 
   3.937829220953496*^9, 3.942267298434861*^9, 3.94226745539459*^9, 
   3.9456497727188253`*^9},
 CellLabel->"Out[12]=",ExpressionUUID->"eeff5b0b-ee4d-4ace-bf5d-d31b483a8796"]
}, Open  ]],

Cell[BoxData[
 RowBox[{
  RowBox[{
   RowBox[{"{", 
    RowBox[{
    "aVal", ",", "bVal", ",", "cVal", ",", "dVal", ",", "eVal", ",", "fVal", 
     ",", "gVal", ",", "hVal", ",", "iVal"}], "}"}], "=", 
   RowBox[{
    RowBox[{"{", 
     RowBox[{
     "a", ",", "b", ",", "c", ",", "d", ",", "e", ",", "f", ",", "g", ",", 
      "h", ",", "i"}], "}"}], "/.", "fit"}]}], ";"}]], "Input",
 CellChangeTimes->{{3.91987549030238*^9, 3.919875517826356*^9}, {
  3.921260238502904*^9, 3.921260297885436*^9}},
 CellLabel->"In[13]:=",ExpressionUUID->"230f7a3b-e7ad-4c88-aaf4-92dd594d2228"],

Cell[BoxData[
 RowBox[{
  RowBox[{
   RowBox[{"FITEDellipsoidEqn", "[", 
    RowBox[{"x_", ",", "y_", ",", "z_"}], "]"}], "=", 
   RowBox[{"ellipsoidEqn", "[", 
    RowBox[{"x", ",", "y", ",", "z", ",", 
     RowBox[{"{", 
      RowBox[{
      "aVal", ",", "bVal", ",", "cVal", ",", "dVal", ",", "eVal", ",", "fVal",
        ",", "gVal", ",", "hVal", ",", "iVal"}], "}"}]}], "]"}]}], 
  ";"}]], "Input",
 CellChangeTimes->{{3.921458228443987*^9, 3.921458271175914*^9}},
 CellLabel->"In[14]:=",ExpressionUUID->"b53ebe0c-c741-4c8b-ad5e-c680460cdf1c"],

Cell[BoxData[
 RowBox[{
  RowBox[{"SurfaceFit", "=", 
   RowBox[{"ContourPlot3D", "[", 
    RowBox[{
     RowBox[{
      RowBox[{"FITEDellipsoidEqn", "[", 
       RowBox[{"x", ",", "y", ",", "z"}], "]"}], "==", "1"}], ",", 
     "\[IndentingNewLine]", 
     RowBox[{"{", 
      RowBox[{"x", ",", 
       RowBox[{"-", "7"}], ",", "7"}], "}"}], ",", 
     RowBox[{"{", 
      RowBox[{"y", ",", 
       RowBox[{"-", "7"}], ",", "7"}], "}"}], ",", 
     RowBox[{"{", 
      RowBox[{"z", ",", 
       RowBox[{"-", "7"}], ",", "7"}], "}"}], ",", 
     RowBox[{"BoxRatios", "->", 
      RowBox[{"{", 
       RowBox[{"7", ",", "7", ",", "7"}], "}"}]}]}], "]"}]}], ";"}]], "Input",\

 CellChangeTimes->{{3.921261519924569*^9, 3.921261693082713*^9}, {
   3.921261731310633*^9, 3.921261734265832*^9}, {3.921458338127653*^9, 
   3.921458344739506*^9}, 3.925225543275034*^9, {3.925435926933147*^9, 
   3.925435965677136*^9}, {3.92551213433287*^9, 3.925512139795669*^9}},
 CellLabel->"In[15]:=",ExpressionUUID->"9e32a6ab-e4e9-46b9-aee5-cb597310c853"]
}, Open  ]],

Cell[CellGroupData[{

Cell["\<\
Visualization of the interpolated ellipsoid (system of reference -> O)\
\>", "Subsubsection",
 CellChangeTimes->{{3.9198182745731483`*^9, 3.919818277242074*^9}, {
  3.94562120623773*^9, 3.9456212128839808`*^9}, {3.945628882600471*^9, 
  3.9456288833436117`*^9}},ExpressionUUID->"89ccc8bc-a184-4967-bcc1-\
3377907e322c"],

Cell[CellGroupData[{

Cell[BoxData[
 RowBox[{"Vis", "=", 
  RowBox[{"Show", "[", 
   RowBox[{"SurfaceFit", ",", "Points", ",", " ", 
    RowBox[{"Axes", "->", "True"}], ",", 
    RowBox[{"AxesOrigin", "->", 
     RowBox[{"{", 
      RowBox[{"0", ",", "0", ",", "0"}], "}"}]}], ",", 
    RowBox[{"AxesLabel", "->", 
     RowBox[{"{", 
      RowBox[{"X", ",", "Y", ",", "Z"}], "}"}]}], ",", 
    RowBox[{"AxesStyle", "->", 
     RowBox[{"{", 
      RowBox[{
       RowBox[{"Directive", "[", 
        RowBox[{"Red", ",", "16"}], "]"}], ",", "Blue", ",", "Green"}], 
      "}"}]}], ",", 
    RowBox[{"Ticks", "->", "None"}]}], "]"}]}]], "Input",
 CellChangeTimes->{{3.919840550091672*^9, 3.919840551731496*^9}, {
   3.919970208567513*^9, 3.9199702304045*^9}, {3.921261764170454*^9, 
   3.921261766424593*^9}, 3.9215481562217007`*^9, {3.925314849974503*^9, 
   3.925314852559366*^9}, {3.925436393282587*^9, 3.925436394356657*^9}, {
   3.942267255772386*^9, 3.9422672662036943`*^9}, {3.942268544378406*^9, 
   3.942268560022457*^9}, {3.942268607613687*^9, 3.942268608070981*^9}},
 CellLabel->"In[16]:=",ExpressionUUID->"b7de2e12-c681-49b4-af4e-567178067482"],

Cell[BoxData[
 Graphics3DBox[{{GraphicsComplex3DBox[CompressedData["
1:eJx0fXlUzd33/723us3IUDImUx4SZShD95IpZUwhFEXmQuaISIbIFMkYMiZl
nr2vpGSISOYkITTPc79nrd99nfPY9/v56671Wnvtc84+++z9Ovu8z7ntPHzG
z5KIRKJX2iKR2r+/oiGtLLp4rpRN3dKy5yedGiFwW/SSi2e15Y/Tx7nH9M1h
eLfSJtumXpXKIf9y1HK1RZHqipcztgeaSzSYfNVut+GvwkQMh7zJVKt8f6mG
4sCGWT9MI9SZPPDU7v4P7vwUMfnvgzd429voKMaGed1Ok9TIIP/Mq8QpbYgm
wwMX9cuOXl/I+ol2Q9MrhkYfrGQ4k48z7ePYtobhWlWBQys1ShjeqGTx1w3m
xUx+Qactbm/Nilg/ga/P6zXJ6MUvmUHJu0c7NfUUItH5DP9CLaFAvaLptOeZ
DK94M+dtpCSH9d9jzIP9a7bqMnngkT59S8ct1mHysAP0vGy1aJvBjxKGT5sj
+5nZpQHTA7y+TaOtd831mZ4LZlEvNhZVsP5D3jHvo20zy3KGQx52uL44O7sm
RszkgS818vda/KVegPz40x/HuXwQyStiIzSXGeQIkG+cdTDeajTHIb9nTqsv
K73EctH0E01dPV2Z/PnLyXPG3BcxHPJTncJmb2tZK4Me2P/T2+YbXljVySAP
fOlpx05/Ttax+YX+C/0u2RxwqmU49Ed0TD1qc/4501+x4ntUvkSP+SHwNSEp
1iXdOB5b9jr92688Jq+YvetZx9yvrD9UD/Bsx7bLtAv15LAna9fz0W5ToY7Z
H/JrnmTcvPlUJG81bmnZ53FlTJ6uO+DdOjWaF7Wdr1/oKRhRffHhAh151t2G
33qcKGc49OSc117ValAx84cSY4/1/dRqBOCwm2n7bbPdJRqKeL/pIVmrqxgO
ebquj348XqUrkiiAp/WquKytLlFAT7Z+tf3P2izm5yM+unsuUMsRqP9PX36j
5pJhOcPbJx2XeH7VUdB2dXKbZOfnaKrg8ZbDBbdHOkw/jW9lx/s+vPBMUwH7
oP+Qp3HjsNOzG+F9yhh+sFpNPdlPxORvLtorjm2dxebFweZbSDu1f+ME8ath
/UsXDxmqz/AtXq6yqoFlTB5xBvNF9QDXdcu4PrVjA4a3yWzrlBSgz/oztkH0
mj99P7Bxwf40PntYbG3re5PjLH72TYmqU+gwPO+ha/bRd1zPEO3vn6885OsU
9qd+Hu8m3fB1hUgBHOOFfPwOr4qKj3xdUz3Ah6xQL9LKErN20U+M9/bbM9H9
5vH4A7wsPLvftDIeZ6g/QL78ldXJ6kgdBV1Hd0vbZDfZpMv8BPKwQ03DR8d3
/1PJ5IEjH3XraxB4vrZahngV+qa0Uft55bIgq4vNf9SryxGXkHeA0/wFPTR/
DUnwvSV7VS+DHuSj1U+d8stEenKaX4Ajv2C83p/1PO4F6ajIX4yd+PHqaB05
zcuWtj5rB9pqMhx5B/2neaSNvWfjmefEcpq/IE95AnDKE/p1LOz29oi6nMZD
j7nvF9nsFskpD4HdKM8BDp4D/J97+9Wyj+qyfiJfHGiwPdqg/I8McR7ywBGH
0e7YCULg+hd5TB7xHPLoJ+zD9JO88OnE7F7jTIpllP+g/9CDuIH5Rf+xviAP
vKTdU93TwbUMp/kX/UG7GFeC7Hajke0bqMyjV9m2y+0766v4D/Qgn4I/AKf8
gdlBqWd9VNNHps0/Mn/A+qJ+UiaTqTVsxfOOrZ7vp0W1YjmNe5C/u7eT2fJU
jrscemMgfaUhp/kO9qFxCbhjK82kY948L7QarGGcMqeMyVM/RFylfoh8hPwL
HP0Bjv7TfLckPsRg4g9NOW13W0Srbk8+6DAceQp2Rn6h/ox4CD0YF81HkEde
Q5wEjv5TP0deQDwHjn4ingNH3IY87AMcvAL+T3kFcMorgm4dXNPDT19O877k
tb9572UihveK7HLN9gOP2zSP/KMTl/3ovg7Dl771GvO0skKgPLzRkbD7U23K
BcrDby7cd9s07Y8Q973lh/Wn+H4BuLp0j7XLDr5fMJE4/UwxrRUoT67ZGv9t
U141wyeV9rva3aKe4XpnhtVE6pcw+YigVLFR/zqB8mrIA++2t+WT+2pieY83
dultehQJdH80acfVRyXHKwW6/4Ie4M0n9F6le7GE4autS2wedBaxcWk5Xph4
+vMvge6zVnr4NM35mCnQfRbsQ/eJ0L/86BEfjWy+r7F21jptGVUn0P3Cgl8L
bn1xrRXofuHq2lsGVZ//7R/Z7yy9szLw7TiOQ97RMfdas9H/tkf2Ow22XTAr
fiBS0P3Op3qL5R0nlwmU55+d/9Rj5blygfJ2jBfyyGvAIe8YfeBGwhYdeU3f
T/t+jikU6H4Z8qwOMPnSHveXUrni0KXDy7KeC3R/9O/+p3N48FeB7negB/4A
PwE+yezWtrQrvD6gdTNiWvUT7rdY7y1iNi1MX8jtydbjANOV8m/cPyHvujih
SlTF7Ql56Kf8kPoh4gDwLcYWrq3alDP9sZMfVXiOKBbo/gg43R/J7SQD2oys
Euj+iNoHeQp4n6fjy/RN+P5oetIhP23nDwLl7ZCft9G7a4mWloLqZ+tO+uZp
TLamQp6sI5Z1yxLofgTri+4vVs5fYr9c77tA92U0nizvPGjvzxiRgsYHjAs4
5h164M+UPyNOUv5M/Rx5k/p5M9e7BYbHdRmOfSJtl+7vsO4oH4Me4FhfiG+U
z2O8jI8peTXwT84DxviKSlTkoR/xGeuO8kz0h/FY5Tp1bFs2u3RzoUB5IOIV
5VeIV5RfIR5Sfoh4SPkh8g7lhxhX+rLm4Qu+cp4PPLOhj6dZO5FcJd/VW10d
GM15O3DkWRpP9qQmKQa58n0H8hHdN8HPKR9GHqH7I/gh3b8gX9P9GvpD9wvA
6X4Kfkh5EfU3+Dn1E6w7xDfKf6gf0vgGO0Me8YHyQOpviCeIe5SXIu5Rnox2
JzzuEP27UTnD0X/K9xD/Kd9Du5T3wp6Uj6H/r1x/TZgi0ZLTOAk+DHnEPcob
qR+Ojvyk29iax+2jJ563XWYsYfuFXV5q8fLeHwW6T1k//O+6ykZlPNnhMCj/
9Z0UXpeun2+0/b6WvK7xt8P6wV8Zvt33n7tzUzXlfdZ3HNzT+jfDDbKzpw//
LZVD/wtSn4f+XyXV3bd4qjEc+tUOB7hGmEoYDv2t7TSDbn7l+Rr6ET/DlPt0
6Af+67t1heMqNaYfeD97PZ0V4yVMP/DtF760PN5VzPRnkfo/9Ae82/qs1Rht
hkN/G+/d/xTM1GI49N9VC9/ycDXngTfKrvieX8LPC77dvjKsu7aGHLhJr4x+
xiacF+V7ljVPbsvrnNOb/Q7fPLVKBjxHZnq1R58qgerHuJzWnfx8WrOW4ftF
Rgkz53Oe7GTuPGxAUinTb7tyie240WI58GOXLjfTPiJWGVfU0qrBmxM5/wf+
o4XF+MZFfL8AeyKPP1fmI9gTePr0Voc9YgqZPRluv3vK7MJ/993D/+/zBehx
D7k3NTyS83DoEWrn9VjekuPM/8n5BfQM6Wzc7NMifYZDT9cfRYPf3OD8H/Zv
XZkVYSCSMP3AP+0Pa3ovSY3Jw56YF/GLIv+MnEI2L0ftZ1tf9dVieiD/yPPW
96Of+b4M8pM/fe39Z7O2iv7bC2fvu5IjZXjwwbA/7st5PdNuTYW85keVDDj4
TLPY8p3yA2UMn9xOV+2sZTnbFwBnPLbo1Or1zveZPek5BfBock4BnJ5HwP7A
26Y1Ut+5Ro+tX+DO7pK9TbW4/PX8tgZbrbKZfsjLn6x5lPPPcYbDPlu6avq3
6pavsr7Q/8QDWvfHjhWz9Qj8RAO9oTlXNJke4GdqgmfcG8XjG+Olj34qqtN0
WX+Ad9z1Lrj5Sx0Wf4C/dk1y6Z2kzXCMN/zjEftjd3TksH9i4on1fjv5PhH9
h7xtR6lJfJSE9R/49kXHNp0L0mL9Bz7zwbXrJg2lcho3BPPgMS1T6phf3bzT
zc12j4TxfLR7fl5ld987fH9B40nsdMc5/UIkChrH5l1adD/pSo2AdpdrOWz4
9K5OoHkKcWCakj/QuHGq2jc2z7FYoHHjvXjGYxdpvgB77q1pK1reRpfxbeg3
Jec40C+4nZvep1yb4SwPlsTe19bnOPRXbb3Z6rMp3wdhXPcGN/vSXleqgrN4
Pj5+bvtaDQXw0Fpjyc0HWqyfsOeqHR19n7aXMhz2NFtu32xSgERFHvM4svk3
ievvYjbeTeR8B+MdGmhxQxJVxHCMV2eItpthjzx+HkTWO+ps1P+7Jx03rr/J
9QA3nDj6wa1uXA/8UEd5fkTjwIWcsWpuC/QVNA6M8nswxv0K10PPm6Bn06Cj
GdIsvn+EnpyIVt5Dhump+APmZYyS91Je9Dpq59hPadoKyosmmowuvZWjpaC8
6GOo3sEwiZaC8hacc1HecvmMpvU/thpM/4TVpUYeHdTZvhv6Zz/+dCh3Lt+n
U56zeO2SNY4m6grKcwJffZv3Z5aE9Yeeo6E/K9qlR61z4DjNI9fb1Y083L6W
5ZcEfTOP4fNSWRyg+UK+64WRND5BoHnH+NUho8xXFQxPMykodv9QweokNB4m
REfqncrVVdD4uX2jj71LtY6Cxm2rloEbBkZpKWjclp4MWtGjhZThJxvl3Iwo
LGbxh8bVzUs+FZyuV1PQfDF93+DPE9ZKFDTexqRP0I/foa2g8faXd/+lX+ql
TA/bHyl5HeSlW81li/aL5ZSngc/XHDdasGxSEeMbfjNXvdBtLJFTnhNNzssw
vwP8Nv38OEVbTnns06FXiiVzteSU77k2+lrfZTnf50I/9imU1wGnvI7hSl4H
/QdqlpwXveX7U4xrsHdj2w4P1eSUT8IOlP8Dp/wfOOX/wCn/tyHnetA//tny
SflT1eR0/7LAt2ajZiuJnO5fNrXYENP2I68nQD/mne6/2Lkq2X8Bp/sv4Nh/
wQ/F3a88aBisJad8UsftZoV/uYac8slJI+/XXw3VllM+WRP76cywPCnDIV/z
dnf+05kaKn7F6gOE/wCn/Ac4+A/sM4qcV8IfIA+eBvxOnpFmvVmVjPbHZZTu
jY7G2TLKD9ePmDXCW/sYwzEu2BP7MtjBbGtR+1sG+ayuBXn0h/JD4OCHLA5L
O2rKC3RV7Ix2sf9CPJzZf6T+e/1aGeXzkNcZauJ0889Lth7puSfskDjLOkh0
lNeXYAezN98nf26qpxI3HpFzVeiJrttrazdPX073R6H3Fi4YcElPZZ3S81bY
rSDzzY6fjWtU7In1iH0rxnugc7Kj5vNyGd2PQD/2L3S9rzQ58L6bNc+DrD4z
yHqk2b+8CfIxUeM0tbvzOgnkO49tN8vdS6JSP6HntjT+BLXJn1PrwOXpeS7k
m6/p77zZXkNFP+aX8hDglIcApzwEOHgI/K3t3jObTwVL5JTPrzbODxh0sUZG
+SrG1f7r5ZEJWXUMH3ZD/ub80zpWf6P+TPk/cMr/O7TYpRWsLmX9gR22kvNi
2KFznw7bjhRoyyk/j3/aNXuRlOOwg8cMq2FDWvH6G13v4OE0LoFXoD/G5NwZ
/RmlazfT916RjPJnyTmxe9cOeTLKn+k5NY2flD8DB3+m8YfyHOCU5/gKX3V9
sopllOdAHnwG6+v0i+/Duj+vYPVPuu4of4M9b7utmpk4JpXh0qS66PW9U2V0
fsEH6P4OON3fAcf+jq1Hcm4OPbnNjXW8P/M6KuPVK8PComQchx3ET7Yfst8n
kdP9FPzfzN7SreGoEr7ve32wy2cjXSaPeYl6YnrkWoKWip4j+01Fb/tKGR5f
Ula87ECpcD5o4AujOl7nMbvv3C5rUKFw1MX6wNndvC4E+ea9l3w8pafJ6jyQ
d1+3TnrqFK8LTe96IEEzn5+DRxl9XmygX830rNh14+WjFF7fA87O+z7N/Ri/
pUgGPXNM5UbfrXm9q3nDuUci034JboELX2z8qqOCYz8+9cnX44OPzWfjGj2n
ZMCFjbwOCf12MSGt76ips/7XzLAJDx9aJ5gdLjk5smutQHGM654yD2Yc71Sx
vstX4UHw1zHx7Xjdb9zcx6duV7wUpr9ZuUBxRk+lnycDpDGmWry+Bz3bk70X
6N/nOPQsa/m2S4Wvvoo8xrvFvv1G/YG5rF3gTzNEnRzj/uVPyv5jX2A5Tb2J
Rlo1w9l59KvM1Ekryxk+u/DT+DvtKlhdDnaDng/bYsp6ZErkwKHHe2JRyKPN
YjnmF/L693sZWnSXyjEvwL80lW6qP6nF5KHnH6sgzVULNJg88LnLttu3SdFk
8vVvH0ivmBSwOhtw9t1FxPrUwbPFrJ932h19pFXP69jQD/mjx9oVHP+Xj8HO
6KeLsh4IO9P6IeRz7Kw3pGbweiDk2zdP7+Ms/8Vw+APaVWvaxdJBXZPpAd79
R/3hB981mR7gk2+maVonajE9sM8e9RH6Cd+0mR52jrx7RucZWTpMD/AGbfwG
1WTpMj0YV4OK8MaWr3SY/W1NvoWJ2vHzAuBYv2m6TS2Pja9lfn6PnEegPybk
/AL92UjOO6BnaGSo371qfi4DPW0se9dVWPFzHOgpF96s77WAn/tAD/rp/65t
buRQMdMD/NOdr7+TPSVMDzvHOXYyuyJATU7XS1M7w9TaV5UsPuxLrm1rcewL
q0sAz3usmRf0oZJ/j0HiSc+ycNfNnu9Z/Hw1OftHuYLXOeHPa65Mzoi8zuui
1P4+mZWp81vVM9y4X4lzjw71rM5A43P/TjOsR9/i+oG79N8x7thliYLa4d7N
okPdBmsw/HKkoqvJWF63QbsPmybqe3SRqvSTfYezI9/pxL88gfrn5c42tnGW
egrqn2t6Gk1Su6vH5E/EVI596s/rhJDvfuxPccx9Xlek/jx7xtHFV9W4HuDF
Ou5WYbe4HuDrrrYtXeWjz/QImQdebk1bwfTTOKw+WpEwziVfoHH4crLuotzp
xSxu3yqLe//IkdcDIb9gweL9w39ynOY1mzPtmljsXirQeJ4xufbHr5u1Ao3D
Y9+JEi9ckygwv9cXJPXKjyzh9xpIfLY59Hm/j5amgsbnsmGT9o47rq2g8Tmx
8+mjg/tJFTQ+B6x756+epMXs1j/efkNVX12VcUHeZ/eq8qqmugqaX8qXDX6T
bKCuoHHyhcJx/qFWWgoaJ6v2tE8zqNNS0DjZcVaVfMsXbQWNAw7KfRmNA37K
fRzkEzL7R3fdxOufkFc3nxFgN4DXS2Gfvt7tcqYP4fVz2MdtbPHzm194vZ3y
n1rRgoiIIyXMPu3/DG2cOYDX+dHuqm0zPTza8HMBjDe5y8bLmfUchz3Vbxuv
vHxLotIueDXNs8CRZ6EHfHtP+IE9s5tWMz4Q/HJv87eFvB4CHHrABzAu4DRP
se9ASJ4CjjzF8mzrvIyj/SJkNM8+XJb0qbDjLxnNs+g/zbPAaZ4FjjwLuz1N
eG+c3rVARvkG5MP7Xej5yF/M7Al8UNtxY3p21GB5BDj4JPC+Ea9ObW1aweoP
wNl3I4SnVYz8Xda8Da/bYLwxfg1PdSjl9UCMd4t2bOfp5rx+iPHOCBt7/tAs
Xm+EHuxHaN4ETvMmq38q8yb0BC72Lu2+i9d1oSf7o1fYlNW8Dgw9DsPcbbbM
5HVj2BP6wTeAJznm7+u+UUNF/z+eU1d1bcnrTtD/+ELxvs7HOY5+Yt+HfQRw
vckB77aKed0J+ktP/dq39AbHoT+9aJyT+0J9FXnop7wdOHg7/KoRqaNivFJS
d4X8Or1cdX2pppzu1xJcqiz0jvG6K+TZdztk//Wi8rbc0ZLX+YGfD9Ieblqr
pqInfbZlVbenYpX52t924evzs3j9DfZ8PCW74vcHHZX+s7oryS/AkV9onEG+
o+sL/IrGH+Qd4P6zdm6/ZT9LRvkD9NC8A5zmHeDIO4xvRLSIqFzK6zOQb2i/
teR0Cq/n0LgBvsTmq6Ww+V5YiYzyOshTXgccvA72ebM1df6ceV9kNL/APpSP
sfqqko9Bz/0VtXLn55Uyym8hD56M/hwZerjZ44G8LoHxPursXd72vZZKvQL+
ifwI+X9yBvVNMuV1PNhh4e7Q48ZXeF0F+AmtdJuEK7zeCP3ftqVq68Xy+iTs
YJo8UM18GK/bwA6pdjnCxQyO03VNeSBw8EAaZ8DrgJ84FB81oyev8wAPjlP0
t++jpdLPjBlfgpOMeB0S7fYW1320r+Q4jZ8/FsRc2tOT7xd+Zf86W2dYz/wK
eubsdoz4NIrXjWmcd5o9fuP4f/cBNF+0dhHKJx3m/Aq498OjjZ6N4fxqZKb/
+JgAXveG/KiGyz/YD1O993S+JmC8hXmdMDLwRKy1iN/Tf3tAsXLeR4liz/Ka
x13tOA75DXNtn77K1mL31yZbyUcMjJAqPt+JvTPmQi27twX8YWVe0MT9EiYP
/T2Chl499EvC7q+dTtxwZevJMmFwdIbVsqwK2abL12OcV1awduk9so/PBaNG
s3QUkyY+ezvPpZrdKwTeIsIy/bV3jsz0+uDQpQ6VrF3EyZlrgw6slVQznN43
RLuXDr0acziqQOamOGuZPJ3rh57XaeajAkaUsfFCj/yV1daaAJF86XKDtEp5
Oqv/sHvrHn/f49B7eXC4QUsxk4cedv/d4+/7IC9PN3MSHamVQV7lnrvH3/dx
Gm5bmHT8VT2zM/T4p00oXnJXJLfrqNnlsVUew/9Jf3Cpz88aGXBqf+Dha01e
LNLXk798auu3qTiG4fQ+O/p5aUWO5ubN/7nn7vH3d2XsXjzso9SDeYH+yC8j
3D6Z83uO0P/85bT1CZoiJg89uBf/w+5GT/epxcwO9B4o8MZrq8ocn2syHO0u
WiSa09OZ39OE/I4N21sMjtJh8uhPddz3Y91L/nO/3uPv+/WPv7oMSz3D/Q3+
cKqlbIh1bhnTg36y+/gef9/roevrpsXYZlpd1RWNn0aeE9aWMhxxbOTs/UUD
vhaydml8gJ87WmU4BN7IF+h6D9oZIdsZVi88rx+WYDKvgOH0XiH0n+1kNyBd
X1MRfu5tq6QEvh7pvTnITzZMadv3bJFA/c3Ft1TwbMnvv8M+hu+enEm8wHHY
B/fcG2+dWPv1/g8mr3Jf3uP/vi+Pfqb5XR8/abimgsbDFrZL5l6q0VbQuPTb
dpt562m1Ao2HX5qknYjNUVNQf176TDqgqKNIMXnGqSd6O2oZTu+Nov/71gbc
MjQRK6if4577zameSV2G1jF56Nn2vlFxkH4t6z/sv0Q8+2TpeR6vVO6/e/x9
T4rG7R4hnQNijlQL1P8TfLTf++vpKqj/4148XXefu7TpceS7loKuu/6tOxwP
WKijcN2Q33xnYQmTp/dzgY/sPt3UOFdXEVTXaa/PxArWH5V79x5/3xtKvvze
LFjCx0XtvzpqxanatnUy5IVAZZ4Cjji5cuMLh4j5lTLZov4nUlI5/2fjOtVv
0Ao3HXmPX5M3DXLN5XFVid+MdrN4qOB5DXoslHkTONq1J3kcOPI1cOjZq8zv
TptKz8w0K2Dt0nvZy5avlE7aXyaj8e3rhqLkmcZ5ssXKeAgc8k2U8dPk2f/P
C5Cn8Ty2Z3Y7K710GeI24h5wes8d+uVKnjB49MHSI+2rGU7fGYAexGHEf8hT
/egn8sv2IWqWZxR83jGPkm12K3Qb1TGc5mW0i/4gn0I/zaeQp/kR8sizhbdz
J/VqXsDapfH/gc6dxZHhUvk7wseAX10Uc8/4uERu27Sp19geIjmbF+W4dmrk
XJx6u47ZB7i+U7PV++5zeYx3VvGdYY1K65k85T8YF+U5wOm7RvDPwOch1z9Z
qivovP9w8dhz7U21EO6skP404Di9tw77eFrHfSkV8Xvo0J/e6de8GFdNBV1H
yFPUnkL4yDbnY+sFak/Ec7p+s5Xxn/phojIeIh8Bp/foYecByrhH1xfiJF2n
pZYv8j9X6CqoX9H8CP1vRcd6r26lrwgaVpP61LGc4fTePfD2ayt1m5iJWFyF
fioPHHnqh2a7MRMduf8gj3zJ0QiYV8T9Dfiput6WK0NqWbuYX+Qp6Gf3rZT5
Dvj/itu9zl93KEssYnkQOL2Pj3nsr+Q/bVJWdekrKRCQ3+n9ROSp+EHzGpsf
q5P1dm2S+k9OjUD5M+SRj9aGH9j9TCaSs/uwHn/flw91Tnk1PLJWoDyf3bsn
PB96kN83f1ladHFiocx+xhKLI+sqBLqf+ullWJM7rlKg+yPcU8N42ynz1JVb
B5IvR9YIlK8eMz/mGPe7luGwz8lzBvYRm0QKug9i99nJPihz/vi0OAOxgu6D
2L14sg+qHzn5Uu9jdQLyNfQ08ul5LKWnSMH2I9ivWXex//W+XqD7oIxoyyuG
Ci5P5xfyu7L7n/A9WSmb/aTq4bqSMoHyc3bvnvBz2BPyzp03nu3ZSIffu/f4
+9696dFwWWFZKfMfqgf9mfc1rH7ML02GQ/5x6pFFvRZry3uXDlN0ORQl0H0Z
5DHvzQsvjwpVV2M45jHs7UqbRc2lDAePbbXlSum0u7Wy1HdDPMMv8vnFOmL3
6wlvPH7ogehyJZ8v4MO+1DWoHsPtz97lqPzV56RmjUD52I7Ums5qe2sFypPp
uAxCc1vrDldXqPS/y5Pdrz/UC3S8MVpp7jGdNRVZK0ujdgR9ZfpV7r+T/QL1
k+LdMxuHOtSoxIfQb2qD7N35/XfYbfiwu09aTRIraByg9+LRz8vBBa5LVhUL
85sc/OGmz9cd7NamZ9SBtIoSgfJk6ocmqae/Bpjx++9oF/firfrsj301pEKg
/Jnduyf8mfpnn5A71hFibQX1z9CAB+cCt/L7+Igz63a/uHxuVoGwacyVrFvP
eVyi92oR57GOsB4pb4TdkF9sXsSY7btWyeIk5BGHoR95J0m5joBDz3zlutuu
XF+U30YVLbl02rNYoDwT7UIe+QLxh/IrxCvKr/oo8wvlk4i3lHchrlLehfxC
+SriPOW97N0VJf7NrnH1Jd9Cli+A07gBvlTz5Izl2vxaJg8+hvhT/DThR9y0
HAH5F+0a7Zr7LGBUGdND78tDfqh3h6QWXrmyH8q8RvdfofOGr/2gWc1w6Omx
uotLK/8ShsMOczb1evbNqECgfJv6IdYR1gvlRdTf6HqH/mtkXVN+Qv1zH1lH
8JO+ynU3w2jat84HvjJ5xCvEB8jTfkKexivIFyrjG+Iw5Wk/lXGb8nPkCxX+
RubRTxkHClaPHJjrm8twyAcp4wPmi+oBbmXxMKnVaHWF5oqOR5y+FTJ70ngF
v7IeIdg1KOV5AfLIC3djCvo2af6e1YXgD9iXIQ4Dt1PuTxEPGU/7eKyi4bY8
VhcC7v10YVrq8hKmH3jWI4uMxxtKmDz8ebDey2V7JQUyykttDx/pmRdWJ6O8
KCbM6Yt5d17vBb7yjuGFB9vesToJu/+b7fY8r7hURnnIrQdZzUZn8zoS2i0a
ZNLEaEYlwzHvagG9TQosHrJ+As8b8cm4bnkuw9n9vtuDXuRX8fECz2u6M2J3
0FcZzcv+e4x/rK77yezGvifB+5Aef7//g30H5SHYp1Aegv0RcOhfoJwvGjc8
lecLNM48UfoPcNhTbeDG4DEC33ew92/1Hjboe7OE7TfZfjxN3iXRqUxG42Gp
0q+Aoz+rlfPL8oJyfgOU84v1i/6sHflckdI6m/UT4zVQ1pOBw56Yd6wXWmem
6+6Zsm6MfkK+cP3/9xPYAXhKenD+k7CvMhrHUA+kcSwoLblH0yxef8M87pEF
2jr758poPNnypUP36e1LWX+AN0ydeXfR5hKBrrtcZZ6i50HGyjxFz4N6KvML
Xde9DoXaRI7IE2gcQJ6i51POWzv0sh5ULNDzC83lPTbr9uD8E3rYu1vkPMX8
4Ot2o+XvBLreN1R6DrTPyRdoHAuYJtp5Xf29QOPeat229osd6wRaZ2bvbpF1
d7764ccP1pUCjQ+1Jc0yL/iWCvScAnGbnlMctT4+Qcu7QKDnDgd/JNcsev5D
oHX+kaU3JjSZUC7Q9VvkuDnW3TRboHHjmV3bt/vr+bzDH4qV+YjGK8+OD4aZ
uccJNL5hXmh9srvS/nQ9DgprMapPdalA16OBcj9L63Uih/+//6X1OuzHaX3y
qHIeafy51WPNxO678wQaN/SU/k/jT2tlPYTWjUco6wy0Ho55ofUuzAutO8Gv
aD0H+0RaR8K+ktaRkpTzSNf1EaX/0PgD/6RxrFrpnzTuDVDOO41Xtq3O25+3
zRZo/MT9F/jbbmUdHjj8PEBZt8e9GMjHOc6r+zWd32+F/NaUVzMXivj9U+A5
TW93NDLm90+BT8x+vblXL94u/DxOeV4P/cCfvoveZustZvqBZ/Vt03b5UBHT
D7zHhXs9l/apY/f70P8BXrZ957moM3ngq3vazU0wV2P3CoEbdSuJDdgqYjj6
r/nI5ed4fXV2fxP4RYcjZyc5idi4sB4nKL8TwLiAJ696t/Xdt3LWT+B3HT4U
z91Zwu47A//zp8mkdcPy2X1n9NNsY8XEvV0/s3u7wPM+m++/4lzB5NFPrdgw
16F65UwedtuhkeVkFf6CvxujxD/kXh3tsYi/94L4Nmv06rij+yoYjnhL341B
Xqh2zfle2CCX4YiHn6Q2b3odKGX3Sen5PnB6js/ehSDn+LAz5OfIDAtP9PjP
uzEe/+PdGI+/342BfdD/zHY6AwJ+Sdg9YuBRvfYcelJcy+yM/je4dmJLSyl/
HwbyPUftahTciN+/hvygCd2e/V7H7wUDtxx8eNUTY34fHHq2K8/FMC7gr9fq
/WNTwO+JQ8/7t/6yYwf5PWvIN/2cMK++iq9fyJc/k97J2cfvX0PeeUBA1CMN
LYZDvllcSJ9+u7WZHthfe8LhcT09dZk88NFqvRK723D9sD/esYE9If+rTPdJ
cgG/xw15+o4N5A+bmvQY0kyLv2/j8X+/bwP5xM0nNhqc4fe4IU/fvcH6qvrt
G7d1r1hB48CY5FGprdaKFXS9rym7F77Jqkqg631O4viZK93LBLre53bttGTw
nEKBxh+Dty8yJ9jy+7NYp/vW3f3d2emNQOPAiao7nZ8bVAs0DlzOHh8cvbtS
oOs9Lvf5nBBxpUDXI75/oH5lKz4xu81Ofl8V9mymPPeh65S+3wJ5p/zGl97r
cv2Qp++6QH6XdMrtP/P4vVfI0/de6HcUNN8ZK7+joPmuMq6tq895qYLmu57F
r7qHt+f3qSG//qnWneRU/r4K5J+ObmBRO5Dfswa+7aFDw6p/+0Pz0bFOezb9
3KWuoHnkp/Jcj+ZNnAPSvNn0YNMB/mpqCpo3TXutCvW4JFbQvDmv3ZjVS9qL
FDSe0/dbYP8xh8518jCtFmicd88YssfXukCgcf6W7MjG+AflAo0Do1616Go3
n7/TgnbxfguNn0ajXlY91dBU0Pg5e93xTVXL+b1m4Gvye948/5PfX4adP88N
PRQyIUugcdVe+f0GjavH6x0OBhjpKmj89KptV7Knj46Cxs8jswY/i5XoKWj8
XFhnZaZrpq2g8XPa6iYPPR/oKGjcS5z9cliiBX9PBvbBOzM0T1mtthkxqae6
guapvmG5kSbf6wWapx48n/PmeDf+Lg3aXafd3iyjibaCxk/6Xg3ke3V6EDwi
kN8fhzzesQEOXhrx3dXj9xrOT8B7Q+ydbshNyjkfUPLbq8rvUlj8UeJtgp/t
szGoYDwKuGHxWpn/cc6jgO/a/sqw5W/Oo9Cf89YGQS6v05ke4JQ3Al+l5I3s
frqy/+DPwCGP71rZvXWl/DYlfwYO+YdKvs3usyvlcwmvBj5JyathZ+wvllcV
BX/s/ZrxOuD99i50nHGqjNmZfm+D/mC/A/4AHPLgG+gn2ycq+QNwyINvoP+Q
B38ADnnwDcwX9mXgA9APnPIN4GOUfAN2QLvgXcDRLnga7Al5KyUfgzz0g29A
nn13QXgF9FM+Cf3gjcAhD56J+aLf7WBegIP3Qp5+zwMc/nBZ+X0O9LBzk+KW
wWNWcDsDf9lj/OkMB77/Aj7Fa83m5zZ1zN/gn9g3AYefGyr3WbAP5KOV+ynk
EfRfXLDy4rBzpWwfAfu0sgm7LjPNYzjs4KXcp9D1m5a8ubY0jOdZ+t0OXb/4
boeuX4c+w6Zc7cj5A+Tt9rT/XXVFqqDrt2jEB4fHMi0FjTNRUy775n/i74pA
/rClZ+7qETzfQb5ny/svdoVz/gn50Ur+SecXPIHG1Swlr6DzrudiJV2lxfkD
8KYbGkXFC5w/AH8b/s+VqB4iBZ138FW6HpH3afwpUX5HROOMvYes2ZOWPP8C
H71g6jmHvjoKGk/clPmUxhNvZf6l6wh8la4j8FIaZ8A/6frCd000fgohDp97
7eJ8FfiZVhWB+Wr8nRbg4DM0LoH/0Li0VslzaJyhfADyyPs0zoAn0PgGPkDj
G/I+jc/gLXT93lbyQLp+pxPeyM6FlTyT8oeMbi5DHFvzfQ38bdZarSNlEZUC
ze/qq7Pq27X5IVD+sJbsy4DPI/sy4LPIvox9p7d+aYRFg0qB5t/GF66+7V73
nt1XAt8+G7I2On9xGr+Xp9wX7O/defyTu+XsPh34aoM/kUVhhRXsXh6rj3V3
n9/wdxnTA/nUsVIh0jCT3TMFT2uYsi/yyJpK/q6Ix//9rgh446mIOB/TF3kM
B2+83aVDi1ErebvQ77PmSFRSZ/6uCPTjvRGMC/Ip45Pdix/xe7iQp++NQH6c
59DXQZZa/B0Sj7/fIUG76P/OuF3dAmfU8XdjlP0PmtN13dqB/J0TyDuuc978
WluN4ZDfGe3p49iH37OG/P59xzo3a8X7CXmTV3fH5hzk95TRT/oOCcYVq9En
8ZnVf94nIXUq3LdCu6PtLNLq2/L3Q9CurEtYT0UUv5cN+cLGx8+s0uc45BNN
JopqzvH72pAPzWy8qrhKm+GQH9Pc6EXfs/y9EfR/ZNt7S36O0+HvkHj8/Q4J
2oX8UM32+6oW6jI7w/9/b7Gtz1oiYvaEP5fZbx635CTHIf9Qf+coyybqrF3s
lw+P0jN+LC5g94iBr05O2NsvsoTd2wWu5h2QOPNPObsvDP21HbJONneQsv4D
n/HYr7NuF37fHP20mlVXZjOb38uGvMsgM4NQLT5fWL/6Q6u1doyoY/0E/udC
YsSu0SKmB/ijF7/Von35fXy0m9tlp8vDYWqsn+xcacEMi1de6nK6rl3HCaN3
WhcKdF1fjTWSZzyoEOi8lJ4NuRdwXKyg8zJ+aFcNy1sch3z3XQU/j0/m9wGh
P87dZvtXLX4vFfj2uUanTff8590Pj//73Q/4z5+fy1rpLP7PeyAe//d7IOx7
zukmmdkN9BV0feGdEBonK9PWR9kY8ndgIE/f64A9k+em6tZpixQ0zuhWr32X
NZ2/4wH5yHurTNI81BU0Hn6IH5XlH87vC6Nd+r4H5D037TLO66atoPGQvvuB
/oya46PxW5Pfy0Z/dH/VXPJqz/VDvvmDvep3Q/l7IOx74KtLXAI38nc/gHuc
Mdzg56KmoPGfvgfCvn/QOTbs9yD+vgfaDe7sGNvwo46CxrGmauVDQoboKGi8
erWhbUFSa34fHP7pte/HzA4X1BU0by4IaLhk+ZFKga7HmQ+zd8+zEynoerQq
yTo64IlYQdfjTJcvg9vpqSlo3Bg0LWLSgOmaCroel72ojduWxdcF5LvmNehR
NZrfQ4f8p0lJ/b7FSBU0nmTYpI3c2VVbQfP+l2S7Cwmdfgk0Hs5Lf1pwO6NQ
oPEw4dy6DZnhZQKNh6vvhhV/n1Clwluu+dW1d5mQLlDe8tujeNrFm/yeOPrj
PEjUJXRHNcPB65D3MS/Akd+hHzh4BcYFHHkH4wKO/AJ58E/kR+BsH6HMp9AD
eeRH4Ow7NGU+hd0gj/zI3n9TyiOfYlyQBw8BDvldSt4CuwHvn2VnUWrM+Qn0
tDryZd4Za25P4JML1tzVOKLJcOi5t+FthcRcyvIC4+dKXgcc8qcJD4SdwSfZ
vXglD6d5E7gHyZvAkR+Bg7f3UuZT6AevDmrfd1DrFTxvAo/2H3thojvPm8Db
nhzhnbSe503op3kTeHtl3oQejBc8DfaHfjcln4edWV3FSLpGUsN5MvTHK/k5
cNjh9jS9eXZxnP9DXkfJ/4FDXqvB20PPNnJeBPxk/aF7CVbqDIeeGz+ejZ4U
I+K8Ubmvse2+ZW1KY86XgA9S72bVLJXzJeDliR2q/c15f2Af5C+6rpGn6LpG
vqDrGvmFrl/kBbp+7ZV5hK7Tce2uWXkM5fkCuOzP6ZSOproKuo5ofgSOPEjX
EfImXdfI+3Rdv1DyBLquwQfo+gIPofEN/If6J3gOjWN2uZniCm0uD1y/XNHS
Zi9/DwT4NSUPpHFgqpI3Uj+frcyndF0MI/kC/vmH5Av453hlvqDrpYDkNfih
F8lrwGleA76S5DX2vQ3ht+yc4ljPfrsFjkMe/JbGpe5TLnZvOI7zB+C57uF2
x95x/gBcZ2jck+RG3P+hf+cSF7v7/+EPwD83HBKTNJa/Y4N+KoxWuwo5/H0P
yK963szghrm2gsbVU2dH/DhzS6qg8VDy9dQ1z8vq7L7e8G8O06Wf1RRbJx6L
GRDC/5/67onmcSOb6yhc4m1Tv7jw+6QlDV4ezO6pqfgw9Ytj2iexXDvn5vM5
cwrY/ztAT3q+TZ+BqdUML0++36BJSYmsotrl2JQO/H9hoAf34475+j5K0ddV
ZO+qbvDj1jt23/bEfbuRTVbrKHpeWbtnu+kf2RzdzSYTbvxg//MC+YE5Bj/n
aXxjOOTRf6enK5aI1fUU6A/0D+reN0KersVwyFdvuVC+77Y+0w98ZLj47pHe
+kw/7gNejrJ+3ua3iMkDT41+d25Zdb0A+ewYQby3WwX7Pw7It53jcaW5vJzh
kB/eMmu3bSsx+794yE82Cbi66yH/H3nIhzbaYOB3mP/vPOQ7/FZ/Hzqe45Dv
3W3Lm1Vf+P9xwA7o/4KvhuPW7SwS4A9Xp09fP7S2hskDv10SsXZNU/7/IMDP
zdmsaLWzkslj3v8YHpIPGZ3LcOvx7o1PyrTlPsb5Yg/zAqYHOOw/qVVWcd9y
XYW8UL7n1tRydr/yzfxD9n0MdBVS/Q0N5N2/Mjzn5QDpiZW6ihGNDVr1GnpF
2PN2Z4m8A7c/5Oc+d445/IbjkIcdSudLwjST6oWH5QHh74vzha2rBwZLnnE/
R38yLw6UT7pWwvQAj/Px+/LsA/dbtGtZWt2n9axfDEe7GG+8uL3aQwt9BdoF
rtVkTt+ncfpMD/DXlwOvLmrZQEVP+YSYA7KvNcJUT5MJZb46ivctVhV1+MDn
8egPxcQgoU641Xtjj2S3WjYutAs7DHfe0qmmSMTaBb7rxYCv6/eJWbtF95t4
nd71n/8LU+L5ZTp9t2bUs/mFfYa3MIqwELg/o91PJ+b8udGO+z/aTSmp90+b
ynHoP5bR2W3fPu7nkN9tKRReeclxyMNPZpVnnOxVksvs4+tTNvezuJr1s25h
REgXAzXFnj1VnaJ3cH8Gbv9i9eppPcuYfPSc6YU746QKxEO894X1FTt/8cb7
ySXsXXG67lpsvFK26ZtITuNJ5NTkGru8ehnWb32btS3HDa1geiBvvv6Poddy
/v/gkMd4L09O6t2hXE1O4/BjL+c2F1fVy2heqEt7WfHYrFaG9Qj5OV9HWA5s
ryuncXtBN+Mb/jt1WLuIA3h/DO1iXGMX+wxZWFrF7IP8AruhP4j/eKeLxn/g
ND5b79KLHLWhSIa4hHwE/egP4hv6SfOg5/TO7Wqv6MtpXri0aM13dQt91u6u
83ujOuTx/02AHsRn6KfxGTiNz8BhH88ZG/L7ved+hXWE/nxxPDi7d7SaHH54
74FtsMY23h+s97f3S8pMB3M7wJ8xj+1D85p8ypMy+Yw350r3S/m8QD/k9Zyf
2ae8z5VhHSXt2vZj1ucc1n/gWEfA0e5k7eZGC2fUMv2IAzMWtNX69pD/vwBd
7+z/Dsh6Z//fSuKh+fsj3f7poi+ncXXx78zplnf15TSuDthW//lt0wZy6EE8
h7/ReM7+v5Xkkalmh75celgvo3E1ppvaWM8ckZzG1YrTN3SyQ8RMT8eO17Ku
9eLrGnq8b8/1Pj6MxwHoGak588vCDxynce/AE8kXq3dacppPp6b6j3eZpKNi
nwfFbq2PFeiqyHs6mBr7NtOV0/z7eNmIZqeCdVm7yDuYF/gV7sfVaydrpXXh
PBC4xPnoDqP9nAdedPML+GBVIVAe9c2wjdX04fz/tSE/RfPG5FwJ/593rMf+
Xr1X1bTg7zYDH9Wya9zOd/z/2bHufumN1ku8VcL0Ay+YU9f226MfAuWlj+y3
/qhs8k2gvBTj0krtnOCWw/kn7kUueZfr1NlUzPSw+9obj0952FvE9Oy8vndZ
v0ZiBeWHJrsMB05I4P9HD/myn+4pbSL4/9pDPuhB5gFrF45DPmfcj5WJmfX8
/WdlP8V/Wt71kfL/W0f87BzySjQxjL93DXzv5zO56y6XMXnE8/DVE4wrx+cK
lAdO9HLd8FCPv38OPRHNd/86OqJAoPsO/z6Xdga/vM9w6Ll0KuH6y5+8//Db
84Ul7q/juH3g573aDT0c/IK/Jw/5+RZXX8X24faBvHRlp/rAFtz+8H+/0re5
H4dxHP5ff0OjjU041wP5Yu0jlyamchzyQcvd7M941gqUj8Ef5jW6tSUlvpr1
8/rCF99zw/g79tDTJLkw/og/f5eerrvJNz8cn2ygrkAcXm47/3i6Dbc/cMhX
m8QuMNXSVNHzeFmZpbdDPeM/rXdIcvvo8vkCPuZ5UfqUX3y9wA53xvv2ueDL
31dH/8v9Woqy3tYIlK9GRUUPk/ysZfMLHPbx1RvlX9VGpKB209gwMFq9q5i1
C3xMTeHsrc85j+0783Pp6VDuz7CD3subkc3j81m7yGuwQy9J2fZ+5nw/Atxx
dpj96VC+Hym8b/Psn7c8zmAeIe+8121B8b/7X/T/zLRK4dhdHn8gPynIYemW
rjweot0eawwssj5xHO06VER8rvvF/58d6zrBcEPSpMX83VrEQ8QNylsQNyhv
gT0/xMxZG9JSLKdxrPGUVpv+sRDJaXymvAtxlfI9xFXK92A3ykuBU16KPEL5
M/II5c+I/5S3T88rsFn6MUegPAf+Q3kO1jXlObCPz+SbafM7iOXUP2++XrC7
IIHzAax3yotm7Rg/82uP6wxHf7AeKX/Deqc8EOuO5mv0p59w8eOxG5x/In5C
nsZP4Bgv4iHlb4iHlL9hHiumTzO1LuG8xWR35sYUXT5f0A/5w+8XXT/eifMT
4FdtG/vqh3B+gnVEeRTWEeVRWL+Uhz/e61xt5qyQ0Xy0pHbWLCvxd1YfQF7D
fgE4/F8yJ8HeYF4l0wO8o9ue7esu8zoD/LDTyX8q133k+2vgX3U/BS9vyPfj
8HMdQ8OUFv/Z78PPl+1Z4XN4Av+/VOTZe88mDB9Zw/8XFf0/LamOzIri+1/I
S/RyftSu5eOi+w6aXyqCeq8+ZMDHC/kI9Z2zG/hlsDoJ5hf7EZpfpmZ2Ut+m
zutpkB9kUXhr/tSbTB7rYvz4iL1en34wefTnXZbz9kHfa2U0v+i3/G47twW3
J/xk8ZKtrYY85vU0+IPOpLTG+la8/oD+YH8EHP25fcV5wqkLJQzHuE5M65Xv
9TZfRvMO/Ar+yfb1Sj+Ef8IPUX/D+gKOeQfO5lHphzQvmBeXTgsczvdl8Cun
WouTZvv5Pg5+1SLmi/cx95+sn7Az5oXGK/gDcNgf9kE/YR/Yn8Yf2J/Gn4C2
HcMMe/D+Yx7hb8gvkI8dIXpbksjrNtB/8naY7n1DzrtghyfxKWM9ZnH+BjtU
frBzfvCD80ys0znp5WlLLAoEWv+0L9foO2gK/58XzIur377lWov4/wdhXu5L
t2WsK+F8D3iHdz/ntxn0XaDxJyUp4n5sO95/ZodpGR8S/1QIdD1uMRzsMWpx
hkDX48973dt00+c8H/PyNiHfb+ilEoH6M/Im9X/9y02/nS2pEmj9DXmNrl9d
2/ZPGtf9EOj6RV6gcQD2pH6O/QhdF9jX0PoV9h10fd0/37jtya48n0L+5cGl
o2J9eP5Fu/Afuo7gP3QdwX9oXQjzS+MA/IHWozAvdB3BH1TWhdIf6HoEL6Xr
An5C1xH4P62fgP/T+slgv0tRAdt4/9Hu7/0rFj7d8FOg8QTfbw8j51z4HtjV
dcd1Dxcxw/E98IrvR4LDGooYDj13yLkY8GJyLobvkDcM0Amw7K7N5NHu2sMp
bTsO0WI42o102r62u6umCt78XXyR+XB1ph/fJ1s+qBiYOZKva3yfPHtl4PxR
PmIVPUGfVxaM9OZ1FeCfjZce+viS11UwrvHkvAzjSvpsOtCkqy7DIV9FzsuA
0/My9n/EN28ev2zI5YF3mr9+SfV5XieB3fZmxzu8WMLrKuz/VQfWm0024fL4
Pry/sMnrZr2EycM+xh2sF8tF6qz/kL/X7dvQoKB6Fodh530P6vLr9LWZHuC9
2jgVOK/RYu0Cn7nsUnJokZTpx3fv3hN23c1zqmJ5AfjklZITfu7lLC+gnz5d
FsXO7FrF+BX7n+sbO6dtOlTJ4jzanSBzrqgcU8nyArvnaPDzYlRcJcsj0LO9
+Z/IO3czmH60m9FXMnL+rUymB/rdFkfn3JomVtD1Rc/jMC9dbh5zu2Gmw3D4
m/SbTYaXiTbDob+v/SmTr3qcHwK/PcLkxbQG2mw/y+wf4/0ic7k228+i/5aa
s6zXLpYyeeBbpcMXNKpWU+nPqDcffR0W8X06cIfkdt8yv+iq6Hd9lVp4KZ7n
EdiBntPB/l1nHN8l2qOnIk/P74DT8zvocXv8y2ltCy7P/m86bH/cg5n6TB72
v7J2/iKLJbyuArzvmrMvG1/kdRV2b6jLbqceoWoKxH92T2edZFLbMCmbd+hJ
bOjt/e4mz7Pw5/7Gm9e4T+R1J+AXbz6zPexVJdB5PGqRlFMqqWB8AP659cbl
c1mTvrK8D/vv1dirddW1SgV/5FNwtV9Tvh9n/x9dlZR4rFaX4ej//Fe5A7aP
0GE45t3rQGrXsi7achofCjPkyyrU1OQ0vsXeTti6ME1NTtdLmseUhr5tteU0
bmQFnfwzda+WnK5397M7Nk4KkMppvDqxvmef3vUachpnnCOXtmpaLVXp/x+f
fg1bLuV1D+BZ2yedevJFR6Vd23ez1KzaVDF+gnF5kHMu4PScC37SY5fVU+NG
XB54yODqQx6RvD4D+9cIsmV9FvB6DpuXpqvHK4z1VMZ74IDvbPshGnKaf9Mt
k6eom+uo4A0irTuJ+2rKaV7e9HRt02sjpAxHu/M+PDmcNlWD4fDb6EXi/K2d
OR8Dbhx2+VCD2nLGx2DnkMlPTXzmqfIQeh4H+XHze+i2OFfPeBfGa5CfaLfL
VSynfr64/52Bi8zFchonU3/l6zTS12A4xvviQbJVtaY2wzHeoE53/Pe212I4
+jPWt6ui9T+aKnoi3T6K0qZXsn0Z1sUEnaiCQZsrGA+Effx2rIpcdbdKRuMb
PXeD/lDrVrdnB3N+CPlF5DwOeH9yHgc9Ccdmrs1qwuWB53kb5Ji56ctpnGzl
/CN8/3zOP4FHOLWvWnWG80+M65xluff45zWsHgU7mPUyPLllXT3bbwL3fP7i
U3CNWGVc9BwN/ZTkD+8TqcNx9Gfctslx57N0mR7M16fhEef8Luio4O5Dh88K
ns/rXcBTOrbccuYzr3fBr9ru73i+X5oG0wO/0s0dMt3dUFtO47Z77hB98UZt
FT03Ly9pGJ4uZTi+r/MwfBX+qivnUcCzdp73G3GQ8yh8H7g/evdjqwrOx/Bd
X6FkYLfaXpy/4Ts3cdwZz7lBnN+y/zfsdnvOvd+c36LdWScLvW7qazI9aNdQ
LSHS0kaN6cH3eI2WpnYyWKWngr8tfXTgdCfOP9n/cPnLd7425vwW+O5Ez39M
L3J5fIe5oYOHnsSumvFD9n/fI1ILQ0ZXCNQ+RdqS13Y9vjP+Bvukekz/MNbi
J+NvkNd1DIkNnFnFeCPkQ065a4wI4jyT/e98n+jyNd6cT6L/kv0RmiG5nE9C
j7Rf59vPT/B9B+RXzVo0OaQ73y9A/6VlOpMmzeT7F9jT6dG5gAFz+b4M85iS
mVbVc4qmivywxfPfnf7PfgrttqkcMMPrP/sv2PPx9Czrh17VjIegPxY6G9I8
N3J+C9z5staYXWacl0J/4+1Lhw3a9586pLI/Peb7bQ5dyXkXu8ekkzp03FXO
u6CnlbD4S0xrzuuAz3PrVpsxm/M69L9ub/nT/SWcX2F+jXYdfq32uILVZ2A3
7xcW569v4fyW4YnrNyaXcX4LPZeH1k2KuJrF+BX63zMwtEf0h1JWb8G8D+0l
73Xqu4aKHYp6eZR+eMz5IcZ1OMyk7ZfDnE+iP9mjU8atLuPnhsD7Wq6wGNSP
7xegf3R0kGGbvnx/gf6Ih3zN86mWKmj8CQ5K6WzXje8j2Pz6nrx1IlRbxQ4f
qzaqOU2sklH/Gf96ovvL3pwPsP+HLU8aMm1QBeMD6P+c2HrNnZ1EcurPE65Y
a/T20ZRTf+4dkplQNY/zENjtQuPxAR3Hct6C/itOdVzt5MF5EfTXfnkeNHEq
r/+w/yl2GDN25RLOu4DLn8vj9E0470K7ec53bvZrwnkd8Mqj6U5bz3B59n+v
uY4PbTpy3gvccXbHUzH/4b2ws/8HeXK4JefVwNN3bssJzK2X0fh/urv62MVH
xCrjnR9uuuPlOs57geep9d7TIYvzXox3h3O9VNeF8392v6nTUKnGt1eMj2F+
kwfntpn1k+d9dp8rqKmaTQDnRRjvly/hMQ67Kpge9j/dUbpNDF9UsfM19r+c
DT8E757M62yQj9K9M03vC8/L0F9yqJHGBG1NxhOAe+bPjvdbocXk2f91bjC7
3y9YKqf+XzTNcdz5jtoq+N2Rbb5ph/D8Dj06Z93PdujA63uwg59nvs/ZEM7f
YOfwwWWx1Ys5vwI+9+ton5vRnF9Bz6b9OVpGRpy/AX/d+0ynETM4f8P8HtMu
mnTWSltO48Px8cmNZ+ZxvgQ9zcyTH/Y04PwKetJOn3/degPnS+y+4dHqC70L
dFXs0NsqW0gbx3k47NbylbTzSTPOw9n/gb65m7C6F+fb6I/bZOeg5Iacn6Pd
nz+WXKr7w/cFwDsNt/D1C+L7C3xnVXXD/emXoHqBfrfZ3ezjqaretYLKd5ud
0546deD5FLjjhtF692rVFPT7zPVxqwqPSqoZH4O8UXXYu4Za+Sr6q9qtd3Mu
VVPQfvYo3nztWbqWyvfbpTVqXfLd+HcOwDcVn+wSnSdl+Zf979vuDseeq/N8
wf4vidQxgLsvj3TQt9Vk/QHe5ve6axe+azP9GG9+zqHiIxcLBYovnJa1MCar
SqD9XxR1Iv/Rdy0WT6Cf1h/Y96KkbgA99ydt9L+Qm6fynW1y3djS2615vmDf
eZL9L/CGZP8LPaeatT6wXsz9B+Oqsd45PKih6nekb3oP2JHyrobFN+h5KWtR
dKi8TkbtnDiq7bKl/7ZL7bzpQVV6ky/cz9HuvHaZR51uF6p8V7ClhdGIgd7F
jK8C72Bw9Xnwfe6HOMefvu5MUKl+AfND4OZeje02teT1c+CdYyTvohL5egFu
sVTHZ0NHvi7QbuiFweWxfkUC/d4J/k+//9m1NbPiZRX3c+jZb35OLT+Xf2/D
vhfqfuT9Q1EBm3fIT0rSO6Q7o5jxEMhXTqv4Z/Vt/p028K3molNeNtxPgIcO
3LEgpynnA8B1DuvpXyjmfot2P39LPDOjuUjlOwr4J8YL+RlTrEeu8y5S+Z7z
7rz3+1yX6qjo8dP0lw9qw/0QeJz84pDeWrz+APxAh5xNA2x5PMQ+uiuJb6wu
qhj71uGgREHr4f5Sp/SD9lIFrf+cjymNdvTQUDlnGfBwaIc9PmIV+QiLVxO1
R+ooaP3tVOvALks6aKucL+iGbKhxayBR0Pqb86GPvrrLpCrnFM1S+wQb/eDf
r6L+8GRN8ZLa3fkCrWcumDpR13pGKbMD+uP/pKaF+lm+LqBfZ6a8qXYvsYLW
eQ4aPdcbaKBaz8++nH7A7o+ugtYZli3quL7pFR632fuB8ctO+HzkPBx2uOax
0buFX71A6yQ6UQeeOueIFbT+kJB6rcHDQqnKecEoJ3Nz3elaKnX1EnLPBeNa
cGKJ/+nrEpYXMK6Ht9T9780WK2hdbqn4Ym3cFZ5fgG+7NnO4zRR1lXMQml+A
tyb5hdWpLky+dEGf4+hPt/cO/W500lLQutwnA/ukd//w7y3hD81DdvdtklnG
vicBfvnFtN8/avNU7Pz8gnqHiSI1tg8Crpdx2iswWk3l3GGvTLq9+axKZk/0
88zknL6GJ/h+EP3cGB/8/GtQgUDrhIFTrh3xDeX7U/jJUfM+6d/aJKvU/0tO
DfJ5G8L5P/qzVr1/3Ol/dFXq80nd8vaEtpXIaT12XYys1T45j3uYl2pynwX6
88Oeiq7slcjpefHDnloZSWPEcnpenHG3+bU6Lb6/Y+cmik/i1dcqmX7oGaA7
yk06oVRG1+moVUULXx3k8R/j+md52shJJzJkNC51yBvp8HhwJYv/sKf/vtx8
zWOZDIeebV6bYp1CKlkeQT9bBCZUTu2nLafn1PIlA3RfDteS03PkZ/OPL1rt
zPML+hN5UDGqco5YTs8Tk8fUh16dw/dr8M/p8TPfnryRL6PnNa8J30A/DaeM
3+V8XyKn6/flna6LTOaJ5TQvUB4CPJDwEOi/rJm9Nn2vVE7PufYdivTTETRU
8Gutu7isOlAqo/7v4htgEruqgOGwz8L0+7L40nKWv2Afz6tbpmwYxfeDwJtH
flvmcu25jK4Ls2ZHxwTYfpXRc7fx5va7Nn7LY/wNePaAzdu+ppbJaHy+OGO5
4QYp38dBf9BKLzMNHTU5jQ8dilostTqnplI/37OzxZY2pjpyeq7qffuqdrIx
35fBDorkrK5q+VIV/F0X24jZnnzfin6+DKk3n+nP963Yf7UoaWBms4/nTeBt
uh2TbZdKVerJL/YvSew/XKJSd10T4qDd+GaBQOvJmRbzO+l2KWR5k9Vnwi/E
fbvJ8yyrbzQOtL+5kfME6NnZfOSCbT05H2D3vvfkrfIco6NSx65/F5je2Zx/
f8Leb3kx7k3gSc5noEfzZlOT3t6ct0B+j0t10bTRUpX+7Ndymlbgwfkw7NCj
z7me/TLL+f0CJV6wc5hPi3UFAq2zJU9ZuN9nEucPwM1qmymGf+Lns8APzfe+
/dToNYvzsFujnpFT1x6pUKn7RYR8X28qKmR5BOPq0+xK1yubeD6C/K8XDyet
WK6uUr/dEb/vY05DTQWtk9QY5R5s6s/5A/RUT7tv9mowz7Os/hkQNPtKXy2V
OnBy155XQ5ppq8gXWRgH6wRwXgF5w+crRjUWOA9h9caSZi+dbHheBm5xwsXd
7SfPy+jnFZutjaOe6ajUXa39nH7VlHCexuqHzk4HnxjpqtRLTaKiQ1/vlqq0
G2hf16JPJOdpwLstWfK8U2uJgtaXTr7M8r/3j7qKfl+Fw/rcpj9l9Dxiz+zc
lRnNvsuof15Kn77qfctCGV136iNONLscxfMmxpUyZL/r1AyeZ9Huetdhwb0e
8HNtNu8fDTPS03jehJ87Dhw0NeN8gYyu07uHO0Sd9OB5H+0OPfOs7s9hzhPY
uxAW9fEak3nehHy62cwP1YN5nmX9fLp1XEQIP/cHHqjWYm7xf8790X97ca1e
Zx1NOT236uOdW3BCzvkP9Ez6cMN5Znf+XQT0PH9Z0iV+N8/XsP/ujO5X3lrz
7x/Qf5ftC0fH9tBVaXfcyV91Aw5myWg9f/HAj68LingehH0a3/gyaG0Kz5vQ
k227p9Or2/wcGfOisB0Ql724gOU19m7b96OBWm/KZdQPZ7ec2vxtCT9/hH7n
iuKF6mH8fBZ4qH1u2Q5DCcs77J23Z7sqb1vyPAg8bFXKlkcZaip1yBYG6gMa
J+io1D+vB4rlm3roqNRpKysSr+9fz8/3ocfrZY+62kGaKvXDi2arLgvJnIdg
XuYmfvgzO5zzFsh/2hAbHreR8yLIHzXQ0m6fyHlU7oJ3a9Lrc/n//ij9eUjW
9T3nm/L/E4TfevSLk43vms/e24f/LFhUaDpqciXD4YeHf1c9ODQ3j/3fAbuf
6LeoomBtDsMhr+G6s+26tyI53p2DfHedzhaPgjiu8j6Gx/94H8Pj7/uPwxc+
eCFSq2Xv58OfN/zZ9qTwcQ3/XwzleO1DY9Y09K9l7+GrvHfh8fe90cE1C4L7
BuUwPSyOtRs+7p0r/39Ddl9+7Oum7y7V8P+hUPbzw6f+llZ381i7Ku9jePz9
ffjD1U6KGn0+L/CHxAfj56iPzmXzCL9a22FhuvcoPu/wh96S6sxyXz5f8P/o
IeFz85/l8/9VVPr/bdv+R83+lLF24ee3x4QMjevG/QHrwsFZ0XRTu2SGo928
JTZf1p7k9kc/6zVihh4/y+0DPROebSlt58HtiX4+Cv5Rsf4Nx9HPrEeaWrft
65k90c+HAfu0Hvtyv4J+9k6Fx/94p8Lj73ujE3V+Oo1N43rQH4ep/j+9DcQM
R3/YuxYe/+NdC4+/740GNtI+kVNXw/wW/Tlbp5HZ9t9xAWffvZzopT1N4Dj0
PG10vP7SCv5/lJC/52G99+Xl//xPpVI+/PEMX6+f/H86MF+ffjb5PsSlhM0X
u39xeaut30D+PxfwQ/aehsff3/NfvDftw638MqYfePu3y0JNB1Qy/cA7R+6Q
3XXn/0+BdjNTrp8rkJSzd6GxrtP+JG0448jfi2bvY9jtOJa38RnDEfes07da
O0Xwd54hf2SfjZ3VI/6/mVin1We2udw2LGI42h2mjAN4dwvrFOsa73qx+sCV
9+PUZJVMHnG16l1z2ZTCMvaeNvDJXS/3Eq2pZe9js3uOw8wnmD6tYTj6iTiG
dhGvEPfQLvA/yrwAPbDPQGVewHghP1a6POPIiUSGo5/e9zqGdK4vZnqAT80e
/yt+CP+fU+iZkCCvebxOJEd/MK7eba6GxPXiOMY1r+stUed59cw+7HvCwPMO
lvH8HXLIL73y5+vyhrUMx3wh78A+NO8Ah57lrdvu+qNVwsYF/yxT9D2YWFzM
xoU41s+8IraJVy6zD/BfV9NaxjTm7/NDD+Iz+98EvCejXHewA3CsU4wLONYR
5Om6gzxdXxgvXdfAIZ/0ys997Xb+DjyrA2wZc7VLMz5frE6b6+HQMJDPC/Cy
9fcmb1rJ5RGXDkyYaRp/lePsfus4v8OLXPi8Q/7N6Puaaekcp/Ef/afxHziN
58BpPGf/N413SN7bdZNH8XUHPU0j+or1y8qYP6DdZ+P0I8yH8f+Thbyxe+z+
OeN5vEK7p47ubJzyi+No985O6ybaE/i6Zv7W6MmwX5F8XQNPLrhttFiNxyv0
59KbzcXlq3l8Q3/0j+Ss1jjE4yG75+i+YtiwZzUC5UspsxakDgqsFShfYu9s
EL7UKzNzy7XnVey9Wfb+z6+aH/2r+Lu+wOd97vEge3gVe4cW63TphLplb1xr
BcqvxuduGfntYo1A+VWHtIp9P1+LFJRnXovxmybexnGVdzY8/sc7G4Rnds5b
V/10Wj2zA/rP3tPw+Pt+7vtFndREY+rZu8fQ7/3EaLTuOf6+N/R3aufWe2SA
SAH7Q15zVUqiXR+OQ95y8LVt107z98DR7st4yeiwgVX8nWplfGbve3j8fc/3
T1XvCwHV/F1r5AX2vofH3/d/HU+6dQ9V4/8jjHmv3RPwo5tdEcMhf+ZIn4O6
lSWsn8AdxjhlxI6q4O+uK/U8uf0868bnXIHuX8bVmdh6peQKdP9yZunDzeJx
fF7g/x0n+z6ev4LPO/yfvR/i8T/eDyE88HLzh/OKUrkerBfZIJ9hA7XFCsoD
2fshHv/j/RDCAwcfbvPUJZj7A9rdHtD3S/xePr/oZ5i7+dLnzbk/QH5+9IMZ
s8dyf2Pf24wr2BKZwHG02zXbX3D243og37afodPS6xyHvMT10KDAEdz+iD8/
JzwyHeXI5wv5Zc2BFU/+HOPxhH3vsXCYhdEEHk9U3v3w+Pte9q+Uia90TvP1
jvFe2BfxbvGvMoHyzKjATt1Xyvm77sDdvQ6dd3Tifo5+PpnzqceH3/x9deDz
xzQpyXflfgvc9MzOHlojeLxi/lBk4FqZw3FWrzAviF61nr/LDXm9mm/rLWN5
nMT8Yj0i/sP/sa7Z+73K9btUL0X0Yzh/z5Z9D7CiezebijKB8kzX1sbN5LUl
TB76dSNmzf/kWcTkgXdWxiXK37SUcYnyN8Q9yt98lHGP8re94rRyiVqtQPkb
4jnlb4jnlL8hPgOHHuQRyquRRyivRr6jvBr5kfLqN3u1phYY8//FZvdwTWYt
/bWJv6+LdiVnjS2j9/H/m0a7/dqEnnWu5+/0ov/hrsPlT9z5+7qQT9aODBpe
UibQ/dH5zI7fNktKBMrPQ7drTZ3uUCJQfv5W7OU5sD5XoPsCrBfKG38r1yPl
RTv0Gkys8eB2hp+73fvw4M5bjmNdYH1R3ov1SHkv1jXlvdHKOEB5L+IM5VGI
S5RHPRKPLaqoq2F6sB4R/ylvRPynvFHHIH7gg2o+j9CTJkRrGk/j8w67TVPG
B8rHGm56VXXnO59f6Hknqz3VvCf3B+jRMTyxOvBDObMzxjXtaouGjtNzBbpP
Qdym+xGpch+NOAZ/6DY91tUuIIH/37TSr9yU+z7Iw698lPtExDfIF/cPvHJr
eIWM5v0VnXpNjg/MYPUo+PMP74jeLoP5/4FiHc3WW3DMLp/XqSA/sexMaVIi
//9c4A+2NtF4vJ7/Dy/0qM+9t6VuVwnDsb5W+n4oe1zD/28XekYsedLyqguv
O6m80/L/urramCyrMIwiH0aWzg9IwTKpKcY3kRnrLc1YriSTcjizDRKZbpgC
Q6EWlX+0iNcPRr1bJSHvUJAwNiGCHYJQGBLEJEIYIMVoghC8fAiF9Odc587r
772z5zwf93Xu61zXs/sQD1xRc+CT8kjRbTDvpVV7fqnNlfNYMW/dKxkp9g9E
t8F4e67D7VyIxDH+0JnpBxK/kfNbMS90Blzf/O+kdQmMR9wnaXdJ8ZScQ4rv
4khdm/fd3jEL87rWhL7IgknRixBvi15/tHRTtxkPPcRSdvzdy2GiI2Fe03+G
eGl6bGhj2IToQri+6UtDvLTIVpkYMOow+YA8x74e+WD2xa9N3GuamjJxjP/6
c58pf1u3yUPgzrZkq3vdYtG3gbvZ/pN+lemSV8DvwdCe2J83TJo41ofXPfo2
+tRKfuL6p3YdOdA8LfmGeFH+nRHnGMlPzGtLtBYdKmsxcTwX9o/Mr0zfG+JX
H+r9O/NP6ADMP6EDMP98yfpryJ3/4RTvoeX5hMv5AxLHe4j32t35Q4zkCfyj
n05sq92xWPR2xL+a+SMroVjyE/df1fHgztQI0dUx3vTVib2/r47p6xt7fz+T
BbOFT482yvl0wFHOWWtaZkWvOVcO8ZgU7+Qnjsp+H3i8tfFZ6+mqYTMe+H0v
3R7T2Tlk4hgPvKDuMF6Y793QuGP+BpwyfwOOmE96a7xjPPD+jvaD8FyYd0yv
2+YcEPx39FmaV2me6EW8TjIfa3cfn7A802Kuj/c/eDXH4vuYzIt8flLjlOta
fGByqT1N3hu+7zWdP7gfxJs+evyhse/leXGdap0/uE+MHziyoWTORXRF8394
UlBIxmHRaZHnvwcMLL0xLXHkedsbs9ZVDZJXuI5drzPIB8Sz9DqDOPC10smy
pjxb8grzfrkyvDBm4d8mjnnDl3st9Nk0aXQe069V81Kugy6al3IdPN8eWtC1
f1ix33cuZN3mu2lDiv2+Fs1LuS7bNI9lP7E185Hka06ziv071/ZDi76oHlbs
l5l+SuSXZd76+OHrg7IfRN6uvzmRFBwp+0GDo5bjEW+eHFLs6/kXn04oLOhW
XL/KbCEr0reNK+Y59QHL2pIGHIp5Tml0SnjwshHFvmpU9HSg31u9innOjq3x
759vaFTMuy5ORt1eGlenmHeBr7J/5KF5INe1eZ7V1qy/HIrr49shPdZ/Fowr
ro/2ep+4fU5y/4iD57NPB57PPt2xmrjKm9/OKF63TV8pWoe9Gl4teTFcvjvw
aPpz0npevnO7U8Wj8h1N/7Quz9qMMNHBcP+mDxX5VtGW/ogzJ+S7m3k1n+e6
3KH5PNdll/3Jqf+uFlyY/lTz6/f5Z8t5ZJj3qYipU/cuNCn2T90PllWW1ncr
5iHldVuqaoMmFfMK3/6L65oPC07xXTq9PJ9zvj6i2OfF/oJ93na9v2CfF3hk
nwt44foFnZDrS7TFb7nvp0OKfbRQrWdyHTmmccG+nm9gjaOn66pifypfr1dc
f+16veL6C/2Z/cRLA6sDMltnFPOBK7ctofOi7iqug8FuLbkVviOK66bT3C6P
3N96FfMH5DnXHeQt+zLe2X0vV12Q94zxP+r853qXpnHH9Q66Ivs70BXZ39mi
9Un2d6Afsr8D/ZD9HeiT7O9An2R/B7ou+zvQddnfma9xx3XzisYL18E1Gi9c
Tzs0XrieLtJ6HdfxtVoPZH/nBa0Hsr/jqnHNdX+PXofZf4z23r43aNCh2H9s
dHXbPLdE8g3jK/4sH7SOyrlFZt3Lac5zc5ZzhbDO/Af7z47z
     "], {{
       {RGBColor[0.880722, 0.611041, 0.142051], EdgeForm[None], Specularity[
         GrayLevel[1], 3], 
        StyleBox[GraphicsGroup3DBox[
          TagBox[{Polygon3DBox[CompressedData["
1:eJwtmXWgVcUWxvc5+8Q+dCMhcgkReJQISEopSklLN1JSok+6QUppQToVRbrj
koKCSjeo6JXnEwNEkBTe73tr/pi7vvnmm7Vn7zOzZs3cpI59GvUOe573NH98
7MmE5+UBHIt63rfY4vAZwY2xJ2lviv0Rvja2IHxfcB1wPnB97FE0r2I74WdI
xPO+jxseBr4Crkl5Gu0KuIv0zYP2GerfgcuC04Ffoa00+l1o08U8bws+k7DP
wC9Gtxp+GWUUODNcIcoi8GdxG1tp9D9qTPTpQ30J7fkp3fDdBU0BcA9wN3Al
SibwfLjq9Emmb01sO+pvMIbztOd3fAHsJfzlxf5D23D8lwO3RlMePALcBtyA
vvVoPwl3FX0L+HL6PvAV4PejaU6pC7cZrhXtp/E/GDuKsg9cFFubtjPYkWhr
Ucqg/0zvQZmEn6tw5/CfE02UtvbgwuBHtHVH8wC8E74UuodwM+Fep4wFp8CV
oH0/zyqFLU89jna2vj31BfB/hjyvg5sDXtR8zqTvL2g38W4ZwM9pvsgv7dUD
fiva0sM/C5eF0ihq32c9JYq/OvTLgb/1no37U9p7wJ+GbxszfAa7Dr2HnyL4
GAj+BG1D/C9hPCE0Pm1LwWnAMfAyYbqsRVcgsHcbhp9WtJfSb4rtSKkK7ozd
yHP7Y8+h+YZn9KJem36/0e8lNLex9yivgXfgey7aTuCZ2A8pDcD/xnZ1Pjtg
W+CrDvYsNkTfufBXqQ9m/J9Rb4T/JjyrMeM9Frd38Wh/gNUivEJ1PnYd/dOi
KYl2M7o04Cb0XYEuU8jactDWmjG3oz0reAptH4MroqsHnxEuF6Wd5gX8Fq1j
/G/QN9dvip8n8HOYeklwLnBNnjuDese4aUrAPwO/kXoqbHH8zaH9Dn7mYmfH
bLxv0v4B9jr8ROxKyn3wR9g5aJZg30LzMv2fxc9O8Hb4POAX4JY5/XLsGtoe
gGvT3ozyAmM4j30Nvjbvsknvje4cmnbYv+H3oDlB2xjwFbhlaPLyHfJGDU+D
z8X7vAWuofUPvxxcCk0F8BrwPfmJmGYJ+G3FGXAa8OfwA7TmwI/wvxZ8Rxqe
u4n+d8En9LuDBzDWf8AF4L6m36/gY/j6Cvwf8FHwBcqT+CmEPkB3Wu8ILsx4
asHnx8donnGcPjG4opQG8OPhD9N3Cu9eBvuAvt/Stz98ycDiyCRwMXAp/K3C
x2V0BeFzUL+Iv8f6VnBZ0aSGm4Pmez1HMQg+B3w18Bh9+7jFROFLrm8DNJXh
s9F3IX2fQF8VzWg0GSltfIszVdHkRrMUHIn9f5p7g+Bu4icr+rOaX/RtCZ5I
e3Fwc/AE8Fh0KWHrO5nyK30SWpvYdPBn6JuFej5wJvTvJ8xvWrgF9O3oWxxb
SlvMxZyVlISbw9vQZAFXBD9JmYX+E7iZ9J8KfwNtWWw1xSWe8Ty4MvgUeCya
PtS/jdkeVQt+Df2ba15SP4WfXWqDb4TtDvcOeCuajuB+4D/x0wJdL2wxNP2w
P/B9emKH4799xOLSexGLO7u1h+D/huIm37SN9gDazsbtua2014B/RtcGTUU0
zai/gt2YsOcotijG+Fpj4CbYcejfxtbSPqT9Vb8v9h24FDT9tZ/huxH8erSt
YxY7T2FPMc7TEZvnB8DfgHODk3heV/x1Au8PbA3kAp8FXwYXAjeN2j73Bz5n
xCxmVKP9POUamsKKJ7TdYAxzsPvgj8Bnhz8jHbggeG3cYmdhntkBP3U9+z6d
Nf/RJMM11F7ImP/LM7Zr7et3Rb+DtnwO96TPLNrn4+sEfU/C50d7HHzCrcG5
6O+5ZzV3v+MW6tkCy52yKk/R+oe/AD6ObgHtq/Dzk2/fu1jU1kt2t3a+h68B
/wT1nIGt0UXwE8ADtUfjZwf1FvBtNa8S9l00V8sG9rulSZh/5WUvUb8G7gF+
WfmNy6kSURtneuxfLp4UBd/HXqQ0Qzcfn4UCi0l3A1tf6ndD+472ds/WeBHq
hanfw6bQ77jmiW98Xc2pmMUx5XQrGdt2ShNwFbhJvuU42p/KBzY/07s4d5fv
Vov2eoyjBvw6+K/cb1ML7S9aP/StSt3nGeGwzSWPti+0p2BfjtveMJn2g+gP
hCx2P4I/6GL4EUp3fLyofi4nrAlejmY0fVIn7Fkd8PMibRPBg8B1wM8H9l3T
oXlVeS38FBd7y8M/wg5w+V5Z6snaez2LaYpvpV1MVr7RW7kzPi7AN6XPPOXF
geXGd7AFA8uvl7t5opw0D/W9vNMAfO7C3sXvUt6rD5qTtOVFt5h+f+JrBfwS
8G5KOcVD7V0x698L+5dyEjR96TsdzUP874paDJwCfx3NTa0x9D31u+u3Vhyj
LaS8E/wm/G/greA3wF0pi8A/we1Fv0G5kvJd5dchyzkz4f8e3NSE7ZvJ4JVw
993+uyqwce4Av+n22V3gj+FnUDLh97247SkJnR3AMbhufJM4dhqaVNiDPLOV
9qOQxcaE4pFiMT67wE8O2dlkr/ZA8I/g1+CrKv/UuYNyCP1A9Pt9+97qnxTY
Wed2YDlzEmMYSr+ptDf0bP13pj4OezFue5zmwkNsHfq/5PaL96hPUE4Qs7ja
Bf5LxXNwDfCRmOX+ZZTTan6gn618QnkHdjya7fCVwA1dfJZG32Kf1kzE8t0N
vsXvCjq7YbPQ/0vahvBe4cBwMvYv+vysnJD2W4oj4Bzg37FL6PsHtrLiBLga
9gfq0zzrcwj9kpC9y1LNF/hl2G3Uc+O/Cs9a5VuemVdnBmySZznol/CXsQfg
P9fYQ7ae9ykPQtNYeVvMnp/EeB4rboUsPndTzEBzBjsITXr6FI1bjrDKsxih
vGY1OE3YzjM61+jdrlMWgm+FbN97Cvx8yPKuOjxzDn524rMoY6kOtx6cDlxK
uSW6bOjzhSw+N2dMVRXXqafXuQa7NmZ5ewnat+pMErJzkWJ426jtdy3RvKpv
gD0EP5fnfspzF0WNPwi/x52taihfg0t4duapQinu2Xxtiq4Sdp/iXtjy9pwR
y0NKKK/XHIYvAp+V+lDqh7E+PtPCpcJPOuxy9HH4YrSvZCyF4DJTD8f0MYlN
jG0f/E49C/5vuCY0pfYtT2uicxKaX2iLunzyLjiLy/fG8bz+1L+LGdY8vox+
ZGC50Xm3b/blfevA9aTUgD8Rs9/kA91PaA+hnl13BYpbcZs7W8FjAsu3tP8O
1b4WsbPYAHeuG4+2PqU7eCr8FHBm3/aazDp/gq+hzUx5QN9p8BldvErB9tJ+
qbMx43sD/BP4XRcDdniW02v96qyZDF9V+Q3818or8PWW7gDod4j6EZ0d8HtE
Z3rw78r30PwBlzqwnPZT/A2m/SP9xvgZgZ0Cv1oxJ2qxub9yHvlyeAt2UsJy
ZeXM3WO2Fm9iV2G7exaL5+mMAi4WsvPRQPBRfL6u/Er5PNwXLuZvw9dp5Wxa
ay6/OqlcFU0X8FndW4DPo52I5hL2js599OutM59va3SvcrHA8mnN7QPwu+FX
Ul9I/96KYQnLddvpmXATwCnggH4TKSHNNfhm0sEfB7+rfRf8Q8y4+srBwhbn
J4EvoemMfmTE4vxm3Wd5Ficb644C/ih8+4Tl9hfAoyL2jZR7t4TvFLF9QXOp
kTu/b9WZB80I/HRFMz5ie19a9y20Pz4LfoqxZADPoswDd49bDqIz8238V9CZ
J2w5XmX8N6RtK/4qxu0uJjvtM93ZXHdWJXW2Ag+Bm+7unTrALVSO4tk8H42f
ru6MMB3+EJrWgc2fv+HTgycrJqKfGrb7rl7wl/D3c9TOl9r72uquTOcR/JSP
WNxZTVtP5aJuP9K+tFqxxbe9b6zOODoDaazuHqYlPifojkBrImJzMaNiic7n
2JVob2vP1fkiavcW0s+kbSp8Tt/mUvuojfsG9U7gceAZ4FtoVisvR3Nb3xnc
K2F5iNbHIuq/o1ng+McxO3f3ww6D/0rfILB7CcXZYVGL/6XAs6J2Xnjo7iWO
KWcHbw7bfV5tNOfADdxZY6Nv96gD6ddA8YM+yfDHdceEppPblxXfXtRaiFuu
0lr5KriHzqTw18Bj0V3lWe9iK6IZH7Y7n5EJu1PQfl0vYb/NXnBdcDnwnrjd
oz4nTL8rPLs0PjYF9p23wC8H/0PbNpe/6S5Fa/2jwO4ey4B3w1UILP/NoL3R
+f8c/WLajunu2GGdA3x3r6IzqO/uVXaj/0T5m9YCmqXg6+BlLkddSP/Hvt31
bYjbfd6/wN+5feSUYj98UeyOwPauFMb8DfVl2vfBdWO2HnWPVYm+t8DrXO6q
+9i68IfxMSuw+ac7TN2faB/bDJdbeb5n90Q6O+zXfqh8EdwFPoNyLcWTsN2n
jaB+CX6k3kfxE5uK5wyN2x1kK3yOV2yB/zBusf06/orE7f5B+6o04xJ2L6O9
NR/aEfi841vcuxqx/DZj3O55UnQeoC1DyO5eRyXs3B0N7M5QeUl97BD0axhD
48C+ZzRi+MOY3cnVC2ycqXnWcHwOonwMf9e3/Py+4lhg+2w2xS5wlbjdTY3V
OVvx1J19slDa0e9XNDfxM8+z3KkV3FbP7mJeQXMNXCVm906p0N3E5qT+Ou3X
A7uHL4PPJ+GeVhzW/Wzc7nM6oflN+4aLe+ljth8V9G29l6E+PGxnzHeidv+o
d0lWru/upfvyThNczqyz9Qzt0eBW+Gzg4m3pwM6Xut/TnNc9SOmY7d1JuteK
23pZ5c5N/XS/hWahi+GDecfpOntRxsBtQTMO7QKetce3e5GZ6G/59lusAA+I
21lwcdh+d/1fYrbuNX3bL3TP2idu97r1o+ZzgvOZ8G3fmw7eBX4fPBvsg/8H
d4tNWg==
             "]], Polygon3DBox[CompressedData["
1:eJxF3AfY/2P1B/DP83x3Ze+VkRGasgoNUrIioRRZ0bCSyM6WTdmyCdEyUiEh
IzttKmQrhFRK/d+v37ld/+t67uu5z+cen/G9xznv8z73olvv/JGdpruuu23Q
df3833jUdbvlwtO9rptp0nVHDLtus8jrpny2yM/m//Gp99BU6o+77j8p/1ny
NyX9O/n/jirv2v+Sf1PSnGk/R9LrUn//3OSklJ2YtG/yT6W/rdPf2ZFnTd1N
kvZM3Ydz7e3pb9PIX458eJ5n1tz/Y5H3inxE5Nkn9Qye5fbI+0X+a/r7Wto+
mWvzp+7bkhZI/Y+n/LHUPTz3XCVl70o6LPn1U/65lD+V8tem/Zppv1XkLZPe
n/wwz3BF+vtYyv+Y9m+KfG/k3SJPUv+/6WPp1F0m6X/Jz5XyJZN/JfmnU/+I
1LnLvXO/pXOvd6fPTVO+SdJqyS+e/2ukv/clvSH553Pt0dT9edr/NO2fjnxo
yt6cPn44ruvKT8u1d+fao+nz1Mij5D+Tez2c8tekn9cmPZL8rHmehZP/T/In
pPzDqXdJ2s6Ua0/0q466r0t6LPk/537HpPzB9Dmb329QdbX5Qtr+I/LZya+e
/E2+R9Jbcu1Lkc9J/VeSvzDl+0Ye5n7Lp3z7tP9M0grJd3mei/Jv15T/K/Ky
ke+P/JXI49Q/JvIWqbvqoNqvkz63m64+9LVm5A8k/6Bnibx7/t/X1fd8a9oc
nvYbqJv8v8eV5FdI+k/yn07ZJ1N/i6St/Wa5tlf62DtpKvc7NO3XzfWVUv+V
lC0a+arU3S7l/4z8xsi/6qqNtvvk/++6euZ3pc0H83wfTv6uXFsqdWdO+kHy
n0i949L/YZHXS/nKqXtZ5KPzzd+Ub71s0lHJrz2qsWcMLte+7YbJ39nVN/6y
OZa6f0jd36T87yk/M2XP5trr0/a+1Pl25F7a/LFfSb7vmyX/v9T/Zso3SL3D
cv/zIr8n8nIpXzHtV8r1EyO/nP5+Z2znfr9uv+fA86f+HJFfSPnCqf/PyGdE
fiLyIM/zq7T5d/L/SfpN8v9N+b+Svy/5X1gvIp+f+mulv7sjr5A+np+q/lZK
fr7cb/k8yzD1nmnjRX/6/eW4xtdLke+OfLv3T372VJsz6bmpSr7Fi1NV5v6n
tPn68ri+0bOt3iLJ3597rZLyN7b5O5X6S02X3Et+9dRZK/nrUues5G/NtZ2S
/2baP55nmz/y+1L+Y2Mg93gg8lHJ/y7l06m/Va791Pqa9LnkX8gzzJI6sya9
mPwt+b+j+Wh8RP592hyatpvn2o9T9pXc453pf+ZWf6HIK0QeR/5b5J/l/2dS
d+a0Pz7yX5O2Tf7Tvfp+b/M7p/y+9HmdsRb5w+Zf5GsjfyH9fTXyL6zXyX8t
9/9S5O9HfinyHOl/9qTPp90OSfMmv0buf03qbB75zNTfMf/nzPV5cr9e8tuk
7JK0Pyb9H5Pyj5kvkZ9Jfx9OWiL5U1K2Q8bTnWn37cgnRf585JetC9ao3ONb
SR9J/uKu1jRr28aRL408ivxc5G+kv5H1L9f2SV+rpPzryf8j1+7q1zg33l+J
fH/kL6XOQWl7cNLuyR8yqPFjrCyTTs5O/b92VUfd09L//8ynpL0jT7X59+v0
dXCe9wb7Rcr+k/on5P2/mOu7Jr0S+b9JM6V8ZeuJNTn5uZJWTf7WtNkpnd4e
+QvJz5f8GWn/m0H9HstHviLyXZH3jPyOyHvkft/wfYy/9LHXoN7BuxyS9GVr
Vt7hwDzfZqnzaOR7kvZL/qe59q88+++skfbW9PP9ce0B1ndrhrVjz9Tp7Ie5
/ttx7dn27u/m8unp+x/9ku3p/0x+Ov29KfllKRGDmkPmjjlkb5w57edJft6k
WfSX/s9L1bVzrycjvyZp1pTN5vuM6x7u9SvrauSX0udZXdVR9w/5/277oTUt
ZQsOaz+6J/VfUp7/13d1f3N5nPLvR97MXpnyD6X/zVP2eOTpSekEdAPlTyT/
bJ559ukaT9/L/7mm67dPVzPeYbkULJH/D+TiU6l/bgqWS9nbcu0dKTtjVM97
d8p/n/K/pb9xyiZJLyR/v984Zb9N+oP3z/NdkPofiPxw5G0i75bf6sep+8VJ
6Uh0pa8n7a19+j8y+S3T5trc+09ps2mv9JOHkp837W/sag2wFuwxrL3bvn9I
+lvUOIp8Zfo4L/29eVTf1jN7dmPa2LZ2q2880DWmUmeJlC9sv/AbJC00qDlo
LnpH77pJ+v9O6s8d+cXI16X96rnXGknXpP0be/X7bRL5Oyk/pX0/ddRdPOWr
Rd4x8sUpXyryQZFvjXxJ5ONTZ1/rQtrNmef7dNLBnjVpO/pfr/be9VNn7UGN
78fpeb36BnQwuhjdyfge5/8yqb9Srh2UehtFvizyYuZM+vitfTH5T6X8Q60v
a5E1SZ935XkWTNlCSfckv/uw1p57U++e9P/n9vv7Rg/16/0OSNs7U+d7kW/K
9RuT/tSv/XnplB+c8ttT/v1+vbN3vy3pW8m/IeUHpvyW9n1+kbZvi7xN5LUj
fzdp0+Q/1vr3jX1r15Qtmfb7pP6PIn878s3tefR3mWdtz+xZR/aTfunSdOr3
pu69ufbO/H9Xr/bzrYzFpO2Stk86J998Zvtx8rcYi0lvSH7xpJ9Ym5KWT/lv
8tyfTvvT7IXWM/pr5G/RoSJfHnnXyJul/Ur209T/3Lj261XpL+lvlX6NSWPz
F6n/q5Tflvoft/7RoYf1vkskXZm6VyWd3/SXBVJ+x7DaaHtSrp08qvu6/2dS
vkHqX2xfi3xpru88rnelq9PZt2t96MsYMBbuS511U3e9Xukrd9AfjJ2kO5O/
PemDU3VN2cPWDfM/8jp+z9xv/67sJ7bVHdasXq2Xd9H/k9ZI/v290n9uSv2N
U//C1P9L6n8l//dPumCqru2XtEnKd046f6rGJ/1LH/p6kj5uLCU9nfwsub5L
27/powe29eekNj/2b32e3+5BB6IL6UNfP8jzfCLtX5d+jkn/Z6TN1Sn7YdKZ
9t/UOTfl70v5z1K+YL7BX6Zq/b7Repj/26f8lFw7ol9ttDVez07+M/T7rmwe
ts/Lzd7wPW5L++1SfuZU2XZHRv4JeyvlB6ifspvZEL1ab29N/t6U/yRl57pX
5AX8JlNlT96g/bh0ilXtK9bzpk++q8l/ivy5rr7fyKaR9Gu6b9JU8rMn/clY
TP1rU//y3OeOqZr/V/TL5mJ7WXOsPea8ua+Ous8NSh+nl1+X9vdFvtn3Ttm5
9tNR3cs9XzsqnZPu+fuk/qiS/P1Jw1HZdA+257km7X+d/u71+6S/C8alHx5i
/7Je59pOw8r/IPnzUr5i5KdSfmzqzZX1dudh6ZbXW3vor02fmds6Gvm3dMfI
56bOmL4d+ciunte3erLZn9ZUa+u5zR4xh83l9+TaR5Pf2Lzrlz78LvZq6j3P
dot8alc2Nlt7l2HpN2+hQ9L3h6V/0cNOm5Q9y576SNKb6Z5JCzT96/Jx6bI/
6Wp/o9N+tle6Gp1ttsgHtPvT309Pf3MMyzZgIyw4riT/IfvjuNZoe9l6Xa3d
BzX8Y9uu9h42NdvOM3m27yet1ZW9f9G4vqFvOY99dVw6Ol39rey8cemj9iJ6
8uGTuqd7r530+uQvTX/rNH3ve5EPSf3bI69pDx+VTn9L5NWmS9f3e9/V9I9v
sh8iP5ryQ4zN9L99m1/2XHvvBulj57TdxTdN/i2j0uXoFHSLt45Kn3JN2azj
0g3oCKdFPi79fTby+oPCc+BQ1qodcm2jlH8h9zki9/tq0i72pVFhSPSiB0c1
Lo1PY3aZNn/sl3QGe+lsw7LN2Gjzjes39dvSYeYe1Jg39n+UdOG47uv+1sxd
6axpf07yf02fK48KY4A1wHDePqg91Vy9vekz2nwh6fPT1Zf1dImu7O8PpH5v
WPbLxk2/Zfewf9iAbLiFU/7z5B9K/sJJ6e/X2ldT7yz2bsovt46boyk7bKqw
DJjGQdZJ4zv545J/OHVfn34WSjot7U9POnyq2qh7sLU8147O/2OSvtKvNcna
RCegG7BrtuqqfI+U/WFUv4Xf5I/JvybpgeRvTd2r8nwPt/X/6shXR16NTjVV
c9hcvjH116WL0McmZVjRZem0e/VrT7e3b5i0qjGY/j5kPNhfraXTpR/Sb1ZP
+TPTNbfMsY3pO6m/Nv02/e5Nl8k3ONZ4jvzVyP8wXyPf2Kv1/qGmv/pNNsy1
o+gTvRpjxtqVbKzU/1zkLfK8V8C6In8m8uaRt05/u9B9Ih80LruWffv6rmx6
39S38w2nIy/Wft9Vcs83pP4xbBi2Rcq+ob0xam31myV/aO7x235hMfCaR9Ju
zdT/ojUk134/rP3YvvzbPO8nPedU6atb9MvmY/vdlP7OTn9X534fTfs9c+13
fsukj0feN/IDqft8+l/deKJDpf0ZbNbIC0e+N3WvSj/rd/XOH2s6q7FtjNNl
rV+wha2s1fC3Qdl79lx77xMwjcg3tP3qa7nnkeZcri+Z9zs+9R63X+faJvb2
Qb2v994h7Z+zTneFEW1pb2S3Rd4/8uaRVxuW7PpC6e89Sa/Psyyc9F74XtO5
6Fo/T34wrP70e1PKv5b/f4l8dOpsYy9K+XF0VfMQ/p3yx7qyQTbLtS2GNT6f
jLxTnu/AYa2lH03ZDyc1fldO+e9zbUe6Yb/0Rvrjn60VufZU/j+d9EXrfVuv
ybuPaz6YPzAquu+Xcu1H+f/jpD2SP6xX6/M+kT+ctt/MOz1t/rf9+b3NHmAD
vDv5A3L97pT/tivMdeXUuSj/L6bTJz9r0/9+kbRH8uenvz92hcHCYv86Kp2O
XvZM8nOxWdL3on7T6VrP/9QVpg5bvyDpD+wTz5f88XnG+bu63yrwR+tHV5gn
7HN+Nmn6W5wOnGv7p97JXWF+MOF/Dcpe3i/X+5N6J2uMtcW7wufhsXDZ10xK
X9NeP/D6q2Gy6es1ubZe8oumzb+Tp47ckfstEvkdEd4Y+Vu9+h39nvbIoyN/
YlRYtO+xar7/qf3CymBm86f86GF9WxgDrOGEtH9d5PPYvdaLtLkzZXcZX7CH
YdmX7MztIq+QOrOlz9mTVkz+K2k/G93Su03KnoetLpPrl0T+arNPrkj7t/KH
pN70VPlyvs0mT/1D2lr/HP08z7RY8nOn/KhB4fAXdYXRLht5rzzDdWn3k6R9
xrUmn5yyT3e1Vn93ur7dTLk2c7/WC/YY/8c8aT937nFDW9/elXsdkDrv1Heu
Degg9iS6Lbs1zzvnsLBEmOL7Uv8KewpdMdcOTX+X+40iX5i270j9LYe1vj/V
5g5c8uauMNLXwKJyv2XZ3pHvTVqAfyrl26feiWl/VeSlpmrMG/szRb6ylT/b
8JPvWf+sA5E/MqzxsEhbP+CX1usfTtfvwyZlm66fOj/Nsy+Uem9Pfkn7Z65f
lPpzR54r6ZvJb5Tyzyf//pQ/Ol1j0Pf0Xd88qfu6/3yRX07dG4a1X36HXZR7
nR959sgXRF52Uv6dq7vCpGBTr214F0wINgQ/+EHq790VlrJPe18+Mb6xk/LN
lu5qTBqb5ry5v5H+BmVP0VXtiUeMa86b+2wx+PDL04Xv8u9sOKj9+Y/Wv37t
xxvZM3u1H288qT3cXu6aso2bfmxP13bJyP9N/pWkxfvlD7iJ/pH6C6b+6s3/
Yv4vMimM485mL9HFnksfz9o7rHv9Wret339Lm5OtZ/3ae+xBi0XealBrvTX/
mV7tcfY682nT9P+JfukiG7T9cJVh4cNw4jdOyqZn28M0YBu3jAqLgckcxF+Q
9Gn6ujUI9jgs/f5x+vKkMKUZe3XSWsl/AqZlj0j6ZPJfTJuTU/fvvdof9xgV
9gsDvsxalLS7fSHp/fl9Tkj/T7b1f+5JYTxsZzb0pcl/fVQYIOzv2eTn9Y75
Bp9Mmo9/teHJ8O9NB+XT5c+9Melltj47L/ndco9F4BC59mLyZ9BzJ6U//nyq
8Cr2qyRPJ6ebn5X646nC7GH3ZydNpuqasi/bM3Lvf1p/+SLgqZHPTFo37/ff
Xo2PaXvIdOncdO+Du8IWzxjW+jeVdLq1kg7bxtMrvRovH2vjDRZ3dvs+MLGF
I2+Wd/g7XT3yYaPS6+g6dJ4XpssGZYu+q6txfv2wfn94zk+Gta6bS0un3jLG
b9K8SXMnzdOuwRphjuqu3p7HHm3/2i/3/HmbBz9KfiPrVeremmtrtP3cXuc5
Vm9J3rOYP/wpuzZ9kn/lprRfr+nb60wKg4PF/cD3nNSaZe16Z9p8I22Xsu9M
1Zpw+3Tp4HT3GTpIv/D3B6Zrz313SzN0i67KbhqV7kiHvCD9PZRrD3r21Ht/
v/Bt+jq93fheut1vBXuu95nU+m0d977nDGs/MEaMFXol/ZIP68XpSn6XLftV
9sSodFk67dHJb8tGSvmhTZ+771UdOemXo7LPb2n2jvHwVK7tEfkfqf+5SdUz
P+3R1pWfpXzNXPtg0s2j+o38VtaqHya/Kcwi9ZeLvNakfn/+XToN3eZtSW+l
4yS9pV9z3tzfPOkD9u6k4dQMt2d3qTk9qfrarZn8B5Lu8/3ZNLnfJqn45tT9
Za59MGUfHdZea+9T/9LU+btvlXdbKvL++QavjXwl+zXy9db4yD9h+4xL5z6g
rYd04Qeb/fSj5LdO/Z1GNRfNybXZzoPyNfE5/SF1jxiV7cwmYZucmvIV6P+R
b468PHslbTfK9avT37+T/1RX9iRb3xw2l4+xHw3K3tw913dLemBU+L/21ixr
1/eTny3152BP9MtHwleyTVe+yO83/Bm+vPG4MG02H1vvVL9lyl8y9ukTkY9u
eBD9+uPj0leXnCqdjG62wrD0f3bA/JEPang3/P8ye9Og8HlYD/8NG9m7ecdr
UrZV6uw8VWu8tR4exl98au73WdjhdO0V9owPp87Bo8Kb4c73pu1JSf+IfIrx
Oaq5yDYwP83JPwzKPw2P2XFUa9gHmq7Bfjo75W+P/InUv3tYc8L+53ubKzAT
2MlhTbbv2/9hVmziZ5p9ZIxsDMsbFf4AU/gjrC3p95GfgFnBx/xmKftf6u8d
+caGl+L7PMIWHxT/R/lWkxqHxuNZKT+0X+sf/ZEeue2k9mv+xje38WHNsnY9
2eyrvUelO1ozrB10LroXHy9fL4wf1r9yr/DUZ+gHXWHQsGg+a9g3G4gtRA/3
21+T/q+dLk4TbB5G/xjbNv3PGvn81P3IuOYffhGe0faTwjxhn/Dw3SeFk8JL
D0v75XqF7/JXw5hhzX+JfELkFWEQqf9k5GMj3xZ5r0nxgbTl1/9R6q+a+z0T
+czId03KhnkDfXyqbBs2Plv/n9bIlJ8/XdgRH+B504Ujw5P37QoTech46Mr/
/CXjN/IR9rrUmSV99abKF9rryi++U7+wdRj7v9Lf1weFffhWW+T5jmv23tX0
xIa1wZsPzbVl08l3hqVvwRiO9K70kK7sj3dOCnOCn8CorANfGZWuZc+19x4w
KP8Rf9MFdOWkmbr6Tfw22mh71FStIX5L83mhrn7TedrezAcHv+D35P/8Zb84
J57Zs9P3N0v+a4Nqe739a1z2r2/tm/MX6os9vFhXfZ4+KP+VPdhebN21/i6S
dHfyJ+V99kp+wXyLXSe1jlvP17HnpK+TB6UrwIr5M+zzdI+dpkrHtgZYC6wf
O8BGU+ex6dIv4S/H9gvrgw/O0av3xTWyJ9mb5m7+jjtgVbn/Jbnfwl3ZgGxB
exSunDFtD3JP9143df46XfiX9Yyuvd+49h37jzn7pvb82uuHvcumX7xrOlC/
dB26HJ3OPrqDNXyq+CKf75d9stxU4TefSvsDYDq94hvNk2c/cVD2FrtrtZQd
YV9o33Yr/pZB6W5wqwMjb5znfVNXe6i91B5qL72sV/s1DpO+3ePAZp94Z+9K
Z5l3qrhG1hPrivFOP+v3ir+z4bB+WzYmW9M7eBc2ElsJ32f7rvxc+DpHtd8D
fgYrNm/MHxiited9MLnIf0vZ9XmeybD4iKdGXpj9GXmHyK+NfOy4xqXxaYzP
2a/ryjdKemm6bBi2DJud7T7fVL2Td2GnXjqsa/MnfXtY/+drZfMkHTio/fYq
Nta4MEP61j5J9w9LB6ALwH8PGdecMBfMCXPFHPOu3tlYXLHZK8fSEceFIS1q
/TGn+pWWb/rhEv3yq/Ovf72t4b1+6fozMI/kP22/oROm7A2T4p3BNmAcfLLj
ftke7I1Jv/x61l5cIZyyy6bb+mbP6hUHJF1Wm5R/l0/NGpj0veT3GZWuRmc7
d1hlM9rmGlDpiemy9dn8GxrDw8rDAT46KXxTuXob4jJEnqXpMxcOCy/lLzs9
5buMiuPkefhU+Fa+29ZLmCBscK1hcWdxaNeyH/WKT4Ozg7szwzbpmo5P3xyX
PxDn85FBrZ+zeL9+4Qu+CewNhuZb2WfsN4fTl1L/rF7Zamy2XeE1o9LV7b+w
nMMHNV+MsUuGhaPD0/lw6dh+U7+t52F7qDNvG3PGIpwd3o4Twybea1RYHczu
28m/O3Weo4/ZE5L/QNIj9vM8123Ws1Hpd6fDiSZlA77S1hu2pDHBX/+Lfo2V
NYalL9Nx6bqb5/vcMl321xZt/YftuKbsgKRt+oXFW18+2OxhY9BYpEPAzmBo
dIs9R4XNGa9sVTwce7E9mV8HX2k0LJ7QA+PiX+HY4NbgUuMU4RY9nbrLRn5w
XDgP7s/DrQ3sBwakL9f4uuHv6uJA4TrhPP15XBzp+Uald+BO88nj9e42LF89
jhbuAQ7C4+NKOFO4Usr43Pne8QluGReHCAcI94f/j45lnpqvdJ05YaJTpRPS
Df+Ze/w4+Z/2yr/FR8mPjAfCd3n+uHgb+Bv8z3zufO/vbPoSHyU/NR8g3yWf
KN8o/++l4/IBXzwuPzXfMJ/qtc2G5KtQdl3TydThY9WHtnyv+KILJb04KK7t
YvCTUfEy7hwXh+KutibhVsDQ2Hb2LHsXHzZuE44T3zb/1w2j0mMOGNV+sUHS
luPar24flu+bDxw3d9OG95vjxzY8lE3DltmktbHX2XP0dduofAx8C4eMqo61
GoaqLX1Gn/qim+GvuKd74cbg7LDT2Am4PPJsNzaDa+9Jnwvk/4JJ7x3VN/ig
NWCqvo0xwM9zaxsbfFp4jewqvi4+rVOTTh6Xrws/CMYJ2/xMS2w1Npsy+MT1
SZ8dF9aKs8iXzUfCV4IzhjuDQ4NLBkOnN9GfYOs4RrhGaxtjw9qTr2zf3Pe6
vPWpL1wAOi5dl85N9+bz5fvFdz9pUpxDvGB2F7xj/2H5BvjRT5kUrw+/bzAo
DrPEV8XHpAxvF3/3xsjbRF7Ud5wufzRuHa46/roYgz17xUPHR78j8qORz83z
3JP8n43vSXHw+LNxFj7VK8wWdovf8Lb2rG9sNqJnFpcgPuGHke9P/QXGxafn
bz5nUjxjWPrNdP5ecXr5zPnKVxsVZwB3AP/+7ElxPHEtr0/9LdnUk+JM4Dqf
1r4XW43NhiuKH8pXQP+4v12bas+prs0Xl/SnXXGn8S1u7apPfYsPwEd/LPK3
I78jz/eeQcVVLNfyH5su/7xrOLRsGTbNg4PyefB98D98dFz7zcXD4rXbq3qj
4tDgzQxGVYbfhTOmjmu4TjhP6vJx/2BcdhPftxgWY8jYEdvCRmOr0fFPmqFI
FD+Hzc/25zO/MmkyKl86vw7/Ds770n67lK1j708fF08qfgBfBG+E/4dNS0eh
m7B1xZTgJ4iJOLBXPjOxCXxifGBvHte4EFcgdmONUfFFcFZw3ZcYF5d1uTaf
FhuXbcxGXsJcS51Hpso+/eakYlJwVdbqCtteclzjA8dkcbadNTT9LCK1exub
+C6ewR56TdNZ7a2fbDosnxnfGR+tNc1axneLIyL2h4+Rr3GOyEf2yofIl8hH
wFfwRFe+4FkmFTskhuid4/IJ8wP8rZXDyGHlfKYrDQtT4tfl34U18dnx3fEZ
8h3as+kNsGd7OYxDHys17AMmxA/NHw0r4jNauO0HfEl0sg82PYGu9vqUn9Ir
HYYug2NAT6ev4x6w2dnuOB24HfRtNjdbm+8evsRGZufCymByO6beDoPSX/Df
YCywFfgdTshDw8Lt9MeHwpdyQVdcZImNwbZQttikdGn6zNaj6gMWyN7XN5uL
n/SNXdlifLpzNhv7+LbH2GvY8vzLy0/Kl2c/umJYmBr7GkagPh8m3wtMADZA
h4TrvaZfuqV+YAPs05Um5c+8Kmm5SfkHZ55U7JoYtpXH5VM2J8wF42PnlN/Q
K52D7sGHxQcA+xf78I72fHyk+oYhwWRhsbAlOv8UBa7ZAjN0/n75WtkCMFjY
LwwYNuud+bq933Hte7FVF2R7TAozpgPTfWHJbNK3K5sqWxUGzo5mT8PCYLrs
cPY4rInPkO+QT5BvEAYnBkHsAWyODs9XCBNZtz2Pb+jb8X/yYbIz2Zt8mzhV
OEF4K/gvMDe2LRvX/cVo4KfwMfA14CDgKew2LvvD+MI9wrc5vO39uHUwVTqA
urgN/LfafI0+5tunzV+HhZHCSmfrVTzFLuOym9hMbCcYA6yBf2/f5Pccly+R
T/FXw7rnYeMa454FZxd3d+WU/5I9NSzOKq7qU8OywfGu8K/Y5idGPjF9n5P6
Nw8KE8dDxUeFlcMYYY0f6orbAVN9tNl4bDk2ON7rZ4dlm8NsDmsYCiwE5gn7
3LqrecmnikuHU8fXSjfC9cP5oyO9Pb/BItO1V39tUs+Md4t/611wWl/FUc1H
GATeEQwBNmFPtjfjL87V1mA6B13D2rxpm284BLjOzw4LM4IVHTsqDB+GAbuA
7V+XtAKbPOnaUWGc/PowH+MRRs3Xw+cDu9aHGCCxP/rmnzkh5ccnPT4qHws7
kD2I28tnxXfFx248vjgsjgVuxXGjaqPtcUmPjf7fx8S3xPeEU71+8uv1i2vN
PwtHd00ZHzRfNA4BLgEfFLuSfck35ZpxxjZXF0YP+4F3we75bPHC8cPtd3xo
fGnwS1wpPja+Nj57ei2bHh63ZhsfvvFF9uhJfXscuPUnZROwDXDK+LT4t3DN
1psUdwiH6MxBcXDel/8H9Yqbg5O6atO/xL6cMal4LVzOb0wKA7F+n5A621lf
7M9Ji0/KXyvx3Z44XWXbjqquNtZ+McCvS/roqGKD7Qn2BrjU6m2fgEXBqFz7
0Lj2HnvQzqPyOfE9fd18j3zysHwYcMvPj+oeiyZtM6p7s9/5ZPhidk16izVu
WDzTDUcV4/P3cfE6xP7gmOCa4NThTq4yqmvyiwwrxpQeRZ8C1OB44Hr8LOL8
TT8xF+jR+Cdi6ujoo6TnxhX/+aOuYjjFcooB3Jl9Mih96f1Jf54qnYhuRF82
z8R2ndmeGRf0oa7eZatRYV0wL756+sqWzUaYr+kz9ir625HDirEUGylGkh0q
Jkcci9gTsTpiGBduNipbFQf66YzPWaaLG638uYZZ0m/ZsGxZNj/bn0+BbwFH
HVcdpgBbwKnWHr/9j80umrUl6xcfjrLHB+UH4XSZGtc96Mmeyb3ZhGzDc7vC
EyTYwqKtbLOkj4/qN/Z9lkv6c1c6G93NNd8Ov01dMT98h/s1/WyByFsMSuei
e+Fk4cFtMCiu1nvHxWnAZXjPuDgafGzWBGsDThi9mH6MO/aLYa0d1ov7hqXf
8WV9Ct4zKk4dfdHvB7vk0/INfTt4hhhmvDocMFwwHDRcNDYb2w0nAQZFh6RL
fmdUHAXXlPFx0y/oHK/6r+j2sEpcIhwJuoc66sJj+UD4Pi5sCXYIo1UmBkbs
FQwCFnHnsGJjYAzsfhwLMYViCXEv6BO4ZjhnuEm3Dst3wYchFgcni8+VTkY3
g9F9a1h2ElvqVcwYhgnLlPhIL2tlV46K/wWjh9W7dlnr49W+xNKwufTJR41n
hm/Gd71y013Y8Gx59hy/ER2Qvkaf4auhU9It9c03q0990+/oijAUeMhd7Zv4
FrAQPlG+Ud/I9XvatTtbXZwfuCf8ExcIJwXu+cVBcVVwcnCDxI7i6nSTihMX
Wy7eEAYBi+CDoN+5JhaRPauuGGU8PJi12GUx8Gw4GKzYZzHYeI/i0MVm95v+
jhPlmph1seVizMWy46TYq+3Z/GV0TLombgeuCf0StgnPXL3tR/Yvv7nfHmdJ
jJnYMlyme9r35POGD+E44S7iMeE+4UTgNOAy4EqoAze6u31LddRV5+amL/N5
vS99XjusOXNU0mhSc4m+y6eEz4cLIV4MpwAudUtLfH98gMqsaeLVxMRb68TA
4idck3faZ1I+Ln7VuUbl++LD5st+PHWO6pXPmy/84K584fgKyvCSfzwpnzM8
A98FV8G6giuFE3ZCr8q151Pnq/5IsyUf64o/6kwJXFf26sHwnfxeX5yuNc/a
Z5/F54Jff29S8Su3tWfDl+AjsX88D/+MfNGonm2Ttr4tH/nt08XBxMXE1zsr
3/ob/eLusn/EOol52nFYHAWxHmI+cBfoXzjsYhLo9x8fFBfgoK74gyeOikOG
O/Zc0ouj4pjhlr0wqnh+z+De8wyLM3ZByi7sF5dMkscjE9+mD5y8xVrfywyL
P/DVyJfnWVYbV0wFTgn9c8lh8ZfxmK9gy0T+TVfnN9wY+b3D0kXoJD+bFCcO
N+7QyLdMyv7mG9H/HZPSieg7/AO3Tmo+w/75AHBnTkl/LyT/UsrvnpTuhcuM
00wHW29UZ0psS0cclQ+ej+TcyOuMSx/CLeGDuKTpX3QteAOu9u7Wi+ni01g/
NhwXtpC/br9BnZmBW8l/SI92poT4VnGuV7b9DhcZR/vCUfkI+QqNjxvM53HF
iIsN32Bca5K1yTVlYtrF2ou5F+t+QZtP5rd1W0ybuDE6gP3+wlbnoLa27zso
nxlf2ZnDSnh9+7Qy849f6T+jik3H+Rf7xafFt4VjAJ/7aldnEYihdhYF/Bte
7kyIFduYMrZWavoQPA5evWKrb8yr49p57bq6MyX9zFqTNPOo7CV8BTGTYifZ
UGwpMT9ij5yhMuMsla7OVhDjhIeCjyL2SZsbmx2nrzngW7n373t1voqYJj43
vjaxTmKe/s6H1i9/nbUHdkZftAY5s0asIR/83G1Ncn3fSZWJhxcrxAfEF8Sn
wreiT32bY3O/qgePCiMVGydGDXY627i4vji/uM7e0RkWbGDvfnzq/9v8S519
h2UzODti22ZL4EzTl7XHHRbfcFNXddQVcyrOlE3KNoUZwA7EuoilecH+PlU+
aPYwH/GO/cKwYFnOuMABw/1y9oU6bOfnh9VWjLuzFJypIPbdeBRrCYOFxUr9
NkZfHatiHWdwVgYVgyn+EeYKe4XZwm5xpHClJGd2TLcy9iA/P5uP7Ycj+Knc
e/N+cQdxCmfvlQ3LlvXOsASxs39p/y9u+rFxAtOAbXwk8s8H/19HmbEET4PN
/WlYXDt5XCj+MdfgIWKwYHywPvYnbgebkm2J039cs6dx/WEcsA4cDlwONiZb
855RcZthJLAS+IXYFevLGmyZQZ2v84WGubCB2cJ8jnyPzi6YaVy/id8GTnFa
8+/M2/CgO+hikzo7wgI2Paxrzrg4o9V1Zo2zax5I+vW4YqT5YC/qyj5zZgmf
Cf+J8wuMz9/1ao6ZazBoWPSdMMtJyXDmRceFVYuR5q88r6vYIz4ovihxI2KF
/zKqWDgxcSeM6gwabdT9T7Pp2HaLDwob59+6o9VRV8w1f+eFXeljOIRiL51N
glvojAox82LlnV3hjAFnDThDwVkKnnHRZsO+1L6Hc0mcT+JsH/rAiuOyudne
dALnYLmmDAeG7rZ0V/5FdeCddAjlYgLF/In1EyvIx8vXaw2wFjiD46W2fjib
Q4zKWqPSueheYjwPafgpe5+NzFbmg+CLcEbHM/16R+/qnb27c6ScHeBMJr4h
PgC+AGeqOFODj4KvQswdnhm+mdhrawisQoyNtcWZCc4GOr8rfyofxzJNn+X7
gInBxsQYG1cnRf46/WOq5hefojrKjD0+OeeuOH+Fr05MJV8Xn5ezpMTMGo/O
dBFLywfNF+3MFLGXfC4XJS01rvc3howlejdd3Bke/Hr8e2LJ+N/57l13XhjO
H+6fmEj+oaNz7ch+YYqwRdceavuguvBDnB0xemL19OFsDz59fZsf1l5rMLyA
j01sszXf2i/GT6wffqKzBPhovPOMc7NGFYNFB6V7is0yh8UaWqPNbT72K5s+
yJ9ufs44e6lfZxvw+T3Yvh/foTMgZpzt1K+zIWAysBn7Bn+pOvMnnTWptmKm
YSO3drU/wTRhm/yRsw+rDV/r2V31dU77veA7YifFvMPq8fXFwnt/vkY6Ml3Z
8+AHiNFnP9mT7c1iZMTK8AHyBYpZ5W/D6WD/LNXwUmOeDk73NhfEkMILYcyw
ZjFRrsnjx+HYWY/X6opPQMZDx0fHxbPmWnvxAOGDMG/YN/xRrCofJF8km5ht
zAfNFw0nh63jlOKWjrvyP9BB6aJiQsSGGIP7tvXI2GRDsiX5SNmHbCi2FL3a
WWv6xG2Gx7sXnyk/KR8JXwk8ZLf2/cTOwfQ9s2fFNcLJwM1wNod4RTGP8HAc
XLjmqOEldHj3FJOK0wdDnhGrOq64UTEVuIM4Yle3+eHsCH3u2vagL7Tvzd+D
//Dd9gyeZe9WhgeBL8D+g4McPC5/Gc7rb0YVk4trvXO737B9L9+HL9meZ++j
18NWfTN2NJvdt9y5vaN3g906I9BZgfRt+CvOD+6PeNzL2/Pzb+An+FY4Ss60
cpYV7hJME7YJA4WFbtLewbPDa/AfcCHYuOxZeCQ//M1dnf2FQyluBCeUP4FP
k2/TGXp+X23FiuHc60NMPi44fYfeJ6beNXm6oPMKnGHm7DJnGThTQRwdDsBX
2v1wN3FacFv4Z8W1LdmVvxZvhX+F/0Asoj3NWR58xvY6ZwI6o0/cPH8zvoo2
6sJ/xEDbb2Gq5jefvnP0+KxnnAU4Lk4kHzFfMQ4JPxJu/mYtyeO04Lawwfye
dJr12v5uP8FRsZezsWA1uw3K9mJvndsrThZ/7sfb/MC50Sd8BnZjj7RXwvPw
Mu5teKH7w5v4KzwbjBvWzWZkOzp/EG8Df8PZhM5wm7Xp574vm2zPyHsMyh5j
c+LUwZTYovDjDdpv5reDXzuL8KqmzzvTwJlszmJz1oE6zh2AOWvrjCpnVTmj
wu/78qjOj2BvOWsMjwsfDF9M7CDOHDsYBg+Ll2cbs19dw1cQ648v6KxIPm++
79snZU/jb+HnHN4V3+rnkzorxJkh+Hl80vwDp/WKa+e8EGeS4eDg4uBrOOts
z/Z8MHnYPG6LWNFHxhUXKT4STw4mDBt+tKuzKsRcH9P2R/qEZ/pqW488q3vM
1/QH92Yzi6GGGbOlYSzwZWeG2E+ubusTTiv7FT+Mf86ZJs42wRN7S3tf74Ez
5pq8/rVh++KI6AsfBO/90K64/N8aF1/Nb+K3uaT155oymAXs4uGu+ALwGrEl
Yqj4q3xjvDWcOd8eRsJXJxYTdmLOmXvOqsD9WH9cY98cWG9ceIXYezH4Ygnw
OcQlHNaez36zS/6fM13j2Td+67Awe9/ens12ZEPay+lrM7gpXcUq4x/iJuIU
4BY489I5ljgs9DkcJlwmZ2Y6O5NOT7fnU+Fb4cvkm4VHwaUub78nDGeTtk/D
yh7p6rns2a69tT0rzE6sEH8BLA9mAjtxhqyzZPkUxTKKaeRrhKnBTmAo1yV/
1VRxNHEzr5gq+09s2Qyf9bhsCLG1YmzZFmw4dhsfNF/0da/iMV1hU3RSthIf
Ol31mw0PEPPBX8UHyvfMB8036pwkvpPTk1brFcYHc4Q1wv7op7hB+DbOdsHx
XLPZP87ag4nBxpxX+tNJXTPPcUbVdc+Fm17sWfhXcblxup9otq6zKJ1Jyebl
A+ELgbnB3ujcbNsf9EoXX3xcttMb2trO74v/jtPPXyvJu4d7GRv0W5x2Y4R9
hXOMU4lb6ZlhWrAs7+K8UWfQ4qjiqvI5UY5+PK7zjJyx5GwjnGbcZucD98YV
5+PsYvxRPOaTm34jngc2BCNydrEYLFxr+BR+Fs4L7gtOr1jXa1r//GXu7Yxe
v4vfx9m9bE182wu6shPEEIglcGay+9/Y9kf6rffgzxNzgvNlvsAsnUPh3Anj
hY+Pr+/iruwT8b4wS+uytRoHFhfWGVH4tbe1+QBDVpcNQa/CSWBbwEydi+d8
PFiq82+cm3NIV2dB4SuINdm2Kz6CM0ecPeI8WGfH4vzaM4whY8kZx9Zm/ENn
H7NX2D5sIWcnw3hhvWKF2SNi6vEeb+wq1t76bO/AiYLNssHZ4jikuKT4DPgn
23fFzzB/nUXtTGpY6POjwpNhzH8b1Rg0FsVwiuXEacZthrvB/vdu+MrWXfHz
/uv7Dcpnwnfi+5/axqPnd54Svuv8TVfSh1gZ5+Hp2xlLuLDqqEu3g/eK0aPj
4Vvbs+xV+Nh85vzkxrSxzQfOFy52R7zeDW39gfHzFd/c9l8YNf+4Z/JtjRHP
qp3YH3xCOJY5Yc1wJq+5wufB94FzjXuNv43LfU5XZxtZo3B1xHhau3wT3MW9
2rfasT2bvmFlfpM1mn3ut7Jf8k083tX6aswau85Kua69o7WHf8q7w8Dt/XQA
2PiOTT91hpRvAfOEffba3P0/DyHG7w==
             "]], Polygon3DBox[CompressedData["
1:eJwtmnWgFFUUxmd3dnZ2BURJSXmUpJSURZd0iNIdD6RBQVrg0SGhSEqKPgSR
FHhII2AgEoKiKCEKgpQ0+Ps888f3ds53zzl34s49MS+hfa9GPcOO46wMOY7H
78OY4wx0HecIxy0YKI58IgrHeEO423Cj4d73HacseicijvMjOAqXh9/cIAEU
Qn8nut/jdCh2+9DdBP8vdrnwNx1uPiiFzgtwfeF+xOYncBKE4NZhWx+dIthu
xfYW3Fm4KXBfwe2Cuw/XI+44czmeA+aBv+H64W8YejvQ2wF3Dy6E3mDk4/At
mbcmXAP0CjBfObCSsbZcx1BwlfE+cK9jOwz5Z3T7c9wX9ANJcD3xt4jjFPT6
43MaOv/i73Pk7fhayNhluA2ccyPGZ8APghuPbVr0suv+Mn4e+Q9wHK4fOtXQ
Pc/YcN1T8ALHO+GK8ZsX+Rj+xgT3JQV/t/FRgN/S2D4HngWfMPYD/urB1wed
4Foij0T3KH5WM14HbhfyRfA+OhnhMoDuXFcKupUYL848h9HvyLyXQEvGW4D2
YD52O9B7Eb1i6B1DrxM6k8CXGocfj9/JyDk556qMp6CXh99cyCnYV0WnBFw1
frchv8XcO7HZijwQ/lv03oQbAPow1xH4GHpXOX4Xvel6FnAdkT9DJz3ztsSu
E3PURS8Nc19HJxn5EzAFnftwZfDbDPkc+veQXbAfvW+Qp2F/mfFU6I5CPoWc
iG49/H2E3hb0+jPngJCtyanM3YHxSthUBnXgJkVtjbUBF/Dh4+sBtmWDefWO
6V0rjG5aPQ/maAp3Eq4iurmYozj+9zNWQfcE/iDjv8H9Aa7j56rWFsf9sF3N
7zXkmuh+it7LyBXBa5zHEmw34u9QyN7Dpcjb+J2DPBPMAu8wfgXdy+A8fqYh
z0TvNniGuXJwHpuZJ4HxHGAvx93xkY6xF3W9IIw8BrvRYAJ2leCqYPera8//
abibIDfHteH34CMbvs74Zif7dnA7Ga8OIui4oAk4y9j36LblXNvpHUG/e8x+
JVfErj2/NZCr468auMV4fq07jidGbT8bDCbiKz33qRTcW8j9wEW4x+FuYPM4
NmXgusJdR74GUsOl0ZoAGXVt6OZlrgfMex9sxldquBqMD8D2TZ0383rofoPe
Ln5vMXYbzAcntT7R3653CDzH8RPoPcE1pMFfPfxN1Fwcb0Q3LWMbdJ/5/QSd
Do49v8naa7F1+F2IzXywABxjvu85/0faUxk7rueoZ4SvZMfGpFMW221wTzu2
D67HtmTc5suLnAd8DjeBcxkPijGWmrH1+GoF35Xxo6Ak/r7AX2b4C8jz8PeS
9l64BLjLcIvgasF9HbNnPg8uES4O1xm/BcE9jh34R7o+/EfRPcR8NeBrgkPa
E7G9q3WLTnmtCz0jrXO47nCZ4T6A+9Gz/eIRY6uQV4O9ns2ZDD8Dv7PgVoCi
2CTpvoRsP03WHsb4HY4/5vgT8BV+6jO+EB/1ONf64ABcc7gWIdvLXtd6ZvxU
yGLOeuw2gLwcP4D7iDnqaG/Wvo79xxyv0Hpkrk3o1MbeQ89FjoDFyM+i9xjH
meEzgRVwL8Nlh8sB9vL8pivG6NkxXhSumPZQ5Jna7zh+Gp0tzP0knAL9s8in
mDfEcRgs4nyW6LmGbE/R3lIRLgm9saAZOpvx9RL2V3ExCa4tXHa4y/h5B7kw
KALawbdUfsBxOdAYOQN6P8INx/cI0IO52sAd1jpCbq34BPc63K9a51rbYBhc
B7gh4CvtETHLAc6BQXB74R4phiL/AV5hfCFzfgh6In+DzjrOOUHXBfc5SIJP
xuY217EIuTfyIc2rmILedMUe/I7FV0a4L9HrwTWmRS8T3Gx033Bt/3ss2A9e
wl9B3RO4jHCZ4d5Db5bOPYj15RRnkX3GY6BDEEOPMV5bz82xvEP5x0y468gz
kbugmxC3e6Z79yr8SH57In8IvxDkQb8Gui/7JmfBJh/yJsfGFsJv4/hn18ay
MscC9DJzXChs565rGIVuZfSuhW3sKfRGKxdAzoqcDVRAbxG2vVzzK1/ZQDr0
vnBs34zrmcds/5QsPn/Y7l9VcYznwUdn7LsoN4P7VfEO3dKuPcsv+B0HNxqM
Ab253m5wieDJYA2343iUb3mK8pUy6HTG15P4ruvZfq9cdkLU9veacN0Ukxzb
/5VfKM/Ijp9s4F18/ROz81cM+AXuqmIvfF18N8DHfo4PKGfVHobOaezPgur4
80EW3StwHNufYhZvFXeVB+/lHG9ilwg+QGc2mANmYdcdrpfWbdj8vq+9XNfp
WDwvH7GYkRbUgm+Kfgm98+Bjjt9jjtngfZADnX+idu9GgalBPL8L+mvPxGcD
vbPIn2J7B3mxcl78FsD2F2zHhuz+DwjyXe1hRzg+Bh7qHVGOrZjIcWqwGL8N
0bsD+mqf116Hz0LIfwPPs/uyBv4pbOvCLUe+i7xE+ZX0olaLtIJLh48ZcFk4
n5kcj0enudYkcpJyBrBY+yBcTvQKKMYFOUtn9LPiqxU6I7Q/cpxJ6x1kg/ua
a/hO65d5/sW+j/ImuH3KheCOwP2O3mzkLgqv6HaMGzcSPU8xC347em8z3yBw
lDm6KfeGO4ZeV61F5d5gFOPj4C5xLjfD9kz1bN9RfHCt1miP3siYXcsr6PwO
/3vYrvUn32oP1SDaGztpvSjnVUyBWx6x/K8+Podg8xv++/DbALkv572Z8S9A
YXy+51sNskW5bshquw2Bnt4DvQ/b4R4q3w6uqTW/PbHpBdag00j7EGgCXsTv
Y/iMB/l7KcZPexYni+DrFXSej1jMzI/OyYjlH8pDwvjtDZ8Mtx+9A8ptgz2x
qXJSrqEMes2Q5+FvLtjNcVnG6sQtBmi/mIrOL9g+ju0exssx/kPY5td5fOmb
TW3l0ozvCmqhEWA7x6UZe4WxV0ET8B18I7jGHK/B/h98vYbcS/mn3g3VoqqL
FJ9Ac8W3qD1D7eHay5si/6Dnob2Pc9wQsXdfMa+FbEBL5Q5RW3/5XNNbBX9D
dRq23yoni9iY1uRA9HYrn4TfrWfkW93YFu663iHmWutZLaWaqrRj9Z6uTfnf
z+g1xNdKeFexDdRU3gxKMVYrbnXrmqCuWMfv/IjVkh2DPLsLv4eRh+ralBOq
7kVnatxiK0vEWepaPqvYqzo5K/IA+G2qmaK2f9ZmfJVrc2t/VTzKpPjC+VYM
W+zRPJqvM6gT7L8x5QAcnwfnVE/DbfFsz9DeMRMuEW5a3GpV1ax34dJh1xDu
Ar4T0WsA1wh5D3NX57gqqBLUFQV88/11+P901IlwHjt9W8fH4Z5zbO0oT1e+
vow50jD2GXKTmOXIq4McfhKYxzwd1bNAt3TYaqYp0oNbHLLcNRH9Ob7VgqoJ
L+pdj1sO10o9EPhc8CXQKcRYwYjV/cWw3aM9TnHPtdxWubXqqBFA5YHqyGzo
blTt5lud9Dm6HVQTal8HrYP3TWu9GUa7+M2N7acgqpgZsX2tS7DWboBW6B31
rdbUnqa9Te+CcvTDEct1lfM+Um7G3Pcc6w+pT6SaqQ2/PbU/OLantEKeq1rI
s3xLedcC3+KM+lQH+JNTe5niuepJvSsgk2o7uCue1e7Zfau73sHXWNAgqIW0
9yQhj9c74+glYN0rxsasj6S1rjW/VnEanTFBXlVQdYLydVAERCMW83RvdY83
xm2v1Z7bV7kU+slwJeBeQ349bHOsQC6v+g7bZvhoik5VcIjxAspJQpa3V4bb
B5cfrgTcFrjhvvVZ1G8pEbGejPLsRviczHXsY2w4ekmKrYq78AU9i7/aw+o4
dq91z/V8VcPqOahvl0/31Ldz1v0oCYqDojHrP2j96FoV63Xvv1NfRu85/CCO
DzO4BJxW7AEJcLlidp917RWQH/CbIt/w7Tj+k3OuiFwqZvX5D/h7E668Z33H
Vfg7r1wQvABXQrESrp5n/Rj1ZZbpfYmbn/ZwreEmBnVUlHMNc10h7Wdw69Ab
qZwMnYHaz5U/wa3XXgOXE/01UcuBKwbXoGtZ5lkNFsdPTM9c60PxBL2L2M1C
pzs6B5WXaQ3Cvac9Bu4A3ErFKI6fU82i9135Ktxa5cN6p0O2b6iOf8S4ixwR
pxwCdMPuXzeoB6L2HqnncF/7muKFYiroE7EcWbmy+mHqWSp3Ux49Hu4U8mbl
1apPGe/FWFvmXAE/XfskfAuwBa61bzXfM/CDmev5qNXo8aCvl6S8BrmNb3ay
/xu9FxRbFWNBuyD3Kg/3BtgUsv6s+rSXtJajljcrf+6hPQfuKXCQ8W9VwzvW
51L/OVF7l2t9VOUq56PWW9T5qJ5XXX8W23Gq28AC5W1Ryw/P4LsKOnkVV3yr
L4eg8zaYGORSv0Wt5tuKv+aO3aPxyoux2az8Ar0z6LwJ15+x77UvczwL9Pat
1ryF3ghsL3D8BOPjkM841mN6Pmb9jTvBM9OzW43dy/BNgvf3vGJD1Hzmds2f
6ljNWVP7EOjkW+20T7kUuOnaWpsAZgQ5dT/lcmAZ3AdwW32L7Yq11bmObcpT
4GaEbT2ptswNJjG+n3PY4Vg9/yo+2qLXxrP8+7L2HvTzoZs3bmtTPqrq3GL2
DsxD74Zj59qR8Q6giuIa/F5s+vtWc6v2Xgj3jGpkz/Y+7YGFI7bX9fKtLroF
P5/fWjGrdX5HTnKtz1ZGtQv25TzbM7R3LMLudMRi1RFkTzWc8pfg+E+O/wAX
wAe+5ULKiU6BcXGzUaxLDVIF+rO1RzmWj+dTXa2aLm7HytNraX35tv+pr63+
diX0R8Pl5ZwPctzbtb5nQpBbxNGJgTNB/tKY8TyO5RvngtxGa1VrVj3zymGr
u9Ni/1TYvtV8Gracq5xqOo7H4GMsWK78WX2IsOlm1v2OWC/8WsTGMig3Vk0B
t9a1fKih9g/kYVH71lAClASl0CvqWR92FfOmka1nPZfhyLsVe7BV4nfCt31l
jHrOjG/yzLYRNo21psLWyy2s/Q6sDWrZ8ui/7VufXv163R/lXIrPnfQOuRaT
FJu0J2hvuBiyOk698cvKA5AXwP/J798RiwsPwxZ3KgRxphBz3AyZrmwmx+27
QRXGSzM+hfGpvtURqicmOPZdKo1vdWJF1bWqy0JWRy6LW485f8yedb6o9RrU
c1CPX98ZisUsP2jIcVfOpQto4Vudo3pnr2u1p3J+PbtfsP3LtV6Fnq164bpv
h7WOlBsyVg2uY9i+c7QPYqn2kuEcX0BninouqhXUB3CtXzdN9yHoFcyCa4WP
1mBr3GqwlYoVIdunH6BXNGr7svoR6ks0wK5H1GpDfZ/ZiY9eQawYw/ho5Tme
9Qm3gRRQWbW46i/lRxwP5DgHdjldyxmUOywNegAr+H3Ls31W38lS0Gnm2D6s
7xVz1SMDRULW984cte+HV5GvqdZR7Yf9Y+hO0N4OusZtD1IP7Qb8Tcf2o3FR
60+oT1HYsz5I7Zj1QNQLme9aT1AxZWHIan3V/F3gRuG3LFxex85J307UY1Ov
7SQ6BTzLF9VfUp9pAlxtz2LAR1pfruUF1fRsQWP1RvCRFl9a8kOU08GtDJss
fknU+iPqk7ylHNq1GKQ4Nhi46vuELKadxn5owGtc/dNDvuWbJ7Av6wR1tG81
j2qfVkEdujFm31V/1j1G7zfFMn27iNgekjnIs9Njmw6kxKwvm0GxO2LfHhOw
K8hvJuTpvj1vPXetEeURWYOaRd8oZZMF1I/Zs7+tekHXiN2LcatZ9B0sGf4l
5G7oJcasxlcvvjm/HyLncu0brL7F3oHLqPpcMTtk3/WGYnscbpB6Fur5KFeE
Wx6z79L6NlYIH8uQPwPbI/Zdowa6yZzX3ajV3HvQWcrYP7716L0gV1ORuIix
i9g+iFidpnotA3ZzQSgYvxfE/Szgr5B9A9e38Et6L3xbx1rPGrvh2bdFved6
36uC+orHzPF0xOog1UPD4E6o/4Tvx8P2jUe1/W64ysrLQvb9pT9cBbim+Jnh
Wm9fPX69o5086xuqf5gzyOvGhS3mK/arB/cXeq1d+46g7wkl0Tmjfl9QW58F
50BWdK+41q9T7pAtbvnfRj3ziPV6tL8MVe4Rtm+LJ9B/F73FqpEi1idQv2BG
kBPqm+e7yBXQGxm3vpH6R7reS3rX4VKhtzN4RuqRpEbeqj5XzP4fQN9knvRN
VrzaEbL/EdBYKtXO+EoHrgRxQc/4im/fRpZFbA38BIZgNxi8EbFvGOoBKIfP
DZa79i1vsPd/6Po/Bivm6rtzKn7To5PWsW85+qbzH7I5Pug=
             "]], Polygon3DBox[CompressedData["
1:eJwt1H1o1VUcBvCje7kO3SVfoMSQFN0SgzapmK6UtBQ1JzlhQ7NkiTjfJik2
RxbRkHAFpW5zCNZUdP8sNXDK1FxCEEXOCtmEoD9iA7eJEmpbk+hz+N0/nnue
83yf78s959w7o6pmzc6xIYT5kAv7fcwkTBkXwn1I5YilQrgDh7NDmJgVwjt8
ozzVeSFs4z87JoTz0CXWwvOA9rrcarkPac28W/FZ/DXq7MB/wXfhx8Qa+fOh
Q9209QuxkdhLjUP4Y7w49sdH8cn0HXzX9HxEP23fSf+P1mU/H2/X9xXxErxa
/CM98+3TcFLsrL77edePS/gEvbvi9+a/RL9A/x6/zH+d/zqeRy+AwLdPr9l4
L/2AuYogH5/Ef048jZ/nyVXnV7xEjSapK62f8BaIlfGthr9ou+Fr9TrE6vE/
eBusq8xdGmexltO2Q7sezWoeo3+oTpEas/FTcmfFc8bzYIjnlhrn5Ky1fpaX
6IP0g/gc/QbwBvxV+kF17vHehyb+K/Q9MA2voxVZv+MfkXcL3sU/ltdrhkVm
qrA+wb/SDHVq3eVfgVdkznkyfyHfM2qND8n5H41vAD8Bw2I3s5PzuUyfhy/D
r6pbjC/FX4an4x3RVsFEORetg/xN9LSeW+JbzkrOZwlsNsN0eQv5BsRestby
19GH+drMehpa6L/TN8S7o7+p9nq8Ms5AfwFfjl/Bl4hV8vdDK77F2kdv4Plc
z6+gFf+Hfhw/gQ/jWfJL9d2gX69ZukNy791QztNHX0obstbKK4dv8Ox4RmbK
Rb7l7VFjH+3LVHJH1+j/ppL68S3dFPvAuoCvWI1mepX9RXonzBib/K53Qw3P
jXhvfLvwbrwNno3nxndbXiFeKP4j/4o4A63K994Eb+Um9xjf9m8wRk4f/W85
9WKL7V+DP8Weok1Vp4d/azwf+vu81Xh95p3Hu0vF/xL6XrhAe848KZ5T6s3F
czLn8J59D88EvJb+Az0ffxJ+wheq0y/+c3yrmXf+tnrT8I3xvvQ/HN+R/Rv0
StokvCzzu7thvyY7uYtP8RJndyYn+T88Qm+iD+CNeCP+GF4UX0YrVHed+s/T
/ge/xKx3
             "]]},
           Annotation[#, "Charting`Private`Tag$10748#1"]& ]],
         Lighting->{{"Ambient", 
            RGBColor[0.30100577, 0.22414668499999998`, 0.090484535]}, {
           "Directional", 
            RGBColor[0.2642166, 0.18331229999999998`, 0.04261530000000001], 
            ImageScaled[{0, 2, 2}]}, {"Directional", 
            RGBColor[0.2642166, 0.18331229999999998`, 0.04261530000000001], 
            ImageScaled[{2, 2, 2}]}, {"Directional", 
            RGBColor[0.2642166, 0.18331229999999998`, 0.04261530000000001], 
            ImageScaled[{2, 0, 2}]}}]}, {}, {}, {}, {}}, {{}, {}, 
       {GrayLevel[0.2], Line3DBox[CompressedData["
1:eJwl0LErhHEYwPGHV+7KfCjTjc6fIAZkYRClTgYMFkWx3WAxGIhRnVhcXW6g
SDaDDDiLRaGsDHIWA4bzuQzfvt/n+fV737s3O7c0vtgUEbMotkbUObGoJxH7
5j2kzOmWiLLO6E5U9CG69B1Xkdc3PMAXPMwj7t2m7DGq5+1mcO980DyEK2fT
dlN6jHt5gvu4H5P6mKt8wteN9/M5v7tb1Lv48sxTuzMcmGvOPlHSl3Zt+qHx
Z/mRmzlBWb+6+4aSXsWTXnCvoD90DdvmNfM6Xswr5mU8e8aGXUHv8BZXeJN7
uIPb0a0znOMs//opR+7++Nbfyf/3/wMaETdl
         "]], Line3DBox[CompressedData["
1:eJwl0D8oxGEcx/HncpwrsyjLuVUWRkUJk8GllMtwFsvllruJshgMlMEkMl1d
naLoumQ7Bn+HW0jKpijFyimvX4b37/P+PL/n+/T7PanFQmY5FkLI4afNQ4nj
OMHjIRx0hNCpJ3mFd/NeHPIq+vi9vMM8v5bj8tz8kJkpfsOnedO7JT2HCf3S
+qRc0Js8y2f4iJyVo3IMc9H3yFt5Iq9kVf46r873+If5fXmq1/Cll/Vvexr6
Be+y9sBj8in6T9mOCn+z7x1lvoZH63kzK/yVb/NP79f1DZT0Z+tFuam/8NVo
P3b0XWzxgei+ZA8G+TDSvB9nzmu55pZ7P0r83/8fIEQ2cQ==
         "]], Line3DBox[CompressedData["
1:eJwl0M8rw3Ecx/HP2mxNOSvloLZykQt/ACk7OayUGivLdZuTk0nKwcHBwWmF
00r50eLiIBdz0ES5qKXcHEjhqMnjm8Or5+v5/r7r++k9VKrmK7EQwqLUkyHE
SDwRQg82U1w/ME/zM97L+/UBOTE/lkH9Ae+loE/Jpd0xu1dmOd7mM/yRL/GS
TPMb8xwW+Xz0nS9gns/KhD4pc9F78A7P8Ra/7R7pF/oefvB9bPJT+eIN/uOf
1/yXt3gfPvGOJPWUHOpv9t6loa9L2W6Hr+qvdnb4J9/ky/oWPpuv6Nv6Gr7w
Gu7yDazjSHQvfRSHcRyz0bvtZrDr9t34//3/AMSYNnc=
         "]], Line3DBox[CompressedData["
1:eJwl0LErhHEYB/DHuU5RqPMPWOjs+AsMZ1E6g8UVGd1lMgkpww0Gg1KGo5wM
JJluuCzuLDaTdHXl6v4AmXR83gxP38/3fZ+399dvcr28XBqIiFVznolIKel0
xCVnOMUXPMyPQxEjepZrnl2ZCW7Jplnghp1ZO096Xn/Vl/RNfuFF3ki+4TwX
eU2+6UWZHKYgV8wW38iWvJVfdu5kXa/Kb/944LPkHd/zNf/wM//ab+qjsq2P
yXFT5U87XXPAJTsfvMs970/0I37nba5wm3f4mPdlR9+Tp/qhnJczMmfmeDo5
p50p2Xe3/cH/+/0D9+My0A==
         "]], Line3DBox[CompressedData["
1:eJwl0DFIQmEYRuFP0FuQkNReSHNCDg3S0lotOeQe6JhLi3vRKGFjBNES1GQl
SBRoUFtjq0GTg2NEm8/F4eWcI99/B4uHzepRJiL2bYHkLclGdOcicriob5KI
Ahb0Iy/yB+zaGn/Doe2l7t3QKm539MDvW7ihX/g23+S7+KUPeM2auo4NO+bP
+IlP2LNf33zXt/wV/7y9Tr/J//kAP3TMR2RspJe8WbZzPnLzbW3+gy23HT7h
93ihx247eKcv0zt9qk/sSp9hBUu4bmW+iivWT2b/3xS/HSt0
         "]], 
        Line3DBox[{269, 270, 1720, 1052, 1053, 305, 1723, 1067, 1068, 313, 
         1153, 2018, 408, 1162, 1163, 2021, 409, 374, 1130, 2007, 377, 2009, 
         1135, 1757, 386, 2045, 2044, 1219, 476, 1802, 1801, 1218, 444, 448, 
         1790, 1210, 1209, 465, 2040, 1213, 370, 1121, 1120, 1751, 371, 1124, 
         1123, 2005, 320, 318, 1081, 1984, 1985, 334, 1113, 2000, 2001, 287, 
         1711, 1036, 1973, 286, 1713, 1038, 269}], Line3DBox[CompressedData["
1:eJwl0L9KggEYhfG3kGyRMNpaLNyTGgpCvIKQmppdqqU/g9gVhG4ROEokXUCT
CgoSFLTZFDkEJuHQBVTQ0k8aDs9zzvfyKd9K6WTveCYiduV2LmJRSSUi7niG
r0o7GdGSBXtW7/NN/uBmR3/CIj7ilj3Pu27WeYG/2kv8jO/jKR7gi5tDLOvf
vMcH09/DZ+zgl73Pm/zHe7r8nv/a33gaRzg773/Yl/Qr/Zy/ux/L5bTLkB/Z
K/zTXZ3f8Im9xhv8Aq/xw/Mq3+Y5XJOeuw09w3O4jG1bmicT/9/vD0bLLYQ=

         "]], 
        Line3DBox[{1041, 294, 1044, 1976, 1043, 295, 1718, 1717, 296, 312, 
         1748, 362, 1749, 364, 1998, 1106, 1999, 1107, 363, 1105, 361, 1104, 
         360, 469, 1216, 467, 1214, 2041, 1215, 2042, 466, 1791, 468, 1800, 
         418, 419, 1778, 1779, 429, 1175, 2027, 1174, 430, 1176, 293, 1042, 
         1041}], Line3DBox[CompressedData["
1:eJwl0DFLQmEYhuG3MtQElwqagiTE0+LmoQYnxSGXnEqCQhDEIQeJIOgHSJM0
9Jui1ZacIjDoL0jUJQ0v9/08fOf9+M5Bb9S5WYuIM/OSifgUGtmI8qbJRTTX
I+pyCxO5ot/n23zpfInv8Ly+xot4jFu4qy9gKl/a0eEPvIsTvMJr/SMf8TF/
5kM+4E+8h1Ps40DfsPNWbq3u46kZy3fmhJ/q7/m5823e5VV9jV/wFNt4pEv4
0nvfvGNmDn3zI8/5L75jWRfOf/OEL/SvfI9/8Q+TsWsj9////gA6LiMI
         "]], Line3DBox[CompressedData["
1:eJwl0D9LQmEYhvEnKUwobUkwh2qooJZqspoVIQz6NxUEFkkOaiAugnOz9AXy
8zTXUku02Uew8HdouLju+32f95z3nPV6+6w1ExGnWE5HfCsVLqOSiijOR6yg
MBexoe9bX+XJbMSevCb/ypucN5czt4RDfYEXUZLPecBXfI0bZ5/0R3nEx852
5Be5a++ZG/qtfIehfs8N9OQLvkRXLjlbNduUT6w9JNaPrNe4n7wXu/pBch/U
9G2e+N5393/Dn/zJH9jynJSZLH70jLNjzuk79sZmX/Wi/CXn0///bwpX+yIv

         "]], 
        Line3DBox[{1815, 488, 2053, 1229, 1820, 492, 2082, 2081, 1314, 587, 
         2088, 2087, 1319, 541, 545, 1849, 1287, 1288, 565, 1852, 1298, 1299, 
         573, 1364, 2110, 639, 1373, 1374, 2113, 650, 662, 1385, 2117, 2118, 
         661, 1387, 2119, 2120, 633, 1878, 1353, 2105, 632, 1879, 1354, 590, 
         591, 1863, 1333, 1332, 592, 2091, 1323, 505, 1235, 1234, 1827, 506, 
         1241, 1240, 1829, 513, 485, 1226, 1815}], Line3DBox[CompressedData["
1:eJwl0E0rhFEYxvGb6NFEjbyMmVjI0hgLO8PowcJbiTJiQ5QVI1MTyQZfAzv5
XGy8lKKUrd+TxdX1/9/n7nQ6owenm422iNiTYhLxQb5lqj2iyqelise6pDNi
ni/xYV7iKS7iIbyAU+cjuIb7dcHZgJ7hvbqiQ4/rG9nC17qu5+xu61ve0ufu
esKX+AI/4iZes/eAG2bHfJnf8zPelLvsTE5kh+/KFV7P3mH3CK+apfwwm+NF
vI9X8Cyu40ldtl/RG7yse/RbR8Sr5PCLTuw8Z82/dDfvw784jwfxD55wdx7n
zD75u38uJf///gcfcSRP
         "]], 
        Line3DBox[{493, 494, 1825, 1826, 504, 1232, 2054, 1233, 503, 1230, 
         1231, 502, 1340, 606, 1338, 2097, 1339, 605, 1865, 1864, 604, 607, 
         1885, 640, 1889, 655, 2115, 1382, 2114, 1381, 656, 652, 1376, 564, 
         1286, 1285, 538, 537, 1274, 2066, 1273, 2065, 539, 1840, 540, 1848, 
         493}], Line3DBox[CompressedData["
1:eJwl0E0rhGEYhuF7hmmmppQSC81MSknNYDSWPhosiDApyupFKeJNwh+Qnb1s
7ORX2bCxIaKs5HizuDqv834+6nmGdtPOSS4iEqkUIz7JFLakmY8Yl+GSFCLm
zZZ4hQ/yWd7mC1LlNfNaNuf9OG19VP/tjhjBnFle6nqCN7iH1zjn7LZ+pV/g
Gr/ER/4gq/yMn7vzni/zY57yO34rh/qRpPo6bmSun2Zu7w4/0FvOtvkK3+eL
eoKT5jP6lt7EBp/ADm/gJnbJk/cU8BXL+IIle58z8g+su7tP/9EHsMf6tz5m
3svL/I1/+e93qRb///8PSJ0lmw==
         "]], Line3DBox[CompressedData["
1:eJwl0E0rhFEchvE/hqFIKbEQz4TSlJfmCSuZUhaKmEmxUSaKGmPSJD6A7Oxl
o/hebNiSiS2/J4u767rPW+ecQu280uiIiEOZyEe0lWVcklJnRIoLON0r3REb
fJyP8bK5KX1SEj0xXsjG9VE+wov8Nxcxg116TmZ5De/wCG9xHw+cd8Ov+Lb9
1/isP8mW3tIvrXnUG7zJH/gp3mMdz6TJK1iVOr+QFft37Dnhi3yNb5o/zu4i
ZT01vop7+hxPeUmq+q6sZ/fHV+95kR7eL+/8LXuj8/r0Nh+w/wuHs7+QQf1H
n7dmSP/gRf7tvz8lyf///x84eiXI
         "]]}, 
       {GrayLevel[0.2], 
        Line3DBox[{682, 1017, 2345, 1019, 929, 1027, 1028, 686, 2131, 1029, 
         2347, 933, 1037, 2352, 691, 2132, 1036, 2351, 692, 2391, 2390, 1113, 
         729, 2154, 2153, 1080, 723, 2374, 1073, 2148, 722, 1098, 946, 1095, 
         1093, 2155, 1091, 736, 2467, 1312, 1310, 991, 1304, 861, 2452, 1276, 
         2450, 986, 1320, 2472, 2473, 880, 1314, 2293, 2294, 976, 2243, 1229, 
         2434, 831, 2433, 1227, 974, 2442, 1259, 2444, 852, 1271, 1272, 982, 
         1266, 2446, 682}], Line3DBox[CompressedData["
1:eJwl0D1LgnEUhvFjPfay9A0inFpqqCFoKCgidXBQaO5lsCn9IE0R+QHaooIW
P0Cgi4tLgU9Njb1ARotkhj9ouLiv/zn3eYYnd1Sv1DIRUcL1RMTPZMQvRvjD
lVl5JuKSTyURS7MR03JZ3tnN8RXe5F0c6h7gRr8ua3g1P5FPsqS77ubWvsBX
eV4+2K3xql6PF3kBu9jBi1kuG7GAeey7f9cd2T3zc98Y8jOZei/qDOyr/FMe
ywu7BrZ5y6yNLb6Be95xv8l7/I2f6n7IR7PUbE/2vb/wnfz/rzH3Hy6R
         "]], 
        Line3DBox[{685, 1023, 2346, 1024, 1025, 1026, 684, 2130, 932, 1040, 
         2356, 934, 2355, 2354, 1039, 695, 2380, 1079, 2379, 944, 2383, 2382, 
         1082, 727, 2149, 726, 1103, 1102, 1101, 2384, 1100, 739, 2466, 1308, 
         1307, 1306, 862, 2282, 988, 1305, 2463, 2464, 992, 2295, 1318, 2469, 
         973, 1225, 2429, 2430, 971, 2242, 1228, 975, 2266, 854, 1268, 1269, 
         1270, 2447, 685}], Line3DBox[CompressedData["
1:eJwl0L8rxHEcx/G3X/GdDOQGUqfLv8AgMkkmJ+K+MnwtFmdFGaSUzXabxXKb
xWy/6xSKJIvELQong81Dhlev5/v5eX8+ffvms61iuS0iFuW0I+KsPSLtiejr
jKiax5OIMbngd/kdOecXuKKdbfObs28pcevcPpfpT24PL+F3vKZXZdleqkvS
4nNdESfcgO6XTe/36i93N3CCP3C3rtjLuFSO8Y83np2tmF91U2ZxQ1/KDL6y
c2B3Dt/ILX/PHXIP+pq74x7xPH76e1OOnL/ohm/M6xGZ5gp6VOr8sJ7iangQ
T+AhPZn8/89fHAYvMw==
         "]], 
        Line3DBox[{689, 1032, 1033, 2350, 1034, 1035, 690, 694, 2134, 2133, 
         935, 2152, 2151, 943, 725, 2378, 1077, 1076, 2377, 1075, 942, 1099, 
         738, 994, 1317, 2468, 1316, 1315, 879, 2465, 993, 2470, 2471, 822, 
         2431, 2432, 972, 832, 1261, 1262, 2445, 1263, 689}], 
        Line3DBox[CompressedData["
1:eJwl0M0qhGEYxvF7jKkhm5mFbO1Ik5WFJPnaSY3U0KQ0kaR81FhbmJNQjsAR
SMpCmVI0mFgYHyuDmg0n4KdZXP3/9/V0P8/b21/aWdhORMSyFNIRZx0R+1iW
b76Hu5LvjPg057siPvBAt6r75Rt4aF7HovOWbpG/4iROyLg0zMlUREJekhEZ
3MQjOz38xx3duKXL4rF+jbf0KfMTf+YNKfA3fJdZfoVVmebXeOu9MX7BR/EO
73Vz/IHX+aNUvDGva/Ivqf/fi5e+tRf75EQ3gINyoy/Zz/FhmbFf0w3xKV7l
K87PMaMb0Z3ypXT7//4B2iQxcA==
         "]], Line3DBox[CompressedData["
1:eJwl0M8rgwEcx/GvGU1y4SC7uUrLyUGS/NhtTSuFWI1oSRTF1cX/IOWvcJKU
AzUpixGXzY8LpXbyB3gth3ef9/fz9H2+T8/g6k5huy0iFlukIi4SEQdyHz98
T+7irD1iLhlR6Ir40h/qSuZfvqIr8w0s86Zunr/JKTmJCdTNyY6IBAIl79zE
iZ0eczeO+Zauj5/ydd50q9P8yuu8gQX+IT+R5RV5ixl+J6vujfMrPiYfZU2X
40/8mb/gyI287pvXZEO+49q39ssBpHFjHpL3cs1+ho9g1v6DbphP8woven4p
e3WjunO+lPr/v3/QNzCM
         "]], Line3DBox[CompressedData["
1:eJwl0D0vg2EYxfHLW/J0EYOOgjTiI3hPjNKpaQmVSgWj1AcgBgvfwScQk4FR
6WCReJlEGgZphcRAYuqAX2M4Of/rXOe+7yfP8NpWvtIREUW66Izo746YSkUc
dUVM8gmqyneSiG06lS/I5qmg27TblDf4hnkPn+ks4V28yD/tivplvEIn9tPt
d6hu98t/aFWe7omo8EP9Pvztjl7+LPvCCV7HH7jEW841cJOWzW/8nbL4ht/S
HL7j97rj+ByP8UfzvndyuI4f5E/8QJaXvbTvplcqmC99axrXeIaP0Chdm8vO
DuJZZ4f4sf4MHsBX9qXk///+AWzBMxE=
         "]], Line3DBox[CompressedData["
1:eJwl0D9LQmEYhvHHP5Gii0Q1hbiEe63WHrr4ARracuhgpDZWa6BSuISIOPUB
8gvY1tDnaHEsl4J+4nBxX/dzznN431O5SJpXqYhoYJWOaGUjzvMRP7yQiRjk
Ivoo8q55B8f8zexI9vSFnQVP+IxPPHvXX/mMl/l0PccYLzgwu93yTXQw1av2
23zCP3nCD+W3fsk/+IDvyqHck/v44tsyhzt+vz4fP7Oz5HNe5yXZkI9mO/xB
1vQTnOLPna+d7QZd9PBr9uQOJe8+6yM+kq385n/9A18GKMM=
         "]], 
        Line3DBox[{2180, 760, 2400, 1135, 2181, 952, 2232, 2231, 1219, 968, 
         2230, 2229, 1217, 961, 2207, 1185, 2414, 794, 1177, 960, 1183, 1181, 
         2413, 1179, 798, 2514, 1401, 1399, 1016, 1402, 925, 2512, 1392, 2511,
          1014, 1386, 2340, 2341, 924, 1387, 2507, 2508, 905, 2483, 1353, 
         2319, 904, 2320, 1355, 906, 2322, 1358, 2486, 900, 1348, 1349, 1001, 
         1344, 2479, 766, 1139, 2182, 1141, 953, 1136, 1137, 763, 2409, 1172, 
         2198, 951, 1129, 2180}], 
        Line3DBox[{1131, 1132, 2399, 1133, 1134, 761, 954, 2402, 2401, 767, 
         2427, 2426, 969, 821, 2425, 1222, 1221, 2424, 1220, 965, 1188, 802, 
         1015, 1390, 2509, 1389, 1388, 922, 2502, 923, 2504, 2505, 1004, 2481,
          2482, 901, 903, 1359, 1360, 2487, 1361, 762, 1131}], 
        Line3DBox[{2183, 1144, 956, 2428, 1224, 2237, 970, 2236, 2235, 1223, 
         964, 2208, 800, 1191, 1190, 1189, 2209, 1187, 801, 2513, 1396, 1395, 
         1394, 927, 2343, 1012, 1383, 2337, 2338, 1011, 2339, 1384, 2503, 902,
          1351, 2316, 2317, 1003, 2318, 1352, 1002, 2315, 899, 1345, 1346, 
         1347, 2480, 787, 1167, 2196, 1168, 1169, 1170, 786, 2195, 957, 1145, 
         2185, 955, 2184, 2183}], Line3DBox[CompressedData["
1:eJwl0L9KQmEch/GfmpkXEBGG4FKjRBREdxGEBZGgIE4lFREW0dIQ0RLR31Ua
OmJbRARCDV2IQ7tzSB9o+PI85znvC4dTqu2sbqciYs0iE9Eeizi2ej7iBE8t
rZ9hQ8vzc345EXGBTS2njdujdqtN8gd+b1P8BXtW5gn2ndl3r+B5xnb5u/bk
3Rt+ax3+ymd5D7vWci7BZ5vTN7LuaetYsSttE6e1a17lBb6FH3ij3VmRN7Q+
Dj1/4pcd8RSm7YevOJPhe3xgXb6o/fq2JTzURnyZH/Ayzlvi3EL2/3/+Afdd
KdE=
         "]], Line3DBox[CompressedData["
1:eJwl0DsvBGEUgOEjZmSnEI2CRIJQuOwWq1b7AYtCtzYSjRCXFkGxEruiJKF2
aYzV2LhEwT9Ri5bKI4o373vOzDf5MsO1tcpqR0QsIO2M2EsilrKIRJ8UIrr5
1G7Frk9f2J2jX99zC2V9xzlevTtlbusSX/GzXVE/8aX5kTd9b8TuWo/+necc
txgz19KIRXzqeW7wgzOzupcr3LSb47b5WA9w1fyl3/Q7zvQgD2FHJ5xiW3fx
tPd3daa3+Mf9Ju029Lce1xO48XzdrqhL+NAz3MMNd27iRe/zAQr6yPm6PsRy
9v9/fwEHhyqx
         "]], Line3DBox[CompressedData["
1:eJwl0E0rRGEYxvF7OhSzkIUkZWFhgZomKfIxLNSQDWalyELyMs1GFpPUpJmx
lwU5Fl4SMtj4JmM7WUvjVxZX//91P3fPOT2jK5vzG5mIKEilJ+KwK6LYG3GE
b0nEsVmFZ3mV92FdX7czwM/MGjLIU7yWHL/CS2nazevPfBKf9As+wR/5OX/A
MX3LnSn/5Pd4J7cyrq91R6zKKV/AKr7YX+JDuIhts2G+zGt8hDewqL/ypnzr
7/ghe7zj+8G/+A3O2T3gWb6L0/qPnRaf4b98FlPn22Y5npcp2dH75cQ/J7iP
JSlLJvl/3z/6si6q
         "]]}, 
       {GrayLevel[0.2], 
        Line3DBox[{1690, 1403, 2446, 2061, 1836, 2060, 1947, 2265, 1539, 1831,
          2262, 2263, 1656, 1828, 2259, 2260, 1536, 2297, 2090, 1670, 2301, 
         2302, 2096, 1675, 2323, 1955, 1866, 2098, 2099, 2479, 1931, 1758, 
         2182, 2012, 2013, 2014, 1468, 2194, 1474, 2019, 2406, 2405, 1639, 
         2020, 2407, 1620, 2373, 2372, 1724, 1618, 2368, 2367, 1721, 1406, 
         2129, 1913, 1692, 1691, 1967, 2345, 1690}], Line3DBox[CompressedData["
1:eJwl0D8vQ2EYhvHHoFo238AgInVYWK0GajhTh+pgagzMtJ9AQkpFF0LpaG1i
wtJI7BKxa0XSRr9Bf2K4c13v8+d9T87c7kG6PxERBbnORNQmI1amIpYlkSv5
zEbk8Uj/OBexyD/UDp3n+Ttv4hP+2n/GFxnxnPklc9N4Z+YBN3BBrcOLfBbr
ztt8hrdxU1bdsSanfKjfw758y4k09Abqb9655D9qe/Yral+8wrt6Z3qvWMcL
LOOONHgJz3Hd7KO9giR/34B53MJ7Sc1V3dnit3KT+f9fY0cjK4g=
         "]], 
        Line3DBox[{1405, 1694, 2346, 1968, 1969, 1611, 1698, 1916, 2131, 1970,
          2348, 1408, 1719, 2364, 2365, 1429, 1723, 2370, 2371, 1619, 2404, 
         2018, 1472, 2188, 2189, 1766, 1478, 2197, 2025, 2409, 1467, 2010, 
         1636, 1777, 1776, 2196, 1775, 1935, 2480, 1869, 1868, 1679, 1871, 
         1957, 2486, 2107, 2321, 1674, 2095, 2300, 2299, 1672, 2091, 2298, 
         1534, 2258, 2257, 1827, 1535, 2439, 2438, 1830, 1538, 2443, 2057, 
         2444, 1946, 2064, 1659, 2062, 2063, 2447, 1405}], 
        Line3DBox[CompressedData["
1:eJwl0MsrRAEYhvFPmmOMkt0oKxuLWcjkklz+BVNKFlOmbImdnabJpSjKTtlY
YaWZHJftWJKyMy47SzvKTvnJ4u15v+f7zjl1+hdXZ1faImJO1jsiqpmIYmdE
I4kYwjrOyIie4rZ96u5CBrkz7lS2+AK3x3VlI3LyzfVxt/qX3qvX7PPY5D65
Q32DS8yPsuZdd3gvP/aJ3T53jkWuHY89M8Cl+rzegxN2w1y3Pq6f8FNYxmtu
Wt/VX9y0sMK96m+yY37/o5sr33zWN/UnfsHdJdeUI+6DW+IezMtYcjuGo3LA
TeKNm3L2/3/+AuVYLsA=
         "]], Line3DBox[CompressedData["
1:eJwl0M8rw3Ecx/H3Yhvl6qBIu0lpcSD/geNaRt8bbi5cXCVJS/PjqJWrgyQh
5OKytVbkP5CUWiIHKclhHuXw6vl8vfb5fPq23MJycSkVEYlspCMOMxHrWOqK
OOdj3RFX2YiK7VTP61t8zu8F/VImbJOyZ5+1J7LDD/AO97Eqn84uyi6/tm/i
o37Dn7GsP+G8t25tL7yGb/gqLWnqRd9TkBE9wTyeuTPNe3DcO6O2Gf1CH+ZZ
3MYpW4q3nRnSO/mPN5t6Q375A95LztkVZ+r8217DftsH7+Cr7vbqa/hu6+Nf
OICDUuZH7h/LSeb///0Ds5gzDA==
         "]], Line3DBox[CompressedData["
1:eJwl0L8rxHEcx/E3+Z4zyGYwCJvUJQY//gPjccRN3HjDmazSZbjk1yhlNegy
kB/dYiFdkdkmdSWRQeqSwaNuePV8fl7f1+czfAcLq7OltohYks0k4jgVUcaF
dMQ5H++KuOqM2NbldBd8i6/wrO+XMmkzLfv6RX1edvkRPuABHsq3bVH2+LX+
2VvL7tX4q76if8GC7kbX4Lf4ge/yJnXnOfeyknHO4yieuTPPu3HCO2O6Hj7F
R3ia7+CMTTsPGXZO8Nebdbt7+eNP+ChDtms2d7ypT7Bs/8U7+DrvtdnAT10f
/8F+HJAKP3G/Kqep1v/9BwAaMUw=
         "]], 
        Line3DBox[{1722, 1610, 1966, 1914, 1540, 1832, 2441, 2056, 2055, 1945,
          2440, 1537, 2436, 2437, 1655, 2474, 1671, 2477, 1953, 2092, 2093, 
         2475, 2094, 1673, 1469, 2011, 1637, 2015, 2403, 2016, 2017, 1932, 
         2186, 1638, 2187, 1431, 2147, 2146, 1430, 2143, 1918, 1978, 1977, 
         2369, 1722}], 
        Line3DBox[{1725, 2148, 1919, 1992, 1628, 1747, 1746, 2384, 1993, 1925,
          2466, 1856, 1855, 1668, 2073, 1553, 2452, 1841, 2451, 1554, 2068, 
         2288, 2289, 1565, 1852, 2460, 2461, 1666, 2489, 2110, 1589, 2330, 
         2331, 1888, 1596, 2510, 2123, 2512, 1963, 1912, 1689, 2125, 2126, 
         2513, 1940, 2031, 2209, 2033, 2034, 1643, 1780, 1936, 2414, 1783, 
         2206, 1489, 2038, 2214, 2213, 1494, 2040, 2216, 1458, 2176, 2175, 
         1751, 1459, 2178, 2177, 1752, 1622, 2375, 1725}], 
        Line3DBox[CompressedData["
1:eJwl0D1LQgEYxfGnwVSKhsaG4GIRfQkDo8GgBqlZqKUWlRJqbGxMaGjqLg2F
i0tT9kLYElQfINoi+ghFoP3E4XDO8z/n6uUmW/VKbSwiNuksE3E3HtHNRpTz
EffyAx25H2kdS22esN2cDlvDzrFj+RB74xtY1abh3qO2vsPr2BX/tWnatPir
7kDOy9e6P75vdyMHfekHWH/4+3aTfIK+8QZ/wVbtavKy57Z5gp3KO/KcvKJ/
5mWsSLNyCbvlS+4ez/AP7J2y8iefphPdlDuhH/cCXWKLvICl8oyc+q/S8B3o
ApvPjb7nP+vwLg0=
         "]], Line3DBox[CompressedData["
1:eJwl0D1LAmAUhuHToNUWuBRo0KJ7W0NDizjUkBCB0BK0aYKZm0tDzhZ9LJGT
EPQHypbWPiiC/kRfNFpKdIHDzf2c55x3eec2q8XtsYhYwW0yYmsiYm884hEP
uMcd9jFrl0EaKbdvPK+fkg8mdeY2N80L+hP5jD/007pP/sKMnLZb5AxfuLnh
JbtDXVbe0T3xqbku5+RLXnazyw0c4Ru/bgYY4iUR0XHzIz/L53Jfrnpf4T/U
5GPvru3e3Vzxhr6oX0VXV9a13JTMr7xuX5B7cp7XkqP/+gfY1y1t
         "]], 
        Line3DBox[{1625, 2150, 1923, 1991, 1990, 1989, 2155, 1745, 1924, 2467,
          2080, 2079, 1857, 1556, 2283, 1557, 2070, 2291, 2292, 1664, 2290, 
         2069, 2456, 1663, 1884, 2324, 1681, 2328, 2329, 1887, 1595, 2344, 
         1965, 1911, 2127, 2128, 2514, 1487, 1781, 2413, 2029, 2030, 1782, 
         1939, 2210, 1491, 2037, 2212, 2211, 1646, 2215, 2039, 1460, 2397, 
         2006, 2179, 1634, 2174, 2173, 1750, 1625}], Line3DBox[CompressedData["
1:eJwl0E0rhGEUh/EzE8OThbKYjcU0kbWFKDsLzcLOQtlMUShpNIXy8ikUpdlM
qcnCS9lYKU2SmsTGQomUND6AbBS/J4ur63/Ofe5zPz3F+dXpSiYiZtHMRSx1
Rxx0RtzIdb7nO7RwqB7tihhBXj3OBW4kEZPyt7tDGNQr8hf65T3nOzxs5kOv
jR71K78hkQtmJviKm5gzu6vOy2Pp+1wyW5IXnA2oF/k2fVuvKu/zMq/g2bdm
uQM5vKh7+ZO33OmTL+3L4l3vR32Rfo+87rxq1y9O9Y7xpH/OJ7zBaziTt3kT
j2bLqMhH+jN2PNhZk6/1p5L///sH4fcxdw==
         "]], Line3DBox[CompressedData["
1:eJwl0MErg2EcwPGf9NpIWVG7OMzKnyCTm5Z2cHKRg4sLpVkpFPs7KLmoLVFY
7eIm7bDUEuWwlGgl8Qe4KR85fPt+n9/zPs/79k6sVhY3+yJiGevpiNZAxE0q
YmEw4jiJeNRL+kxX7D/ZP9d7uoqG3uZdXOomP/MFX6Gr0+7YcUdPX5v9WL/r
qtmYHsW+/jLL6FdOcYJ+vFiXeQOH3r/F83znzJouurOtS2Yl3dEFneUV+zO6
pW8xp3M8xD3PvmFYf/IHRnTBmQPPjOtvszwmdd2s+PdunOqc2azO8hRPo+Zb
O9b3eMCJdZuPkv//+wtBLTB9
         "]], Line3DBox[CompressedData["
1:eJwl0LErxHEYx/HnN/i5U6duuIXpDmVXRilSLIoUJl23UJw7k0UZ/AlGhUWO
RcnESSJnsBpOUpLRbvK6DO/en+fzPH379SuWq3MbSUQsYS0TcdcdcdAVsS6f
8It5PhuxgJU0oqbfwrndBW/qGnyGX7ev+kv5g3vMV/KnnJev5QTf5m3v9epy
qHsj4UDbbpX3dVWedt/gR/cVLnGZJ+2H5KnOd5oL8qhuwnwrNzFufuCU3/Vv
yMhfnW9CHjnzD/fxMJ+635PHvHko9+uOuKQbkAexI4/YH/vWlvyMRdzomphx
v8v3mJWf7JbT///7Bx4pLos=
         "]], 
        Line3DBox[{1789, 1644, 2028, 1938, 1594, 1886, 2490, 2112, 2111, 1960,
          2491, 1588, 2488, 1566, 2458, 2457, 1665, 2459, 1950, 2071, 1853, 
         2462, 2072, 1667, 1445, 1988, 1627, 2002, 2392, 2003, 2004, 2393, 
         1457, 1633, 2395, 2396, 1635, 2419, 1493, 1492, 2417, 2036, 2035, 
         2416, 1789}]}}},
     VertexNormals->CompressedData["
1:eJxsu3k0lP8b/68FiUqk3VJSWSpCtrhsiai0yhZFoVWGIkIiW1mSSoUoLUiE
IstlZ+zLhLGbYRhmRiG04Hd/T/2+v/P+nN9fzrmP4b5f9/V6Pp/X6zHXprNX
j55byMXF1czHxbWI+KlXFNH+cDcJw+SGf72R74aSlG+yKjdZmFb0rbvrDB11
1Opd3d2p4Cz2xf6qAAOvwNZck2Mk3PqRn+9YwiAceRJF5YoewgpRocpZJzoa
Bruu3aTQA2+Pj1d6eQygwqxiju4pEnZUBqzJW8YAudhuedw1hMVVlMarHnQc
OvJ0gYg8HfoogTVXEvowTerJ8TR3EjoushPN+jAKPdx+ZYH8fcjZtrTnjxdx
P89s7q/THoR9O4aT15d04riYwUfWMwbGMnxitk60QfLtcznuqnTU+n0lwEmd
haymZ/l1zhTgrv3ysXJbK5brkuzd/Ni4KflCVLBrCyzMbVvMeFaPpqSNRYo3
2VheJPmg8mE1cC1xCCcJfkWBdTfLnPSGkHkkrK+/vh+2nvtkQyqkYlvtj8MR
hjSk8rJe5+mMwAaTHUcySZH4wdpml6xIFz5Ytiu59/0oJKatElaQaUDBP+4B
e2LoeFJkubndASZUOBa81N0YiWtqkm5bR9HxyKa0VorOMJxWiq28NFGL92/p
24V4krBVXPfAhudseDkTcy9Vvx3j0kWXNIST8LYWb8SZuTGg75t/nFUShaxM
q0nTuySMnkSFEToHHE7nrbqf1YgCzzWrzkyMYkHKNRmdrb0g/crbpismFG9b
zwffnxhBh1/9ocNb+8A5QCk/SKsKdY2+KrmHslEm2czlxIN2MAgS40voD0bT
S9vHV95l45IQl/l74q0Abw80fx0qxymZxpypj2Nofu7X+DCpGAL2PXslJRuI
LuISJ/wOjOHmG4qU6/XFoHez6aYzdxkOhaa885kfw1yHeKOPS+WhW1XzSP7r
u+hTZcWwjRvD8pj+HXs85KEy3/zLq8xSLO7Yt2cXk41dXeGCnStLoXm83z/o
NQXVPnmvE7PmIHfktmOaIQpwPqbq7lIlCvLyp3ddeMFB4Y7qg/pBzXDF/tWR
2vggjGEH3BAU4aCY++sfHxe3wFLe2JgDDuUo8Vut/+TySlT5I7X1Y3stZCdo
uqa85OAuH4FHCjIkvGfmv7BEpg78b9ex7bePYYrtk9v3pUno00hff2RFI7xY
s6K05icHc+ZSn/F4d2CgVGLo4yo1MGqRElXaxMaHg7uF2LIkbNmiuNL4igZc
qNjSPkw8/4FqkxJHNzb6WyfW+TqXQlbMDZDkbcNQj9U7jlxjo3xV5BIR/d0w
1X/MZKEQFXuOjen67B3B8fLvoraN5TCSo1N871Y/XgmK7P1yko59bnIFTVfJ
MK/1I/FO+jB+MayIX3ycjlA4RUljqMB+80PWnb5M1KY8iHRbNYrCYQl9H2YV
IXDgsl+sQD/q3B4UuykzjCpf8t28XPrh4aCMu+yBNog8WyERvmIYHWxCVFRl
2yD17uMnBQn98JPT0NmfysIKikp1rzAF9s7ZtO1ZS4Gchz7V6z3pONc+/TFX
gQ57n4k0PYztg1ftYdyvLtPRn2tKk8uhD7avDQgdv0wH/pHdea29PXjkhrhj
us4oLNbZf4q9vRp8kgznxr1IuK3MwQzi2BAsLbJJRb0dzlsz+S9eJ6HNqxGP
fmsWXDS9xa0Y1w2WCUEi8nfo+HbuV2pk3yDUZM1drn9HhfufVr268oCOdfUL
HpXeHwae4855bqlVYKP9qHKZPaET93LDzT2p8IMqseE9HwPmk2NUedRHcTxD
4EPBoj5Iu6sUHnmrDI6XLL5ndoeNJ1VWvhdza4GifR3uFffqgSEco0L2Z+ON
zuKn3P2t0OY6LumUUgKxH755a5zsRla00slLgjWgIBm2MS5+FH79Mc7+uIOE
PJq8p9bI10GF/uDvVdvHIEdZRhCUSBjxOVhukXQbfPXf8yyDwob1vsYJlxcT
OpP4dddvS1W40/D5+QaXEfjxXMXAWpSEXxLuHXYz14Bbl/V/E3UF9OIb1+R8
SWh+P2P/SsUx+FZqPdl1rRa8fgYJGG+g4IhkcgEcHQT70Pfz614NwkjR+tcj
FiT8ruatUSLIgIiqBXe65YYgd5eTd40yCV+6Xm0OUe4G8mMJ9yl3FgT+MUnm
J/RfaOLzmUk6A+KdFPWtrBjgde/g4FsVDvY80jnG31YCygy3Ux9amyFJLGNR
/nU2qr3KTrW9VgopUu/qZbjaQG2K+cXQm40v7TrTzdvr4VLQbb5ZYl2nN2h/
XJ3EwZ3v1NXNjymA3rZz03aXm0G7wWtriQsbV+8U+v6T2BdNn7hYGvxU8HD/
orYcOHh9IGijWlsz/CxX5ecRLgGzPXfcrziMoXit1W/HomJY5emSfW9RMXC/
iNx/98sY9jLe+MMRefgwYdFwP7EIungc98qZ03GZhYnxEhIZDgy8e26fNgw7
M+pGgon9NRvKrqllqsCCqx1i495M0NjTXP9nzSgaZu69YGxQDhdnqBEMuT64
Yj3dEMkcxcDU8CcF5orQuC5p1MmkF2rWFkuUabAwupStLONIwZrmDQVt21vx
6kTsyKUlo2iqO9X7hLcPJUQfbV+7pgo1Nfivpe4bwgcdRQPcNf1YeaKuaKKI
ihtTAxMKiDoUPzOuqn6pBZNnHb3UY+vx5Qmu54GBbOQ5u36l15pWbDi2Z+Xo
cDm+VhjqEl3fhYFzIvoaqaMo2JJTnrarAVdqvpVx9yFhV9LbS+ufsfFQ68jZ
SKN2fJDVEaEXQuxTS90KmQPDeLmE9XNqsBb/HNN5VHuJhG84b/1PZ4/io0e8
+wsW9OGTTJ+CSz50lLqtgF/2DmJjzS6jqPJONKbPBLj9IHxnq9ZctVgv1gZv
u858FootG5hda+6zMdyj46Z/SDsut160bRk9GMvX+3O2WJLQ8vjzPWuXMvD6
gqYFSopDGNf/VDeR0JPyoGYdNTk6buqN23D4ZR923dp5QPwkCRmrBDdGxg6i
u6XwA5cnQ+jTvtox+yIdF8e/q63e1oM3bs1cMvEcwAUsdoYbsb/a9w13lUt1
Y+jrTFeuWywU3DBOOmRHx6fR583OXKEiQ1a+WXg5A7/El67OCqdjqMQpp6Ij
THypdlj/h3AkfvV7p++8ohIv3JyE8cJarCgrst9E1Gs5d8RZFzM6mjPCFNpP
kTFvqw7rcsYwikQPND8kfCTbbe7pjYWNePBqhZPbbw5OtW4x36M5gsHVu9+7
5Zfjq1LdBh7vfpxR27ZQgNgvDnmkO0mnS7HRUrcrkfCFONd1Z4Q92Sj73XXN
/jvVWDnHZy288ivqjqyiOsUyMP4llebKbENa9FnMVyP0bpHrievGNFyt9F73
E4ygjF3J4xvXI/HgfXfpfa856PZYqsn1TDOWKq36UXAjCJv8iwZHNnLw3Xxe
8JuuZlQt9l6uoV+OghY1OfWE/2LffTzKVYqxGhuSpgj/PUJWrFr9kNCrq5Ed
tnNjqOqywpO3MgoLAha1Xwkh4YLHlfLOdA4OTF0jC+U0ovjvgE8ShA/qq7uT
iwTr0F7S8iNTegyf9q4y9c8cQ6YH79Z6u2J0/Gy76T6RH7b+WtEibDyGQZ++
fOIvLMaI23sf1BH5IUni6XPrHAp+fZQlbkrUm5x405NnDwdB66LWwQ5XOiYH
c3+7J0XHgtGJG4yPffDAu93F7yodR4XX/Ik824ee5624mq7SoTPPfL21KQkd
PF0qm2YH8YetqEqb1hBES5gdWULUlY6T/e2oPgZGtvGubLJhgPTb0jDlNBZe
CY3rteCnYHBtAX3LOgrE+wf7SvqysdFg3r7TqQXZ9ZTL9zvqIbVz8NVPIk/u
aHxA2SfYgFlOxmvrSS3QP33L6L0KCWUTylrfyHQjv/zNiCJPFmz+w93pc46O
YQV8+TrXqHhca1nmEX4GCPh65SxdOYz6U68dCzcR+YCkWNqS2A8LfyqJ5skN
47sFUuteXunHUzntIWYmbfBlucbvzAA63o/8EWXRPYhZv+dNRN9TQXrlxjC5
myR05dU2tbNiYbdv5N6Rl90gU5Ty+rpZN14iWx3aOFONti8cuipejML1t38W
DxB6uNwnTETAiozUrbzLDn8YBrPBIg37XSS0S62Nyjnchsdry/m31bGBf81K
88SdJCzXcKOtXF2Hcn6NB55Kj4Fzjfmr9LWj2Cx4t7Ftdzk2/eDhHNnRB5s2
RZvb3GBjxePQOH+bUvwWaWyaTPiCxmmtnQaqHAxh+6d9Ki9B995lDisJXX/I
X/ZontBzyeKkI0vTi/EUXj/eSej5Pe8b+UbaHDzqeve7eEMzCgm6RpcQ+m+h
enW16GAPTu+ykmXDKKaMvvU9t6Ma7t4UfNFP+OPegEv6EMtGvQcPItZDO6j4
+Rse9Sfh+O2S7zm7xzDL9nAj80Yt2KoqBRoTuTeTustjCbUVvSkr3K1TS4C6
96N79cFRfLNFRE+f3IsrVfzStlmVwZET7LZ90XQMSObhNwgdJupz5a2l6VUw
wa++zvTHKEw5mRkfE++FmcOUBzlRoSjhkcq3cGoEvjXWZJtK9kFbqd+yLWpV
aC2taLDuLB1c9QzTP7syIdxHeoXLtkjcudsjvcKKDiTuQQu+S8OwcKT/4VLe
Oszkny2XGGHD3kcukLGsFIwPbrfgSaQgf9+ehG82bPBVGdPa5V8Ke6dpK4qu
tuHmobItInZs0Nr3VpqHUQPRM11pMVu+YujqrWHt1hwQFkvKvXpXAUxMtda+
20VBaW4RzRcWbKjlGxSsP7EbOAvXL4/ypOLri7d+1O0fAtmSiwEba/phUK+v
ZT6HimRR+Wz5vSyQ6dL/bniJAsqGbl39m1vxzviSzQsus+H79Nxv/aAWWFu6
o073QwNWv/GNqbnGhkXU7wfn/Fsh+cG3iW9z5bh3yLDQ9zANzhyWaB3cOwJy
48+jvZwj0TwrWfDT1i4QUBh6VvhuFLyUo4dCpBowiqT/zvAoHcq7B2qtLQch
4PS+6JzBTjSTOb20w40NlxYJdhj9bIeuTLHS4t/BOL3xmihvAgd2/xbM2uvf
DG+9I59fexqEdhXilzkiHNC1iv0ayNUCKbzCSTFny3G5Z5fXmswxoEmu6t3j
XAyZp/JzNbcGosnDjujGA2MwFrDtQ3J1Mdg5116UXVCGMo5/tLyJXGa86fmc
ySZ5kHXK031TcRddeD8GhcSNQdHdLMZnN3mYKYpUvPGhFB9rMSxNYATStm5O
fFJTDt5B0mWfPfrR2uPQcPPqUUg6/7Fl/09FWHe4jdS5pB/fX9n3KkGcDiF1
Am+8fcjwru6Fq2HHMMpK33lzdyMdSsmid/onVUBDMmhXaDITZz/lNW30YsDa
+NNRYavaQV1i4dz+Y0T/4HrIbqkcHWSc1qotCaGC3GOynO4eBr7+cdRNVL0S
OuutdnS01oLu1LjUpwTCv/QLKEzuDnDgrim73acGPyYmulX3svG8f5W+gQEd
6sgVB9S06bDAdFHjruo+PLlLed2ECpH3d+7SUPTpgVN5j24WhA5gbuKrYDdV
Dsw+unzmW3MJqJSm3nzY3AzrRLtk0h3GYPz76ZPx+cVQ8i3CanS+CM6sDR/5
kMSBDUw+n6eHFUDWQ2Sfo1Mz/FovnPbyyxhcdTmxvOGgPCStoCsLxBdB3lfx
1jbggOKL92IbW4j3W0+mCa8oAZvntbIGTmzYsFh6XU1AC1B5o2rvsRqAE30k
ocaeDetMbFMTRBphs3lPAV9gC5QqGVHP7RwGx+0bJnKv9APjqHTS1n1tsMrk
/GI/4WE4mZsotW9rG0zJRp/8GdsP1oxlQ2cTWfB6K1blKFBgf89To9V7KGD7
yMx0fD8dvjhPNQzo0KFBQizBvKIP6nZSSVPqdBh+l7YxK6wPkl1UtrzzpkNW
rQ/TYRcFxBbqBg8fHoRoz9H63IRB0Ps81Vl/kA7LeVKW6i5lgKPLqegH+VTo
sL/eqr6TDg9L9erG71Hh3pS5b6AiA4r83v/5c74bRNNKdhwSqAEnx5cyF56N
gmSLTaUVPw2k2oJ+xZupwlmLvTTbyyNQn6OXov2tB94fdig00hwFK+Gfi7K2
VAPJXPDAgTNscIvdwVgVUArbyqbXVDu2QXy7UtQaKzbMNbv65ZzcDZeHmsIb
XanQpr7MQ9iZDbKq0vUMgzbwnFSfbC4sgd8bZwZPrR8F33mJTzE65bBh+urA
cek++Dlmy/LvGoWluRl0p+uKQLu2wa36Zi880gtIXLmZDh0deq8K/cjgF5KX
v7t9GNTEE/YvJepfdvTg4SUzKrDyy6uClLdMGFdWDsy0pEP2cMObmc/DcPSp
+9Dv/CrozgiSOrl3FPpjpJTkuPogfVNLOZdHGbRqXVRepD0Ct4HH5OPncvTr
5PJTuNmPO4rP/TGToMPSHe4b3R3JqP7I6rJy5zAWZK2qC9FkQd15ysBrOyLP
D4Ts/i7ZiivNnXe8JOoq3uOEFtWrBZessG/mm21AWc82Hi6irrRy5r2CKTXY
rmyfqiv1FSVvOGY9tCX6W1nVPF2XUlQTGp/WdW7Dl8pV1aoalSCZ+xI3FNTi
/biyetmXHIx/wPfNYwcdeCblKlg+VMzLa+NiqTBQ1K/juWgiAyZjuLtvDbTh
z92NLYXKdDx/vrj9FaFXf04bWIjbFiNnZdPkK0KvBizl2s4Yj4FkM4Oj+6UY
1cSy9gcReuVoLfNZI5EDb7fYvND2akara2t9nZ4FodwcvNuxhgMZwmWmtjPN
eBBMwr3syvE9ZYi3iPAd2RapR3J/StCv79BuV8J3Kqe6f/jeYIOY/pVrXt/b
cYNFQ9me2WC89fHEbUMSG2hemdxjXq143X/GZxlXBSp6v9VIVaPD7duzQTS3
Hkwsc1kVfX8ArxmnP7tuSIePsv6T1nvpmCXZN7Kmtg/jt3+vtD5Ah8ovqfJa
5wcxRevCigMdnfjxMtd6wQNDkHb2Ybx2ZT++8zWL886jYvyS+zXnj9JA7v5G
o171EXwoMH4cSJE47HrCIlm2C8Q3mnKtezuKdskrpHhkG3Dnh+Ur7KZHYd+P
qaLuNb1oaWhgXBYdipdWmORvnxmBM90xqcHifShFcqAIaVSh25vj/Tzn6LBa
6LSSlwsTo9yuuvHJROJIxxX9hzZ0qBUaV/Z1Gsb333kstPjr8ML6Wk+BDaMg
orRJWmZnOWoeivmFRP2v9rugXUXUuY74TqKPIWM514IeceowFD+hkzjEvrsT
FhyzjVSKvW6ygyZObXA4/1ibkA4HFn/IPru4phkvLor/3kDom0Kj+qPwC2zQ
nhXpd7vVgjE9TMtxdgMIzp/jiSV8ttLGmTmq1YYtVy6G12EJLMozcVd17Iap
7gbfBZPVaGG51u7B81Hwydndn7yLDg4dcYmtflSU9LC4raDMgEtPN6nOrhoG
g0+qxbUb29D+FU/D8vh+aFtzZeWXlywwYSr+kZam4EZuLr8lKhQwIY296jjH
hoj6wgjeZY143z6ZXEDoKid9zwMhNQ6URgyfii8uwYAqFaMpQv+lztsJ6DiO
wbGO37z6qcUY5GlMVuMqhokCs72v5YfBruDd574L/RgS5G96ZH8bSH/8w+Oh
NQoXYlfkNsz0omxOV8ezm2VgvZ3X7agpHXZskXES5mUgdcdYEgupIJGd4h98
mg47503LA7KH8Xn4xnfPiqrAQktUPOhHD1jf7DQK0BjF5X/WL5SRroZFNyVt
kwm9LheJ+xNN7KtnT9uK4jv7oNVk2drWvXT4ee1tgVFIH7o6f7MN96XDWJCa
lFEtBW6FZ9BH1AZxPH65g9yDQUgp+XveHv4/5+2q6mTLxFAy0h7eOK97shuk
n9Qafvo0ir6k345ty6joUvaLPna4C+wHA2a+NzFxQ+vEXeNdNFxup/Jkk0QH
fD5ssyini4FtOn/P56X+53w+meojfT2WjF9NYsZkgwfgjdfbgG/pQ3hEZKyJ
W4yK6/YoFF57QAPreBHVY18ZqL296MS4Cg31N2kI6SX9n3PjRz+dFg/i8/n/
nufL/jvPXyBbtsbzIxnXRBdpTcoyYNg5VOqCNANPR3Utfb+bikFGHzZNnhmE
VBXNaB3FAfQYzf0aaUDDpNXWRY8z6PCkpGfL9Jl+XL/97/m/07/z/95/5//p
NeHrT2eR0c/w0/wlxggYfpBhvVzbhw/U2hfeV6JisIfbg1NcTCiY0i+Nm+1B
r72BSnZGNDx/K3Fp9XIGcKf+am/y6cLwGnlHUjgDE1bKHz/xqw14jhyq7dWn
o/Ins0UfievCvCqxE8va4bpDQrC7Fh0NN7uZiN9l4Xhh+HorXQqYn9qw0KaU
gpSNlrAogIVJH616b/5phoiSQ+Jpk19xrD7jimcSAyOGjI8OrKZBy/5Skpt4
Jx4MqEkpecXAOlkLsWIXGsh+srxLk+rA6VGnW5cZTJy8Xv5r6nQrRHfMHVFW
6sFLSoXqOyaZOGqj8KoqoAsqlYbW/4F2vK7+bd3uG8R7T1rLEBViQiE/aXjZ
3Tp07F0R2ORHw+OqOFi7dgTCMw/ZxZ6LRFnfvxyh7R9HSPzHES6nrqzi06jB
d0c2/Rb0ZkP4nNL07nIKetRYkh6d7EDhyneKdC4WRLISP7kbN2Lwp7984eH/
8IV9wnrsUPkaHM9deX9WigPfnbae+fGkETMHXQYSjnfgjq53Pt2rWJD+y4pS
GNCA6zP/8gu/f/xi4B+/2O+nH2uqUY3Vy5SuR5qOQYTeTqHhiij8/CG6TeAV
FafDrQIMTIn+Y4Yu9X76AepEW9w/85iFtX12+zIsOuATM+qg0/cK/FrHl1gb
zUJ5inGUdnEXHORzYO5eEIphr/csT1o1gn2bLbtW5fRBSPNt45wljVibbhUb
EsPAXMHh1GUPB+GO6OkPFU9r8JGm+oaJeSbWG52NiAzvB7tp2iLpnWQ0neUX
ukXUiUzks2LVdAacX8g442YTgb+P/zowzWLilgCumsAiGhxfHyluuzwMzylc
+HXVm4NMibaOLR4KoJ1Rv07boQXPzcsyjtznYO3u1vyopBKYb1HxEPs/6+Yx
mfn8MQdLfx06bbK5AZKK8ttXzJbhvNnd5uInHBw/fHjwW3wzPFltKvfx2wsc
vv2XU4T94xQB/ziFvd1fTuH9j1Mk/uMUssN/eQTlH4+4+I9HdA0Gd4g1V6Ny
eZzPY3UN0FyHZ7YcGMOT6fSjcVNUTLr7LsmtRw1E2QlzccDGhl3p7sVWNRhc
L//91BIy7HfIG0t4wcFdm5ZXS81R8YTo/MnsgtvgjwW8sZpsFK+03Wg9zEQ6
6/63XRVVMLpH7IVrXj/yBT5a0ujNwjMWnuEPif75moWUfLJhJzr+GvaadGSg
S5N7mYN2FVBWxZxexMPAieAtKk5dTMxyWHn6pFgFyAzseemzmIbXjxqlKC2p
wcj9T1x8GmqBHWL0bqkzB7e4nd1Ptqfi7PV+ix2TNSCm/uzUy0AWhstHZszK
0TBhkcz1Zu5qeLl4516rACYWu5/b+YLQvRK++dodVqpw0s1g3/dDI1jHm+J7
JZyD1y3ruddPN8OJNVeq43OCsJqS5vv9//BS+ctbfq1RBEa23XHlnd14pD95
90ZbBv6y46Mv7NkDteuHAi/0MTD7s/5rcjMTXUOPk7xnlKDgwFD8QgYNc9Ya
BEQSuqH8OzjZQJoGf260j1HZHTCRJP4gdYaJ6x009oVMdcPpX3oL9lu3QsKH
cMF3vizseeqC+VQKXBIp/LTpAAWqyDMTz5lMbEtQYrw3agXfEZWXi9R6QGab
eRjNh4WRej2DdH0KnFeYXLeSTgE7keVtwmEM7BxoEs3L6IA7y9+0X7CigdDb
v/xl+z/+EviPv+TvpXM+z1bj3WANf40YNjwxPKBA30uBggKr84o7OlDn/jXJ
ml0sGDCQDLvhXw/673ecWu1Bw12FhQmpVkz4Mh+qKCpFhmab/3KcS/84Tud4
WctcPhmHuMIkeGJGwW7Nu2D80g1yOvHrlmtS8eDY/kNxH5iwct+b0cuJXdCV
MXPP5DANw6UpMr0fGfDit+N251MdEDGyMbX9JQP7Ypbo0NfQoexa0wEezXbQ
M4m4ox7IwKqBoGHrte0QHFNaJLGPDs3LNDMPPWag/4jOg2e0Qajentf4JKwS
Lqzr0Nwxx8SSQ4KTkr39ILyBv4QrqBweNnnLf3vEwpK8+OYyvk4YdF10ujOk
FDwHXnDdWz+CUw0eJiu/9MHXJeFvvDMbwED1L98J+x++I1Pk8KbhXTU2vfgS
rxHcAvXfGsRF8tlwYfviGDcqke9dzK9OLqyHjB321kXGLAia/8uPeP/xo8p/
/OhAflwT6Xk1po29L8pYVgcCk5ED+12IXFWSE73wKxXr26vSjTJqIC3EXsvH
hQWO8X/5Uf4/fuT9jx85bv2s9KKBjAJW2kOKjhrwm/J05LPZGBjaaZ57Qax/
TUVHIlqqw7qAgXtzDkQfWPaXN536x5vG/vGmmwZo8Gq0Gi9pp5964c4B5qGf
3iKnauHVXZUD8YTvvWmsOuJ/gagT1dbFiYtqYNPu//Kmqn+86RD/Mo3OMDJa
fqzdtsqyGxbffLJeO3sUGhcIrf0uSEWb4DLxXceJ/D67Q563kQnGLc+UzivQ
0O986jNTyQ5wXlviuLmDATGl/+Vc4f84F+WWvFHl7Roc07vQQ6kbhD6hoE8F
dgz4VBFF4hsldKyllcwvNgDDro78qDUIskodM0omNAxV4m87LNcPC4qk+HQ7
6fD+fc9ThUkqtntfP6A/MQCzR4MsPjoNgExuvZ3VKRo+qpQ/pvacDj364jpn
HPpBZf6/HO3FP452trmsoJi4n9H1M3u4VjEgV/NzZbgYA1J96OEBhI/QF7RT
8gkfOajU4JhzvgUe71Hzk47k4H1DV1fwSIF2wapzjwh/CCt8JPX6GQd1JXLe
Oic0A415zrLjSRQsStMwKSN0bHi82m/7yxIQ/lDmUnC3EaReXOGSf8hB7+d5
rPlnjTCZX3crqLcYijqtV4xo0fCNUeLzN0aqsP1AZiHdaAT0Uh7xFhLXLR+J
dPuOkuF5D0+N5U0mLDi9/f7sOaIfDfzzxt+8CoY8vPhMeBkw/St8+5M2JvLV
D3CXH62A5KrlM9a8NBg1qhiIIfRteL0XzwnuRpjOXPDhyEAfJITG8Lu6sDDF
Y8bQlkcRkn496NU93A2FIc3RK26zcM0G0U23j5UBt2aLww/tTthtr1MedpSB
i/TfpfF93wPP2Gs3vmIzYOufDlp/LhNJLd73HSSVwUjsE7OTl9CD+d5VNwgf
cDjHN1upRvTvN0XyLMooSKypzuIpJs7ZvT0YdKsLSd9FbOt12jHfd/z096Uj
KKg1TNFK78PW9e82Wzk04m111cysKBZW99kpfr3YgXNntWIaRyvQ4eRfXvb6
f3hZwEEN/8LPZFxHD+0fY45g8LQh5bJQHz7e2C/MrUr47OBW9WULmHjHZn+v
/0wPujS4RRYY07Byn3b0HgEGZrxrvVN0uws/wH/5nck/frfGqMRbXLsGu48a
jPPeYuOX1zw/HMkU9GKTsvdbdmDDcXM9i/lRfDF/9seVQ40Y9WWvrqYzDb8N
nxubWsPEY22vFcS96vDLwlWd2US+Unp0+l5SbheWZLGbFi8KRXnR/3I6t3+c
TnI6Vzs7m4zXlM89M9vOQE3BhyXVcgy85LFXhaxMxUUKzWP7Tw/ibRWdUdk9
A0i6bbA6zZCG9j7tTyve0/GtfnPASvt+NPD9L9fz+Mf1fuYPGC58QcYUlfvn
pQIGMPDctW06WUPoLm7z5oYEFces910XD6NhypSVqUw7A502JO+IUaNhcoD4
Dv7nvTjwfX41iWcQL3D+csCOfxzw3j8OqL3h5VK8T8bhW8c9LI27schTa7lH
7ih6Np0p7VtBxa0RJVPa+7rwl0pSsC2FiRs/rFdKk6fhiaMrFIZEOtAzMVM7
uIeB1gLvMnLuMdB2e9h1SBzEthoBvuKIGqSW2mfQvzGR19jr97rX/Wgz0c4X
L0PGfrPgFucQBioyAm9oZjNwLNfr1FuLCKwq7DmXTORJG8pi0/EiGjYp9fKo
CYShnYz6mxVvGLh1ZNLg1xUa+qik60Zu78COL+lpJL4anGj+sKgyuxZPMXeU
3brGQf7N1Q7t56j4YM+BLds6a3DxK78YThALpWo936XtoGGUnnjUaQ4ZVfns
xKzuEnn38V9emfWPVx7+xyvztzWYeBH5YUivZhvLqAzFrR8vOW7UiRT76Nv6
RH8UdKT1Sf1EMz5bO8/95sdXnCubKM22rkGNO0FXLnOq0PjonlBGAgdjf35c
IEvkQ37feI6DhC+mMAIoyUQ+FNoyHPAtgoHGH0Q+J3xrw+zD1n5SBnQU0hG2
kCHyTBLJM2Pfxyp8/NR7D3d+P44tiruc4cTAP4e+u1+WqcKf2eLx5UQ+rOK/
37Cpm4m7SAZN0ksrMMA+WHkhNw2LQ3xbg+/Q8OvDxoUH1o4gbxbj9NXzkShj
doh3YIiJJ9LDfuWfaEXjH0zPxXt68NQBn8IwPw66cd3oOmbUgovNDrXfSQ/C
b8/NMjMiOHjsj9WBigfNaGHtXM9cmoaWQf/lnoP/uKfK9onS58o1mDf03nuv
FAePniiztHreiO6SGbJHzTuQoSR2ylqYhYH+EnfdQhuwrub/n6uWpFhJEakE
SYa6Z46ZjuG5P4ePSddE4dSzpA9Ob6lY7h735MhhNi7fW7D17O8H2D77l7fu
+x/eynPinYp8JAPlPGMX6i1uR/5qAWYh0PHW45mEQqKuIsMkJnmFabj+29ut
uzd3YsBlU2vvexw8ueTZ97NfG9D+SaDF3Yky9BC1dGYT/YvSw5SmCw9L0OvY
xXpXon9ZG7jKN4PwwS/GJS/PDAwgY8uj1HL3AZjzDxHYeIyG9MiNO/eH09Fo
HkhXPftB/OJ7P9fvVCz9JGp4c9MA2ie1DgepDcKwSVOE5SEaWpOoClbS/bh5
6U1qC+GzwYV/ua3j/3Db2B8dx3mv16CP//Uzm0oHcXBIZWTpVQboSv7ludr/
w3Pfh+1jCxG/7+ysEhsizEDpEk1btjgDjH795bNy/8NnXbct+jITQcaLjZrn
5Uy78b1o5+tFOaPwRcte5bcQFYtqx518jLrQTP262fVmJpxyz7Ym76bheB3c
FFnXgTHxGUMTnQzoXFsYGPeLiQo8T9GT040n5c0teW1aYfDNSwk+PxZqTh06
ptVEwf1P182IG1MgdsQ27ibRF/gtbZv9vZmGSXulgtbMd8CzVa+qsok+1N/L
2vPy2w7U58qyqramAZofqxcaZeLRnuEP7tqtmJ0upl6t3gM/5baMqxG+yU74
6n94LwWbV+6wFRyggNq03a89rxlYdDpySHsVHe/tPl0aB+0QLfxfXtzzjxff
2DfpkVVExoPq/HUHHo/ipYUxljZF3aCbo3A0XpuKplfPh1q/J/ZfkJ639Zsu
CKBImHw+QkPY9nB15wcGNvc039lg1QEKe6p9Pgcx8PudBs7L5e145Nng/CUD
OlgyzYucgYYmwj6XNlHIaMTTGm7myYSBob/c2fYfdz72jzvnaDza8zSlGsE7
aqDzaQu2mOg0rMplw42akazqDirKHE2ft5upw2fXNJ5KmbAgZt1fTl3xj1Pv
+Mep8xZeO/sythpv3hWwq5qoxW3sRMUSEgd2HcimibZSkfuOgLb7kxrctMyi
oojEgk2fjzO+nGfgKf8lr930qlAYMkcFlzBA0GEL+Ug7Eye3fzO5rFWBd71X
yjKInCOn9udF4k8mTr8fNDk43YD1DgfDuQf7IEqZ+iaPeC8xdlYmfdpl+Ej3
pXCsTicU3tycqB/NwUz5sRddUY1Yn4k/ZPuKYWS2p9mG0J/HVsteLHhQgmU9
k++FAhtBr704v+AR0d8v716p+agZ+8v8Tr22eQ03Yhz1zhL5cN3CXeMliil4
d4UeOZfIh+tv/ZeDa//j4NFx+hfeL6zB7RUnf+x9wsbzYoLXBHQoUKkUmd6o
0IHpTil3T+xk4RjVbp9CSD3U+P/l5hP/uHn2P24+571FJPJbNXqeYgovcueg
62TpghnrWtiTZJSpKtOBKsX86tJOLKxr7U1NXFIDdVlZNk8fsHDpZEHxAtFO
dPHr/ZMWUAo11Zq+zkIjuFCPKWr8sQ/PZqRKLtrVCHfqmsPpnjS86fGrz96C
ifId4dSp7WTQUQd3EqFvcYpPzOKGB/FNdPXwovBKmLthOlhE+O9IsPHxN+P9
eEnqY+6RwHK4rnssNaCbCQ3DQlcisB+2LPEQ+nWAjOwFi7WiLzMgYdVsSjcO
wpE9ysfUP9bgqqQnkFzLhHNflDu6WDQ4GRd67rdcGJ4zWb3l1nkGKMc82fKx
nQGWYV3htIsRaPGl1KnUkQWfdcfSio9QIGyVtOeZY1+xYXnz5MImJvBRB3vN
xrtgxED7j+uJdgwNLjZlfGdC/cd7EwrkPoihRrvT4xsxIzx49ylvFpy1s7/U
VNwB4QaZJfo8leiTknCiR4sG702M33arMaEpbuNI7JM6pA0OhzONaeAof/wE
wAhsCzrf1X3qAWrtedYp7MGAK8xvxqmxNKC8Un81oNuBd4TPuK4kdE5NoiYr
SqYbgOqZqbg2FKdTVL+reHLg2Kb9X71utMDA2iVzys1BOLH4zh7JUA6Qdxvf
EP3UDLs/RD+eV07D1op1tX1fqZBoJvX+vjwLtFBkTUtsA1pUDD7rXV8N3Mkv
f1xW4oBPlQacI55L51vv7avEfRYNKpXlEfcZzHfDe/paJL6X285oOEmFCP6p
zKVn2KAZyONexhWF080GbbQHZBAzEHbWNx8DKZ62E5TaKKQ3cc6volIB9W/F
RaxmgfPMJ4sB70b0pvV+HdtaDb6mPhaGwWxISc2UXdNDwfFe7fSddhwoHGV/
r76jAA5rf4o6r6DgPenpgCI3DuzzzM32zCoBgcedb2c1m1Bid7r1rC8HPi0M
vWyu1gjxiz2yDy8vxx2vqNulbFmwO/uqmcx2RfC+wJMyEt2NCgI84zX2LMjU
/rT5/JUy0KorS+PP6ESNYskyrXQmpAnLTMQvV4ZvVW6SXYTufvlja6OhxIBr
tU8WnBvbAz0rhQIW8Q+hF8d5P+QwwT/fc0JNtQLO7jxasmAPDW1VNuplqDMg
u+XaSOPxKnDlL1txWJGBebd2HLevYkI0/w1e169kEKLJ+dc39SPXsUzudxVM
uHJIN+aGVyt4mgddCgghco6qSNx7Bxa8cJauinvUAgI1I2usuFtxjOwjeYTw
z1kT7bDADe2w69pDtykbOq5+/eT0XV8qxDzE1/4/1OD+xM9f98zZ6CqUcPd7
ERlIcSs6rfdrgGRN+VaPU2NYtI7ylhVAhZzT8HrM2g8Of/tcsfgUG51i/xxM
0K6GkX0fF1BXVIPLIU0F50QO3tjJP8nmo8FXiT93TLZ1QIWc36zSDAMLssLd
yJPtILfj3d6Vh7pAIq1bKYDQWdf6y76OcmQ4/vHO60Lzbsh9oD2qkTeKo2e/
R5z93Q+hHax97wSr4dFm5fU5b5goE8/QODbXDqH3cj7MzdSApJhUGTuWha+a
O0aWi1SDVpHd/m2NtaCRwq2lfYuD9T5l/FNz/bBnPERX45IqSJ/4fJjiNoJ1
52+vfkGsj6z6b7qEfDsU70sp2mlOR8172/kc3BlQtvpGL0maBo/9j3Otv9OJ
BVs3pK7ZRQPxb6TkiY0MOHrm7Imdj7uwdaZdGXZQQcpn24EV88PgG3fLI5O3
Fy/2ch+PdyCDUgV/YPrQCPQlzOZIivVhbb7si+DVNFi6y/vEVHsvqL92USxY
NohMQ3bVfgEqCBiFLbd9TOzrK4UHd7Uy0NVGUltgPxnW5x44ywkZgE6nB8l7
soewLXNaducWGjRL2569mEsHE1kdxSW3+vH71L0UhjgVsrZM64meHYTg7DXf
2aoDOJ7RKWhlSYb8gzSt17sYID0R2/tHloE/7y7eMk3sl8+JT6+KpZeAs233
w2TNJngqcd5u5y0O6Dkofbuplw2aSppT5zOa4UJC3LwGoSdHsyU7jps0wbIO
uh2JVQyk7QWfBgg9eTzzYf8CQk8OZfMMGbu+h/CObr1gNxb8qA6jLPtFgeTd
AzaKDhS4bG9ikUno9mLqU8+d+j0ggIOzeddaofNYYY4Nsf43vC2KZzVocO7g
FeWfRzrhpbZZ5pEzDHh+yd+3TqgTIg9o7ou9SoM7Zgy+YlcWqM5emh48QwEu
0uvea4u+gmyazY6l9UwwrT1UHm7dCuatjWlGQT2Qa/A0x+U4Ubf9i3w4rYMQ
MD5z1eca8b7NKJaPiOti7tPHaJsYwM35dezRNgZYR+TfqHRjgLHKWnNPIt+I
Fp6kDx5vh/Chxc70Uwx40dH42mlXO5Q6KIm8JtGh+uYbtVJbKmz501IuWlYD
C0ejt9wIZcFMw/sVgvFkCHMSXfVjTR1c3LJhStOHA1JTp7T4HagQZjHkGmdd
D+nGPQ7RNkQ+URSU+JZGhoMCVuZesS2QzzKUCa1gw9wQ+h8j8oi0+tllj81V
IehS8tgm5xF41BGvlzXWDg2pNn48jurw8rbnmyfubDDkTxMs3EqG9KULlu92
1oA/trqhxrZj0Pzk22Av8Xc6jv8UOZJ1EuZvin/DqyPwU0yqT72YCrVTRpce
6LKgYOPFq2Hd9bDv6OlfKcQ+7L/7Q/PMSzYESAyIbj5MgUHXdXKUT1SgR8z2
Z/ixYPkGrUOOIjWgKNpiVfSTDHXjh92lAwif2RSSMXumFpIeJCdsNqGB/U9S
BYnwi37tnwuit0XgrfexB9qdOGCzOf+6X6gCvEtWXTvAaAFYXbS8/TwLsD3p
z+ZzZXByPOK7eXIneD1fYXHjKxOoIQdWv3jZCDkPz8kzJ/rgoYrcyPO3TOj+
szHLUV0Zam+/VxMTp0OdQMAbfwUGiKTpHoxdpAI3ZS0TXywbAgOR4FrDbCbg
gnq54AsVMBnoCyf30GCh7ZatJEKfJ81mn1+6VAX9S4KcOcTn71kZdQ9q0+CQ
ecoGbX8mPJJM/MStTIYy3nMaCjw08Kkwdw7+RYbFMtXfgxKYoHHzXHr8GRbw
qX95sEFcESTuWJA1I7rh24crb5cJ0MCr6jnekukAN9FSoYQfDNAv+CbFNdMO
vUWXa0yOdkHgqF9BdCvhNxlGJ6t2kYF7rZN35OluUN9ntLgsdxT0Sl3uJErR
QGtOOHVtMh1CLp42L7rXD9wxQiQebyrwZvJTGn4NAKkt5OGawAE4kyZCYq2j
gWWT1I4iU0JfF/L+fM+kg6Nr/qdCNyroT5DPN6sPgM5jSdNeg0G44nTVcV8X
E+pesp4YLadB6q7+U83x5fDj55NU8UsMsArO1bm3jAE5siX8MwmV8NGDwrdi
mgkdVZdc7Yn8Y9gp+6DQuxG2Tdalp8jQIHGVf//POgZUTAyHadh2wAzzuaPS
VioIbil6XUC8B2fHRephL7pAq7rXb96GDL9nkpIux47CqnQG2hR2A8KF8le3
WDD2LiE0zrkT4qzNd5Gel8KOLQ57ZwifbWnf4D4tWYF1Ld+OBhI+W/bDquyy
BgMOB5X4lWtVYd4pd9lVSgwM367SaOzEApfHatRnhhT0Mli/C8y/Ylp1tvxP
Iu/1JndenL7fgp/sn644zdOKy1YGN7mfY4GQ6wmFNMsy1OUtYeUQeWA0rp4t
9IdY78Lla+R+kjFV7E1s7lsmPnDynbadJ/xui7PKZG8Nan8wI6vFs3BLTuqo
wepqwK63ulc+1eKh70VVmd4crJB1lxgnfPbap+1piuiL3k8T1woTPhvYftkz
QacatgQpG878IGPf96dcJS85+PD2Ed2j/DQQadt/fbloB44f2t3N84uBShOu
b+lT7XDcIn29rR7RzzrTZ8c6mPhuw2ZO7E4yxJ44/KD1UDdK9X0Ymy0YRYnY
xeL6RN5IPCrVeIlORvm5mdc5jUS+Vr4VRS9lwo6YsymRTq0Ye55XNy+hB8XJ
m2tO2jHAYbgnb8+SdmzjX89dSaJjS4rORet7HHjXepu9Iq0ZD4SoXQKVNAzc
3YH8fhyAMdsT2xUacW2b5KJlK8rxZqNXlNV1DujeepG072UJmgV7ZJlpNWFT
6PTmW14cONCrzAm42oJm7g182i1BmHPvzYk9a2lwdK9CSEFDLzZNzsxWrRhE
vdAXcS3LqXAu9ekGvigaagk6Wi+mMvB3deLBXCMyFCipJA3cHcCjHw5uD8oZ
wgx/8fmDW2mgaygr/ySbjhvF4qokffoxm1nHJS5JBT1O1Pjl04MoJn+ltFlj
AJ1czgbhaTI4RPW68MkxUEZtPsNyFwNXyM/lOmyjQQD12U7TbQz01HXVeBHS
hY8F+JQfbaJCtKPBTkVeJgb2B72jT/Ugi9K79TThvwqdF6XlOCOYr2owdHtV
Hwbdsnr/7iYD/HMswh5L0dA9VjVnKKATZ5a5/nYmcn6E65XkA7E0rPPSTf9C
5HyN4qCPtzuocJHEd3P1LhZ+m3BXefKyAbdsLvQvFa8GXbs9PRmKHGzL89Fu
TGzER6UXfBsO0aDBh8tOTXMEbbsvLqy2fIBf056qnyCup53jE/1EXKcFGqzL
c43ESe7bhnssqdDItW/TGls2HmqImvFaHIVbl/xZ6P+YDNV3zU15zcdw23tz
77VNUdhVXvr7UzcVQuWvb1suwkKdFvry4dtEX1DgQu2QrYbZC5sX6wWxUe2y
1ctjNAqKScU/ofQyIU+KEf8nrx8v3o2OND9Ixm0XH6apOjNgSH6Avyd/EOOC
9eY+ZtegWmLFc5EGJpTtfFYazqQh8+kJ0TXyYRjikuOg5cSACWzjzH5l4Pog
v8EVRAeo/XHKXmKSCdaXyGNnyvswasMFPduERvywI8RQzJcFnVVhCt9zO3BX
Zf31PN5KTDP72rmA0BPJ8s7V85u7cW1VwOIV60Pxh1CuQV8zoXtWV7zER7rw
02TFmKlZOzqf9jxTZk/k6j8Bv5c6taMjWyaXfoyOHhQx53gdGrwSzL4cosLE
UkU73y2xdegiq9S08BMTHsYmaomerEBdTtfafsJfZtKZu+QJXbJhtWUdPFmF
Ue3cvdm7GRBU1pPjT+T5byfaKl2OluGOjV8Xc6d0wvPmqAmx+xywPSlbOPG+
GZvmJwNuu72H+vjoJBrhO58v10WKEvt33xO/w4GJTDB0S3/VR/h7xG7ZiT2C
+1A9Kd+smPB3E1VDN5dlNOBd5fpDS6IDb6ouVCRNM6BAQk5uw692uLnuY8/T
/V14SCBm7QIqE+6sdkyZUyD6gtM60W+PdWNPsFn93fxRuHhqWZKXIxUOMeRE
Xx+vR9nkRLUuIreEenGtFcggcsvlgzoXP7QgeZzj6l7KhpKAkkIbCwYImZ5K
eifVjmjLMZlxpQM5oaMlmPA39S1bzaZiGrFP+PjOpMk+uFCQWb/hOgsU21m/
95tT8Fbm3gNui79C1Dd9t9tEPeh46BocP96KlDHuzNUhPQB5rXfvEnn1yofG
38US2cg4kd8VS+TVp16vv3eeoYJF5Rn23pQa3L7KQSPvHgsqT7YxVF6QQV3N
w2nRXC3mZcVk5hL94aGH87ZWhP4selhGU9ZvQpV1UcZi7GL4/jKJN4rQK3FB
+42suBJMp5q/W6TVBE3CHVrPe5ggEF8ZXLmUhmHTT5YNJZSDh9Z505orDJgJ
i1BJWMrAwQf3tv16VQlUt2ShAz+ZwHgduPghUZ/3UqdcVHwbwcFy7Os2IvfG
L3R07dOlY8iOCIsQs3aYmVo+ft2HBU+Cd1U0OxL9p1uQb25sKWz+pcliEetz
bUL56N3vFNQ/0cVRdiTy7w12TzKxv06+qzXcvLcHPfY6KN0htUJsjY3T+Twq
SJzy1rG+zcITb+8lu6yvAcFUzsOoOTK8TmiqDffnoE1/xO9Bh1r4+fnLy+Zy
KnRVFqtu0mGhFunO3lP0ehA8vfrqPaLPykCllHOJbKRbP3U6eIwCj9ZdTl1y
mAYnu0R7LhN6IhdyfZuETARmhTxYnqFHg7aur5kL/Zjo6LlXaESVDLYV5QEb
d9Dg5nVu++lqBs4qj59l2nXAxVCF70PSVJB5cHX3jUwmthzZvMsjqQu2Kzw3
ptuRwVi6ST392SgKSa37wlXWDVlx6wxEiHUr+VrX7KZMw8yCwivH7Tth/fT4
5NRZBnx9cuDDXb5OfBlesJT7Gg3wWWpDrmE1zE+SSDqbGOjG4jNbK82A7+pc
lDrielZ2avDC2kEcVP7wc9KLAVR9aqGgBA2ejxwu3hZLx02Rhde/v+iHkUvC
vzcS+cp1gmrKwxpAmDoRt/nRABjUe1dVbaBBqdROIZ5D/bjiKjPPcoQOXFHB
Lhc8qXC7wHLPE60B3O1+KCJaZxD6cz7x/nai4+75AZck1054HL3J8NaFQZRk
omD+ZRJqyP48Vt1Lh6ixwqALq5j4c/vXGm5TEna086gNxvfCarr0T0bTKI4J
7HDuuU3H13kymks+DMAPZ1T/fLobvU9xGfjfJ2F8rOG6xrkhEM2dXJElO4hj
7n6nJQPouELgWcNb7X6wv8mIkI6m4RcxG/HV99no8vTtqXK3BhBoXrWxqKMZ
fcIl75fHjmLlresmjIFWSK/RKgymtOJLU0bEqBcJOWtK1y8aGIVbJ+ZsKTa9
xD//vW7qIR03/26zfa46DIP8mttYVnX4S5JRW7Odhd5C+zTOC3XBVVbY/uST
lUiWmHp1kZeN/FXGLnyjHfBR9pvu6rshWChoccUxhI0lmlcljX5QIJJr5PeX
SjIm6Av94rym4/m1jktu7x6G0DdpZYGsWvT2VKpO1R/Bl8dWH2LqE3k86HpE
wMf7GPDcYX+O/xjWyNtY79LMhJ9XUqKmRkv/79w617P/zq03VXnUajDHcMVR
leCWjo9guvJ397Pfd3Hw3/z7vOPf+feuf/PvSuN++TpKHMxWSZv3fZ4FAaYC
J3V8/785d64H/51zf6/0quvhJsJHo1v/zETXweItP/hENgfh79/eR3iTxvCT
6NBw0HQJCG15aVhlEohDbgeEb1DYGKQgG2iRWAbVI6J3NxRS8BHTdXZGmoRh
YmFca842wLlCr6Ru7jEMb0n12cx+i/vTOEsm7RvAyFCytPg3Bz819PnvNybh
sZr5i5JJCKcH1x1aVTyG0f/m3Bds++/3yv7fuXjfbf+di++it6iMurMx9UO9
Qji7DBITecjkF61o4btl7wbifdU/fHFt1eJsyJt13MvP3/5/5+K5yP+di0/a
HOXVKzeMqrca+48vbQHzfVdMv72nYba7cJaoBx23FszKXU6mwLSAiNvS3UOo
f417QaENHe3NDv+WuFoDFfEjSWsDh/Hc3vi8CeK55mgff5zJaIP5NTonenPZ
uEPSSFTvCh0NpSuNeMLyoHTFOz6aPPP/ztdzFf13vl5BKdKAWcnGA4E0bZNi
CgwHKkUVpJejcU949NvcEZy1mrt2IeYzDJ84Wd5n3v9/5/G5wv87jx/9hd/+
/9x/Rt465nPlfhAp3Cs5nULoYz39ycIKJpIHqx4ev98DOXPlGQmerdBz13rk
GJvoS+7OPXEi8tSadz8k1HcTefeD+cfxODpe18vqlNo3DKuSk5p999eC6pCc
4KN7dKya/+ny+MsAvH+uNW+1qRvsdM6IhX4axGNUxZhVc3RY3Zzt0prbDoUL
uuh7neloaafIk3urE4bXhh4fPDMIj1a28WU6sZD0eUT+HnZCamKG8dYPpTCc
16qQGMbGlWdKIrVmKOBbOP2W15kMC4xvhi9UIqEKMz9FidQAYa+vK1YtHoP8
WgFrVwMSJrE/lU4mI1w/Urp1tmgMpv7NuS949d/vKbHXnJMoO96HaDRsXGxb
AI+DX97r2DcKG/7Nyy9I+jsv7/9vXl5sgViTgicJTz6LOPz/sHGl0VSGbdeY
JCVFKpJKJSEphXSlUjJkzpRKpIgipUwhlSFzSVGhkCnJUDJdxmSW+Zidw3EO
5xxRoYG+51v19a3e9f71w+K+n2vvfa17732QRYFzr9c+GF9Ih2sJLhEdxi4o
xpa95UXaAOwhJ9zvbBwHk+Dwi8G3XZDXNNVVdnIcDl29/vrj9gGwGkrLs77i
gr7Oh1dNDYxCcUxnotexEeALFdxi58nEc8kXQ2U+VQJVMNf/S0gH5EQNyaVt
YGFt7csr5naVMMzr3TTLbAFDMz0777tMXPyAf8FC7jx4Rrey2sTV9Tfnzib3
b87d/VPRpoveLGTXkFjiZpYL3zbqOLHntECPZcCuh1NMfF54wEIipg2UbhyS
TDMph9J8ZrtKwgTqXPAVH5LJAdVpVyHRoVJY8Cf/zk77nX/P+pN/b/7kXfjE
h4n6z9+7V5xrgq2Pd135KdMKd3SCjlQT9/6RX8wjKKIQ6P3b7w3J0kHuTy6e
PfR3Lp7jTy7eZvfkBWcPYl66I1f2ZLTBx8nnAXflRqH3ZtglmTPEvNx32Rd6
mZg7IcsXrFs0qCjfJNRmRUebbEODLxdboPLRGd/L0kPQmOvRsVCROGc5yJm7
3wlRn6pH/ZAJbnSLirqIcWxM05H+wvEWVLo2a1t+H/ibu2fL/Dd3L9t7LdOO
wI1jbbupY55NEEIqf8Z3sxUeqF1oqCXO/2n2hWNrmG0Ym0qZZHyowSztXtHD
ceOYVzd9xKK3A5MOvjdqa+/AdZSYfpGdDNwr1bGxiN6D9F/nlp+Gakyw2t1a
FEbBBO3h+XUEDq2kMTKWKTZi0I/v3xdfcsFxm80HoWYcGyZ9NdVLBpCy44CH
uD8FTYvd0HbvEJ5rC9/GE03G1bm0hqALFHy65+N8r30PltM+D+10GMGZN1tv
T+m74AlJE1vxyAHkPKzZ1tQ+jucnHNrPOrlg/kdHa95uCpqdKEucFaHjkuMb
z71zHEF34VPXostHMT00MZQjLRxvXyno9dJxwcVDKttjkzpxf3Wh5e4iJp59
GBzgfpqC6TVua3qN6/DobauVRwJo6PjGKFzHnYKfeFN+BT9tw1Xh3amvFEZR
jq/T2ISVgitvaUZt02rCMdNazjNzLOT3LGx0IXBbykkvd2ggFytJfF56BG6X
qQz+WFQwhl+2Pzhq6fwWZ7hjT683H0LHhS4H1xH40F8gKxJl04Rp9gcXne1p
Qbq/3fL5RUy0WV7xvnJ5M86kZl0v829HzqK9+18QOMxmHHZm7mQhctTTR6zk
6bi8gWK2TJaG4qtPqF1ja8W6J/lmo5lk9DR8si3WjYnPeBt0q3oq0fUwQ1Ev
oQPt31m1XqhnonpS02PF9DbM7wrTnU2oQllZkZ72EywMi38USpVvI/Qqr60h
LQBnTD9bRRO8bHlPfp+xWy56T6df9yR4+aP6YtKGdiZmB5ReaAmvRH2JdOY9
gk9FjXYk1hI8ImQ/7Hv9EuLszQt+dIIfXwr/1P6+1QVfD9ps1NNowjsOoRtv
8Ezg8yXpPJKmIyhVuYhEi+jGA9pLZoXqKXhQX7Zl3y1ivuyV+O6kD+Oy9c2p
R8704WqJoomPd13w8UaL/u4vo8hXJLh6VnEEp06VbtJUmUCzHy/PrDtagQh7
tjevr0RqpPIKt1QWXh/oEYkUbcT1l/aWNZAq8RpzBw+J0AmHT+26kDBUjnJ6
l09Rjvqjj2ma0cDGCYy9eLPw4skG1GV7zs/PG4Dl3GfvLLg9gck8BrG7RXOw
KKckcQujAldNfs32J3SO6YKQS48KsrGjp960ldA59yWzv124TsFb5QcFSmWH
kH2qoIUthww/fDuMeAicPCPh1RSk14SacvOnQwxbwfGEmqDYVSZmCfwyfWje
hClDWWM33VqhQCvBTZ7AZ4W2Q4fuPRhAwU7ta8Ft4yCocT2i2MUFm7nmThb0
Et9F6IGzncJ0EIwT0Wx0pmDIZDlpyqUHl2urzMdaj8Bt+rx34l0KHhfpWNWV
M4znMsM7luzuA2WhQg/Xay7I3bCqdF3vKDosNPtRYTACLjFZscaBLrjnhk30
d9Y4UqxjmnL3DADtJ3eENPH72RsbSzzOFOLNGa/bVnJ04Jj6RBExHsQzn58I
F8kVo4jjE133w+Ogrct7YIzAve99D5jqZnX4UdzFQuwODTRM2woSPCmY9Djl
7rf4Npwz9uWVlx+F2uhLQhe2u+Cyo1uN7X06UXf6dl0Usf/6vb58d4bgx59j
XyRNryIeCzyh1VI2AZpDi+iGBJ+usu/bl2bShLFyXFvvLJgAS/Xr783oY/jp
cGmU7ZZqlE/lnN2lPwh6X6npD4nzV1mqrtrVV4nfJboUVCI64PTUiYXbIsdR
QV28i633DQ7nXT3cTOBqnobIwi4CJ7mL0p62Dubi0R63excInsqOXWH10nQC
V0QPGDCUKvDQpQbTCNEyyF0Xz7a/loWyx76a3ljQiIpLo13e5peB39WOCt+N
LDxPmpL9frwSoyOOvAoheNC6IjkpkOApqdZHtWv4c3Diru2+wwRPmXSs9S8n
+O50QsPDfMVc/MW9fbEiwXfbpvKbqcR+MeTwWvA1qw0Ffn5e/eVxDfQ6vnea
+szEjqky4eWRbfhLtZp8w7QcTiwT/lSZQMFzk1zvIw/QcG3Aj7lbWvVwQsCn
O1J3BFwV3+k97xsFZqB3RMu7cNw7KrMu1JoJ+/cxFlVxVBF86tq3dFEnBuzV
Hl7YzoQVSewpAgmVwCef7repsA13qSs9lr3CBF1bPk2PVXngs1nqXuiVrr95
eTa+f/Py3RuO0wR2seBUV5n/9+hcmI28lFjp0YbBf3L37OK/c/c6f3L3arWO
0r2uTAglGXR+5WuH5WtP64/21eI3VbdbPXHjkLNxJnxooAPmuDK/XG/qQGRo
2L6WZoDl2xdu0zy9oGhxTHNUrxqFgu3mDp6hwLzRBc/POjRgX0U9WmnaiKPP
9W9LVjOhqFZVj7+qDaL39ddJ5VRhVfyKhDoTFjgbv4xbodcGGbN5vvUcgeiy
sfYM89YEGKRq0Zcq5YDWSw/33NEKdPmTZ2cP+J1n//Ynz57gavP0EH0CCmuM
Uno7suEIr3r8Wx7/v7l4tvX/5uK9ZJeZJCWxQHxtg2TOsUZ4a6n8UXqcwLFn
45teKU/AMk7JVa/MK0DgcNDnuXWV6HP/2/i0xAQo9GnHBIY1QGlDi063aABS
6i9ryiZNwHkJxo4bn8vBsp21uO2IP4r5vWPbd5kJz8TEm1hhTSBj9nT2+NVW
fKPaw65UNAaMqSNJO++/BWOjSQfe4/+fu2c7/2/uXvJSiXWLIgXSdsWv2BZX
CPJjK9d+N6f/zd2z1f+bu5/orGHUcY4Bu+h1nts91cBZNbPkxIshlK5a9Pz5
AQpoHD/8wTW/DdjfOj/fd2IUtcrXbHq9hQLbgrXCbHzqoNJ62Hkui4aZwr26
/j5JULIup86R0GmXrk/rb51noZzYvW5dfQqIlLD6nxwbgsHDsTpbS8jYs0bK
d2wXBb63SM5cD+oBnhaD2aORI3gqQrt2gTEFXttv7POpHoZc/62Xl4b34doc
39s2CRPgt8LXpVIqB45+0yq52Vf6N1/P5vJvvj5sXFWwtoYFIWOiSUkCjVD/
2Fr3WG4ZeN8/m21oOgGvv9oFRx2ugJBow+kHImWw9HvDQ0ni/L3XXlsU4NYE
YnMHHn2/0Qppe8xF1DaygM3iS7PfuUqIEGXb/2asBfZ+MPMZP0SBnptVb8UO
DkFQkfqV6+1kGDgkdnPClAIVuTGs5LphMND86ijh3gfeNwZcQ1UoIJhc+LQm
sgdeqAWujgkagYwpHme3YRK8flUXIPutAfauAZ+howzY+Cf/LkT6nX+3/pN/
/+UmCBvOMaE/d2uJhl8TBFKSXokVt8KLJm2Hz7ZMCOwLKzLmroJrmTnxa2c7
IDvURe3RVSZwcmrIXF2dB7t93w5nOHb9zcWztf2biz8RwjmUeZ0JsToXwYy/
HYTmmX6u72oB85wOKE0xoV3P8ILc4za45SBzZy2BYy9oSw3mbehwLNpr7MSF
FlgDirkFm4dAsX2LoLESBcLYXFILnhXCx+JWG04z+t9cPBvz31w89UpDTFPw
OBy7v6etfO4N+Cw73DnE/f+5e7aCf3P3oVb6UdPE+SdtfnSHUdAGBZmu2z+Y
jUKcaramuDQFdp9cLNjrVwdDeza97s2kQZoop6zMBQqQ3r8m65nRYN/sqRzx
8w0wtSzsTIgDA2TWHHetzO2BJ17FNj9TK4Drou7wrt0UULkZmcrjVIjpDraX
PSzo6L6W+0gsMY+/tL4Lbnd4i6kWVb2axDySA3NLLzozocHwfaa+ZxN26m/q
2nqzFT+T9yf4EzgsE7LDQPJrLoaflnrSTuDwgh4zAwcpCtiFBJbxn6vDBWpf
GbLZNPxwuif540EKWGkcHArNIPhCxf4FzXIU5zwG44J9k2BEMOJhok4TNm29
O1X7i4XhsUdTN+6gQcT396UtP1rQqbR5X2MaGV8Ehv/YZ8MEwWOjsWOfCF4z
6sx5RPAF45Fd1kcCf/hY6/TPk8vRZO1ur+0a/kisDle/rZ8Al0Wl6t43GvB4
1wWnALEAVEm29Mkj+CVDSivlblglNr060fiU4Jfb7+Z8VG5PwP6cffziIjm4
3+LiBSqBt3yS25+EE7h61p7dKOJNNvaHbVg3QeBq/9Uue1uCX6gndh7tuJKL
8/Pb438R/ELeKxrv94EJ4Re5Pn0qasOGG54hUrlVePE+n8YRgl/KQrJPX+No
x+W8gZZvuetQcXlx6HXiXmxOrirK8OnBuYhiK577I1jxsuV+sB4FZM8slHEo
GkZZg1XxlQV9GKx+a/ioIQUeJ0cyzTWH8Pl3z0tLS8m4cN9Lt6Z4Cqw5UWcz
oEjD/VV8pSFf6rFM++InY60xUOyrUTVQIeOjwGMk78wQrO/Kv5VoQ3xv+bck
WZo07Hx2N2XzuUas3cBMDpFhgJG6Hcdmtl6sMnC56GZQjXul/erM+JjQEadZ
uLS7G2+GrcsUuBmE0/eWpMjyE/son0L0e/EB7A+4ndjQ0YWWOy0iQo+PQJfG
8eon97txj5J3JIXQ2+N8J97lE3OU1NRjGu5SiI4jv5puEXO0MWsDz/aQcXAR
UWl/1/EGo70emq5ZMAhyj34ZTBHzvt61wUdsOhdTbUwHPxPz/sNkVfxydwLf
1NK1JbnbscUsZkNOQS04KPgF3/vMhPdyBqkS99uQR93L6zMx11aR02XdxBz5
nv5V7Wtfh8eC3zktyaJBSazEYsnDFMhJyd7L+aoN90go+V22GAWyh/fCe3Mk
8GeKjk12N6CY4u4C8cMMeKwzpSRjSwfGjN5skVULztkenA7dMgQ3gx/KJRI4
5lm4ROvk50rMee4gmEXg1Rnzvcoy55nEHFfLMZ2bMHKt44kuAt8qm941MQgc
nkiV+yZC6DSbhzPi68ZbIMpy5vZ2FyaIvD3Du/t8E371b16b6t0KwXcCdmYT
fMHwL//KzZuDPrvk6zMIvihx2fv4pyMFyFHVlWXHaRiV06Gn79AAcTe2fOfc
OAxL9b66nl9Fw4+3VnYfvf0Bgg4a7bW5yICwAXHJnxk9GKt0M+ZIegUYbtQy
cSPwh23LYqtrxL5844XCbs5eMswseFWcxKJCt+YkpbWdhKekstgPKJDhg4pt
U7MJBQYeW57KqRzGEbnwL8/D+0C4QJZjrSoFKtVfDv0K6EHNJ3N3jwePwLpA
re9Ta1vw9K72NZkNFLiQ5CeufnkU81Ii6SHHR9BTQmuZe2w3qNk2OjyopWCU
tZgDi5eJ5y3KyF6izbBChNz+9U47Nm5+ZRUXP4xk7aM7zfSH4Xyn0LSAWg8m
7rKOGeWhY/7h+ufrZQegIfnlgeXdXahYs8zqtCAdxxuvPHtYR4ZB/cfGd2Zq
cNxgpdlGwxEU33bd0KV7FGZlTx4szA9H4f0LNgolsZCrNvFFplEjHNsq8Txn
ohKVLOOOmCtPIKfUc+nykxWwzOopQ1uyEnXSYz6pvGzBDXwkB9VIhMDosyu5
zFn47bqw72bOMWQ/GbK6jVQNWQHc/ZdThpDSJmFFNmFhE81fI1i3DWryXpQK
cwVio6ztxC1xBu58eK8o4WoHGMvykIpftUHp3bINJ3mL8EvHAmFvEQY8lHSM
SWzpg4cXdprxSA3jke07x58J0cCSK+9A6g3ifj+5BHba0bGnaFdV3wsy5Crt
z5/8XAUupSJhmq0kpL3TWDrH0wi9hwfNW7UZsLXhU/jtuUEclf9q6jw/BJoC
AnFWR4f/9kP6pP3bD/nmdXI41LCwV6CEpLKyEfL92Olbib1D5WoDcxGxp6iH
aHS806wAqytOqmrEniLh3Rb9gDaGUVGfzpJUqiHKeNS7WG8QDts3So7y0tEk
s/vE0k3EvrnFSn9TbxdG25Kv7CTufe/MsJQxpRt/JJzcW+gfhHVhaxJxXQtK
3oyM96+hoLqr9rjD1VG8KexP0SO+F8tl7q71K2n4c1XBlq1N9fhVQCEzVZqO
C13mafQMMkbMXJff01KDuyOLtf20x/CQ9y2BeCUy3tawMBlOCUH6koIo7ufD
uDS5JbJdh9hbY7emHT7Ug3bztUsCift1+nVZi+Mk4oNI9/Zm4n4TO7CVSdxv
p//QOXpVNR6Vemf/k7hfrV2K794IDuHhDVOupZNDOKfhF916YBi4q0/Nz1XT
0dLjVKnu7X5sDi9ruOjVAWL+ncXz6xh4SyIZdjh24KSxwnRfVhu8+5DBx2RR
sUOToSPQRsJYnQmbAGLulA6Lmc7kj+DXyvz3kd8pqGp8hS2tqAvIEyUL3fmL
0EFkSy5NmIFNpI+Xrbr6wJ2W/vwYg4RvM5brfKQ34HWlwAerCT1m9Tj3GKc1
He95qGcZnG3B2ewlR49sG4LFuTv877kwsETj+pB4TA/2blgsrf+kAp5aSNnf
kBlG+sWBJzXLaFhtOTFl6fMBBK9+fUx2p6PoTeV1myLJ6EPvITn2V0H+QVue
WCE62HlsrEmpJsNRnUEfhc81eD2d6s/1lAIsW+nvzko0eBWfXnXuUz2OHXsZ
8ENjDDxv3Bp4s48MzJBYpdj0EHw0tCpJjo8O+y8IKZM2D0BH1e7hwrYuFM3Z
3lx4axjUfqxhfrUZBvUkDo9n5j2o3Td7J4KXCfYL+SiVQ92wJjjVxNEnCJNU
FHnkRWkwpCtdWLW2FVZGSFvuJ3T7fdlvz+X5meCz5+ByskAzGO0ItOa+0f63
d+s0z7+9W+/XaGUd82kB91bT8zduIUgufWkrZsXCg/I127JUR2A+VtdiW243
1L/eXPCzl4JLBo+dc/NqgT1yr99VFVPAVtUlVcVxFJ/ZiJQt8WH9rw9ty1vT
XPjVd/PsdGbL394ttrF/e7dekimaH4QZEDiT/sz3bgd4fu0zPl3dBoulP/+8
WkmHZY+6Nm4L64dho3Olyj4dsNBtjI+fSQWOnMFS6QESVB1ku/hZngyCs5Ze
2W9GYGv3wybjeYI3vpLk3fK7gP5Vdf+tE4NwfMOkTZFFMezfvDVKU20c5lu/
MXjHx2C386fKdsVqsMjUdNuoMwjmwcFMoVVDcLJ6W//2ySFw970TP6U6DElX
v8TkOdJhRmWVxugzMhw46Xu+cKIKNMptnRUlhuEzf07A7BoaODYqLWr0/QCy
z2mDT+8Vwuj2z+I8qxjgJXN2vU9nH4xfY93Zv4QJmwSGm6UWNqNW/mm/JuJe
mkLv6j0mzp9233x+lx6im25fO504f5J+gl3tgjFgPtn04FBZNS4eYYvckjSE
LjWLUU9lAgJMlSVmjlZgfV9B9UmJSrQydV6cnMwC1S2zMb9UG5FXT7Kqndh/
e0W408TNWJCu49ywXqMNU7lda6mcgXjOyvDqOe8WeG6rf/nhOwrOnJN5ftJp
FKfXDp9XeD4Mk4ZSV9ccG0aRxpKi8QM9eCKDfYBdhA5bvO8Y76kko8IbOc+e
rzW4MiFk1NZgBH7UkgREe0axSdLdXKooHK92XLhrkTAOG6TMSCadHXhSeE9W
eXMHvvy4aCWJuBcppg0Hbi1Gkm0C7xhxL1nDO0j1xL24batl2W6oRis/vWeP
iXvZM3ZpiTXxXYXy7V44vysXb7Ua0ba+agGRlbJDM8SeWN6ixhazqwIzNo/W
UYg9kW+StbGhlgX6c/cTC341oOeJJ+xdxF55bjBAfLUTHXxOWRu4xZFRoN/x
wdRkFWxvfhcr9m4EbA+7bW8n8OdIntsv7cIuSH8aOnOI4KeC8h2rF/l14JsU
oyK/D22QfDd98+X3dJB2CeKV9O/HM5pcagtvdsBob++CgehCyCLrpF1aycBW
7SwJ6OuDmtOq9/kIHPKne91zGhnCPb+sD2nvGYbw8f/+zm4j/e87u9Cfd3bO
jTUXFdJqsPB6sfmrXxRiD06IjN5Iw/tWNx6Ip9bgj9YnXPH1A7BS8Hj+V65x
XFTLGbh7Awnfy129q/+qH1Ken79eK0rHX12h787uIaPMcNTnE3t6YUSvWjtb
gYos89/v9fF/3utF/7zX6+oqB4sO1uD9nRdbhFbTwG69vxfHwmE8GFtk7KBL
wh23+QOfKIxCe9KZF+RFZLTwy5y20yPjOj/bpgfqI/COmeCzo7AfXS6tb2dJ
k/D7dvvJHu3/fR80rcnaSUXVoNHtfLpk1P0UOJ1SMAQcC7Su/29/6Khl4lvu
GiqmkTxmxvQHgclkl6aQ+/HI+SdL0tOp+LL0ibjwNAmkaQXvN3iQcanT/PnJ
aTomWsg4nNjXBeo5pCBhr15cYfjbJzDxxyfg9scnYEN7vijpUi2GOLUH3BNg
gO6BPlSq6MHSFa79JjzdeMQo2VSkdwyeqj6perWiE/c3P2I74k3GqRyR1B21
NKBS7gSRzjfjzIO+nXtfM9Ajcs14e0wPOG/02tIZ8w5zj5tUmCwbw7GoEZGX
Nv1w1rWw20e3HdnK1NZfi2dg0iceMeev7XDLZuKgrWELfnm3syONdwyTXmeu
FfIgg1VbNpvMdBYOa2/y4Smj4jeWONvCRgosn3ubrmrRjr48P05+fsxC+prr
61ZsyYW7NQ9eeE5+/Nsbw7b+394Yr2/Z3FKxLAw8CdMXrBshezjpaXhJFT6/
FVLJ9YCFZ8Vn+MfWVoLkAuXJHfVNeIzx+30/5D/e961bfr/jG/3HO/7/9cOw
/cc7vovZ3jdaGnWoWbn168VLCENkYxFNrv/vjWGr/rc3xuRPb0xCwO/emLV/
emN806UohWxj6J92rXJqTQu0erBryxwbxF89XpSOBwzse1e/wu5yM0iKTvYI
RnVipqmRNPMOA8u5x1+cZFXBeOe1jXOd3SjRuSBE8wkV7bavoGf6tMLazvPH
6y8O4+dfjhutrlAR5q6o3VxdC+f85Of0ukZwx6VzMD9MR7P7xYcFp6ohSKhB
P6BlCL/s++/v/oNmOe5TurXoLNtadrm0E8rXKCxX/s7Aa13qLzd/r8V3fnhY
SLoJJPZ7r43QYqEyz9IdLyxI2LvHTezUpw5wbdTSKV88jik6RfqmF0hY98ja
20ixEY5ctR5WtWKg0u2sTTFHyThw8ubuuO3tYB54MpuNh4Yd+rFflXeR0YT3
54jBinp4siCz3/0EHTtnBEVkCJ0cohiw7dHxEniX9Gqd4UImxknvuKChSUZn
Z6mPq3YUgbYP/84t3GN/e2zYFv/bY+NSG1hec5/QYTsp0uVcb6BJ50Hnxf29
f3ts2Hb822MTelRYjNebik/UhevtDxTA8/tFIitvU//227DZ/ttvswisH8hP
0tEtb+x5LOstWOjHZyTfIP/tvWEL/rf3Zn/W7K4TRVTcc1DZRMV6ECJmjvgG
Ufrhhnrtwcp5QpcuPe/TvqkLwswOCPpf6QXrD3krvvHXIvXqsqlxQQaMGGg9
aWruAdeVrw+7tJCwlOaqdvzHGFymxG7KKe4ASzvh/N13yHg+/LG8aQcNJrgO
P7k81wQ+dh/mCkKoeF9rE0ViRTc0bSk7JR5Fhv47QrXXloyhcTNb/KAXGbwz
knVJezOg1Db6kTz7GGoF3L8+bd0P16ibFPuetkPdNofa4mgGNkd8udTzsx3i
jijeqSR0wOQW0Rs331LRLIOZXFFJAZNpp/AnSe0QpvPf/Q8/Xt6Z939ei89q
/dXmTzfBskWvxIa0WbC/6b/7Iv6vv4XtP3wRGtx6m5rsapHH2ML65G0E7f1z
0rNLJ8DuT68L+8nfvS4///S6eCo1Htz0hoQybvZaK3lKYPuR6HB+ASYc/dP3
wl7zu+9l9Z++l2LO3z4Kkz8+Cts/PgrW898+irX/4aMwW6W9fbFEHQok+qVJ
VFDg2kDQx9q9NDC+aJFN+VmDfSXjR5xzBsC0+tFNc55xMOj4EPqoh4R8Mv1u
5l/I8FDd3uT8MSqwKwxOTemR8PbGTd2PAvohRtUuarUYHTqoP5QrD5Dxapj4
nTs7emGJg7sojwwVPJipfhIGZHSwdyxhPhqCR1Eb599foUB96L++DrU/vo5F
w//6Okr++Dps+N1qi5XrcKvl9UA30iiMvXhWcJbg/V0Nl0TLSCQUXb66MXie
Cl1SOXMoRoZLKLDBw5qM9YYKbUcI3ny2QkDBKrT/b3+LD+e//S2vl3ntVn7I
wotqO98qqOYCV0SJkbhAC2z9HDUansjCleEXBdbpNILuIsm1rxdUwVeZqzKJ
j1gYwr2vUXl1JfBIfhjaE90EhhcdeFaZkLF5waC5sVAR0K7uEHz6kw5lf/pb
2LV/97dI/elvCRO1nzOLpqJnaUrG8YetwG+3Yjzv0jAcCVYKW+lMxRT5Gw+v
KNaCavoykxjSCPQ/88hmH6Lj9TTDbrmVH8D2yjGpHe1DcDnr3YnD6QxkNIZP
yDzoAfWzQdqbbxWC2dvf/g2///Bv0D79eJKlUYsVwxvkHr/vhCfzX3lPf2NA
1w/fI2uCSUj28Nqxn9YBl9W7hJdzjkO4Rr+eE3HOR0VaasgLGmFoOqbzhhYD
7ldZrWDqk/GxafbSRJl2MGnYOa7HTgOVAkvdbnUyPti0+nHQzzrY7lTfusWA
DhdEDthLRDLwXFfTyLfvecCjIij2Qqv3b88Mm8e/PTP9Ii0Ncz/p2PFidmGZ
RAtwfA3Y728wCNzC712ePWXgkkMj7QZOzTCh2PPzoVMnrEjgKv0ayMCR2fbF
syNVEEUXm6ir74YinYo19teoqB3VNzZmWQBrFYZE5YOpf/tq2A7/21djLrMr
J5tCR+M4bfrE5nywdfqqahlO/ttjw9b+b48NGz+T1MA/hhSF1b7Gpv3Ik/LB
R/NyO3IHxtD0CH2ifG2z7gt6O971ZilfOEPs03O/fSmMP76U2j++lHfSV9lX
OdRizZCnKvsCBuY8PdCezOpBLvvLR3p5uzFC6kj/uc4xTLBpNH2+uRO3VqyY
GnQn4wWe9UlmpTSknbQItH3bjIqjLwyKXjEwLpb7w5HQHoxNl6sV7yzA/vn1
S0NlSbjqoKVsjgYFQ8vabcJ2UzHhXfwEi9CZKfuHxR3fDOGaMZk1PywoeObd
b9+L5R/fC8cf30v75H/3vVw+yKjUS69B8md9jZ1lA3jmYTJJbuE45jyaOF2R
UYMzq0SteX9Q8Grty+lDW2j4Hl2vWEmSMGh7FteWpH5M3rGObCZOR72gpNMU
JTJusjjp4ivbi6u0j2jH7KKixZXqKjrPGGrfNRpVukzwtuHGePvGHDR0Ujmc
UUxFMXlumb1VFJTW/bRgMrAdV1z77bfh+w+/zav1Ejr3ftQiae+RYwX8TXjn
fM6WUzosXEQt7Z7Vr8X+LP83PdmdeN20IXH4JwON9w/uvuJAwoPer28Jr25E
tcOlTv1nGBibkaJwzpKElryR5w9QOrCH05h33dJxDM6P+PCJ0A/+zOWNZ77X
4Q7+rMlySzo6pD7RQEIn0Mz15K5vbMcSo5PPGxfSUD5GfOfmKAYeTJOXHu/P
w6Jc9W+1hB6QSGZfXkLojbuHXmvc2FCC8UkdNTy8TLzra0RNIX6P6HK7Z6Ic
RdhJy8nKIfTGE+FpwfVXqbhj/KBZIkctesn5rjcgjaD3HL+X71MqOqm3cVy+
2or7nxi3SzgNY9FB05VVI4ROqPBbtry/Goe6boevaB3CTI30Q06E3jjKbpPr
JFSAjw89E/cl9MbnlffPPiB0xfpmNd5TVW+x7mTSTyahK6IL8xLGCV4Wy6Lu
OyXYgjdDyB8/EXoyt5yr7Zk/A1VajS/3dVfhZBhjZqqrG00GJ698IvhaxJ1T
VcCuGc8rhhzb/6ATa47/69uZ+ePbqWFbQqMSuvdCqT/5tDJin502cyWhn21W
/fbzvPrj57n9x89zd8Nvf86TP/6cRX/8Oa7+d23iKTVYVDxndnYZDftNOQal
BIcxovyRHdOAhNNdL0prt42iaHW6xQVBMt5YnRJaQPDXkMLHB6fVRjCgU3+N
cVk/OoTSpaVeUtFb1EhzhE7Cxq9FTVFehL5K9HKXqKNilnVw2TXtQbw/cDB2
G60f0U7czn+WmI/byQr2u7qwVIy7hH6jF61PH2Edi2Kh3teqJasWVWJRTr+3
6nAT/lTP5l1D/Hzw0PUdP5QakZcvXt3C6z2esAx4euQJC9+Gbus7yZ2Lmy/u
dkwn9pSsIseJcuLvfJa3yDcvcgg59654n+tOge3H/vXtLPvj28nU/O3b+fjH
t/Mr5Ldv5+DC6icTP2ownZ0tM+PZAPb8ilpusHgcVnVVCqSJ1OHLuoZJ6lsK
XrgRoHrrMA3uZkm1qRmSULbX0yfMrR/V3h8KEJagwx3JljS3QRLyPuBhOtLJ
ONf3qvrAcSqhTyTLTQ+RUeih99Nvm3vRJ/JO3XI5KliWy4TkEfrzYmnog9OW
g/iWYzRvnNUPatGnv5kTe0puhU/TkFgXLt+oflzPtRfIK//1Czn+8QvRHv/2
Cyn98QsN/fELkQol9bbsrMOwCrMhrbZR1DTYbM4Pw7D8xryEYS8JPyVuaDjx
lYrTPYY8blvIkN1fIZB6howabftyfqiO4I9imZ/xif3Q4Dp4ziiM0Mn8cksL
FnWjcdr7QPcHZGB+XOfpTvB+8cuM794jhSj/4r7l5jk6HI/57SMS/A8fUeTN
l0my2rWosLTO+Fx+J26Ou+co/JMBH2ltVswQEnLIhK0L7O3AEwnHf4pzj0OQ
GKfsvcNkVFo54ZRMrsM2nSJ7B0M6eEV+i11hSMa7LR0znhLt6EgJzxblpAFv
7n/3KZV8uPntqn0t3g/e/bpVF1Gfsnq0WmAC5nflq5YT+pP1aKdkcWsx9hrV
3ysh9GcX5bevSeQ/fE0jxboUSmIt8quXx91Xb0L6viHre8dY8IQqfu1dNwlP
KvyKT2E0oJKUidwnbQZwFVWJkQg947IzTsh9bS2mde+bfNo9AiEG414RD6mo
6uCRxx/Sios2au1Z5jwMxw+krK8ldI60r4YkJ+cHdFi87Ek5oXNW0Jjt0sQ+
slMhkrlbpAVVveUCtQwHQSzijkxKEAOTHTPPf/tYhZskD8eMNnRDjm2hWnEc
A8+mbPB9a9uMtvkLXFjOnXBj0yLXj4QeGJkW3vVhewGycfQEPSb0wPm6l3wi
xH460kBrtJh/i3oi7lEvCN5//Tok4wahW3JCMlRV2vNQstl9nl27FwI5gxdp
xLCwKCBx6sLCSozO0Frz5GET1NpzyUYksbAr41TPhEojWqabi65cWAVNysKm
oYTOjLEYXBq8OhcfKU7c1SN05n6lw1wxBH6mzfKZPzLvx1262af50trBd/GX
I2QCJz8pcNZsm2pHz8HUxpDgFuA8Sz7bnMhAI8mHivq3ejAh3fd0lVwJBDjU
kWaX1eLOhxo9J5YxECfCNbd29MALicsY2UF8V3GXn3h9G0P2fS1l78s6YJDD
3mImgIz819L7aK00bFd+7r6GvRms6g9EL86nYt/PgVV+pRScO6fk25vdDuse
xT3vXzSGb0x55HSvkvHiso/0BN5suJaqd2X3BJ04V2eHX/5k4GArlOiPe4PD
X2omgm8zgJt/drf5gg7QdVapzB9uwYBLpnycY3TYKJiw1PNmPwQE7vxaR25H
FR5RgYj7VPBRp/Vc6aMAoyowZEtfO+atj/Z6EcWAm88+Nszl9IDR1fhdmYsQ
By3X/UI/FiSmZjYe2ZMLVO8Xwr8etvztFWFj/tsr4hLn534piAXTjAjt2KuN
cJ733MdpwWpseYBZh7xZoMQUrlORrYTGrS/vJQc349ZU7k/u7gyoM/cJkxR5
A84n2JN+pfT+7Rthe/Nv30iG5tfs7gY6yKVNFjUtyoclM7ciD70i/+0bYRP6
t29kQ8euuRZ9KtTv3NKYbVoAbLvU6r1fU//2kLA1/ttD8isy1PDhDQYot67a
0uXVDNJO0v2e7F24XkJqTtSRAZoe54Ta2N6DfGZR3+T+Hvwx6LeTb4AOc+ph
r5YqtkDlrqt79nkO4pt1OmoHyuiQPiogf1PgA4glC8d7cpJRokCzdMt1Kqwj
q97OetQKgR1lu9IihtH6i0C//hEq3K+/YlW8oxY2z4l/d+Wi/u0hiX/wbw8J
fUrcRkiuFtx1l61afgaBfrnO7tnyib/9JGzx//aTCGxI9jglTobvL8gnD+9u
h3P3LDKvSNLwuGwL900uMnCZiC24KV4PS79wTtndoOOGnfHbfTeSwMgvpfrI
pw6IVzow9GzVOCbbiqmmLiLBUlYiI0y5Efp23vxp78rAjvbM+Mw3NVA1bBfY
X94J7EY2GoYcTFwkrraNvKwWtp76bKi5rQncnD5pbDdl4bIGoSgVITIYnK05
wLavCLalhdezpMb+9pCwffm3h0TsXNiF59YkCGU36TMyL4EstVzLj+uYeFv+
1ceMDjosuKopfNmsCzSveC8t7u5Fo5EpFI2jQvzn3dGx1oPwXem+n9yeAVy9
p9dxUyAVtjwIi8tZ2Q23X0d/cHhExpmUiAWvtMlg5Pq9vKGPBntN7aWKWptx
VZiFVGkxCRQvLAlqoY7BeL7skS27OtHCGFOcWmpAYvb1j2QhBphlJFSltvbg
lF2J8uMVZLDk43j2TbUXFo7OGq3WpaJH5fjIGB8JVqzZITWZ3A9CGyQKpCTp
mDJL49E2rAGKuPgJv28USO9a5+4oR0OD6s3b1mvVQGftlK16/QBEn1lY+2jR
OH5P0ZX1UyBDrMVroQH9EdDRMt1d3tePQUcpkwsOkODoXOgnQYVRUJM3v60u
QMb+k7L71wXXwJ4rr80LRGnwo8i1PpxvGM8VbrmuvI3A3TK6nG/JENzrH49b
dY2CXLGRe9hXkcBr5flLmgcpcNn1Ru7xA1RkvNfYWR3JgvUZ58reWzaCQWdB
bKX3e3DIsTxT58OCDx5Fp5I3V0ISduid9WsG3bTHXfUUOrxZsFgiWLkLgkNc
fFOqemHrQT/JhyFUsH6kXbz2yiBUdu7gXacxAMqNypHhp6nwIimV7YNsN3i/
VJvdWE6GLRd9VzvZkqCiKdL5Cn8jdAV4KPKfZYDuLP1UWHINvFEdNgw43wQV
SyrecJuz/vZ+iOz9t/eDM8kyeoMhCZ6dXHkjcU0JGM8YeDlIMv/2gbC9+rcP
5A3/dgvxyBpg0nY/ehCO4F17V1tgzQQc/dMTws7/uydk7k9PiFY03+RNLxZw
2PqHl5vmwulN11pDsAX+r6+DbcO/fR3U/ZP9GMoAO6WFb47eaQZhfaFTxpmd
cK+2NlXBmQGf39bu4PlRBacmfd4tlO+B1yfKam900yFucJ6jTqEFNmvLX//l
NwjM+UZvxRpCBwWt98tTy4e4xupT4bnkv/0ebL/+7feQey7Ln6xHhSZr2jG/
ywXQIM2fIJdN/dv7wZb1b++HtbHUd+sSOshf8rksJPcBDFZOcPBwk+GZqlwB
lz0VIj5HtlmmtQJcyh9e9WQYZA+/Oa6vToUy7bisQK1aOGZdezORiwoBeLCv
Yy0Z+C5UXEjfVARcUm8lX24YAz+dqZ3yngwwucaTsWzJG+gr2Pwt41nv3z4Q
NpV/+0C2OVbNLpQkw/gpf7MNu9pB8vSB2XQJGuwvY/W/WUIGlfPH7Z/y1cO7
0Afbwq7TIUrawOyYDgmSlPbH3KN1wMcZVZfKZeMQEBqZ5B1WAzadI0YPqzvh
jKCk121OJvj5blV0JP7Os/rr3a8nDkHycZvT3rEUCF7dLEu+QwWlcxZ2Oc0U
UK/NyZ070AHv2fp54vaQ4Zvz/HGyzgi8hLCGN739MPyOJaUaRIK1PdFVu+ep
4Lk66NoRZTLcEswbO32kFtbENzTo943CwFala9NHhkGy3fyL12oynGjmOd5J
4MZ1skjUKU0qWFXu9UlyI4HcViHSyDfi/1O3TGo5S4UfLNt3sZtJkLomRMUq
sB9ivi2M2LeZ2C9kt8V5ytdC2+xa28kaCvQ3vqG9PkKDEYUgqRteNZC2qb17
47sBSGQath3gHwfzYL9m2h0GfDnqcpvjRQ8Yu5JFBa6WgQAn336GIRmutU4s
CqHSYK5pR0mKdzMoafqefhdBAu/K7Euv58bgAPfGQ4Y/OkCTESwTR5xnqbJb
b60AA07Z/Zp4PN0Dp8SrN8VM0mE745VHYQDx98dm3VR6nwcP099oZgUywMU+
0kBrZQfciE3kLX7bAqHHXm93HaLDyi2bp809+sH1qO+7bys6wOTg2mxopINA
mf9926G3+OWnxM0Qgvc9089TlQyoQPONr4ySLsB9LNPT4wS/L++RedNF6IrM
gK+RslN5aDE/8tQytRcv/sD3sQTvJPltm6TzFyEPJWWfx9YxPGdwqELBhgTT
YS9sxDeXoKVyaNIdCSYmJD1TVCS+96uZLhm3uevxsP7I6VxvOurcF5G5tY4M
tw2V21ZJt2P817XvDm2mYRGLZ2cRgfM9M515WmsbUfBT2yj/dQYu+O7FdWAT
CcQt1bm2UDpQ+9W3FjbRcTw1c3Ld7uW18BRkX4wtacKU7P1dv8xYeOunWkFm
fg3MaNgWH8rrxO/KorPzXEz8Hhy7vYXQIcsr0tL5mVUYq8zb/E2tB0lCbJo5
3gxIGVttbXmlGdeRH90u4ejCrsk6HUYvHbJY3Z8fSbbgfv2IwVW3BjH53pTe
QUKfiCxnrvOYrcY7/B8iPbjJ6Pzigib9MBWUxTY3SKyqRdMYnoPVC6i4VKZn
ebwTFTJCdSZEA1pxLjGXfcnTYTy5PL1mjNB1pTJRN+NEK9GQT3+Xckgzttgm
ZF+6y4KYt7XVcTaNqP71zjqpFdUo/yrTe8UtFlT5Ouu5C+WiMI9zj9yjFny6
wHmnqDDxfRxq4xLZ2Ysf3M8u5tSn4u2YAPfNS0jAffjL3rLH/TiezrsvbzMd
Hz46p+WgUwN61PNqtaUDyN9Zjx3843iFcWvyu3ENXApKet/yhYJfRWeOiyvQ
8FGDf1ehHBkkPycpexwewS2U1U5sCwbw7S3zt+n7SBC9g43PdvMowmLNkLPr
yKiTK31iOrAGVO09VxUto6HS6sQslsgwFreu1JeQJXTLgTWhagVDuNXSmirv
RsFYx+X1b9eQIGelm91qoGCFwzOuHepUbOxojnlN6DTPn7MhE9sQA9OE1zqt
mMAUeTnPOGIuPkTwHHhwi4w7VyS/5Hn2Bk9wUriDo4jzX6tV3tNJwZNR45su
MNtxocVCa99oBkTv4mrdmdGDv5peOGUsRuStX9zgTszvpdoYo7C5dox4kZFp
Rm/Ba/ImoewMOvwckZ++7N6PL+/tabk73I7Stz5kurbTQXedzKvyo1145e7U
u8OMXqzmOm4PnlSwMObUc+DsRpHiOV/hLDKamkydCXlMhXvjHuslLAeRNsF9
UlpnAD3eX9qz7BgZtHbkHxgiEXrlxtoj/cPNePxEpBRnPgnYq504NPrHcMBr
+MP4mU4sjWO39HlfA9yUdsGvCxjYqDku7risF08GHBJ8TPBXp3il9PTKfNyu
OLS1l+Cvlx9+Aj+h29enKf9UVS9AaZ1o18cET+25W98bSvBFZF12gDQtD4+K
zFbxPu8FCQmvsN2Evq0QOy1VMF2IR6fzpnZvHIPnKQkVDkvJ4Ca0ZiJtsg6V
B2cCO9zokGRwVUJuE8EjrO8i01vaEZL7m9w30OCLe7qqhC4JBr5Pncvv7cCi
8a2VXcvHYaUABPETesDhbgm77LtO7Pr2K9poARPC0hL6tyGdwGPvzW2rP2Ce
YqFiDIEXe5LNSwWJOfIuD5V1V6jFDym5lencVPi+ppCmcoHAK+Njl/niWnHZ
mauf3J4Ow6s1G/aNELyfdYn/3Ci1Cqu3ykxu39ED5nujhHrDGPAsc2vfY89m
dFJjxuW/6oT+/dqyL3uI78fUPHPv1hbs9c2xrb41CFE7N2p1Ejpk/+PDilyK
uejwQOxkOaFDFjRwi5QQ+sf16+JZGVox2hk5dq/dxITQj0ljZcT/dej9U8Mf
5oj0rQsbBwmdM+J18nz+ORLYvLgnv+hzA+KmKa2btgxIVtRWmXpRA/m5d3VW
6DRho4Z5Vr4FC2Qsuhc7+rJAUfDi6utClTgiO3320K1muGQhqlRzjwVGz+0n
d2k34r1yjpwA3/dwJm5njzGhw0WM1SN2N1DwZkp0hqt6B7xcs7iE4wvx3d69
xWtwm4ylF9SyDT/kwSyLtUHqLgOOLBGL61/Sgcd1HBdk57eAfprQmcuEzvxm
zSZu7NKPfMWnPIuEO2CrOMxgAAPSvWe4VOJ6UN6cf7eCaxmU6Za+Sj1Ohs7q
L5/Fh2kY+nFRovjNZlC4OXV/JIoEnLsW32n7MYaPl16Qv/irA+oWyhgW3quB
g3c/UncvZeCHaGHXuR89oP6SsfXsCB2qrrztj5Dvws8zIUHXq3uBcqs+qI3Q
tyY1X+okLg6idLmq9wKjAbA3fHBH6gwVQpfuXWgh2Y2HvuH5OxVkODqjfDJo
Nxl2Hwg/40Lg0oqAxDMln/thVfzTR/eDCTxZrePy6wuxPxzkMFymTujhOiUd
gf21cIrt3Aa9rlF8M3vJx+nYMKhV99zjFCVD3ixl1FyhF6Xnj6dc0aYCuduo
a/FWElzcUzSrQOBAmsbUDxVpOrw+GbXkzQ1iv1NWTGSwyFg07NGa6kiFsHVX
DUieNUBNNVfXTBlAv/VJL1UEx6GbqRRgL1ULrz6bOQaXUDDLvmTQV58G4b68
sfzE3N01vcaX+mQIPyXyUHkTKLBB5bw5xxkXXB8rcfjR4DDECr3RVd9Pw9h7
FM4aTxdkBCcsjI0ch0NytFfGqoOoZlgqvD/aBTfyqocXJNKA1f29+pndMK58
YELLfjyCyp1Hnzl5dUF1x52Aq9uGkSZiGnXaiokeLiTFU1GtMJzcECoj1oxf
5DcK6LrQUWLzUpMFyR3gl929I8p7AGPeOrx9lk3BSYsDp8S+0eC4rVNS8Ooi
dDOU3/v9AQXLivtczx6jQfbAQ/f8dfW4rIWn+lToINZvGrewEB+HYvbWhJ+K
JRjk+W3W1aoX6wTx1pK0ccDa1vQqjUa0q8tRGvBwwYNmmTrdD5mwDEj1/kZd
eOLSCnueVAqKbE+8pDJGBdYZ9zPPFNox/cwe9cYs4hy2k18mFk+AX0kThzaU
YlDP+USpuy44V82Wwv6FBbc+pbdnqzQj87hP+VwCE1VpjzrcIjrB+HKO77rd
eSjAK1imGUj8fIrf9cauDljy0qdc6UgVQmBebvzTcZyat1mxoWYABIIes11z
eIvO14XmpufHMJyLpKW9cRD6zaxTXwRX416lkcXm9Ak8+mtFG9/h7fCIbind
wZ2Dptca9KaeT2Cwdsx5gWvboTDcTChgfQU+yqA18MdM4NDljl3vXpTBpfCO
FWMmORiQcGmJpd4E7pMwOinSUAbyNzflCF+uwDKa4SW1fBZuW/x+U5hPOYTF
HMwYy25E6niD2j4PJsYI5W8qKqiBvQ8E3b7qtGOZS2U6q4eJVc5yGXFiFTBd
FTzC+akNGVLvB9P0WHiQUtQ9HyUPm7Yu3aZ1ow2vuChd6JBn4LWZ5EyzmEow
P91V7+jai48P7Pvp1kvgy9lq4WD1GghyvlC4XYOGcOqtjJ3aCPK5zaSRdHaD
9JIi+7fjo3iHNb/urZcLXmMuPywVyoT4FhlTnYAucPTm2JH2ioKeF8xVXWdp
sMWCJ5FZXgRO31UolxIo2HpNi+WsToeJJzz7IPQ4iISlrnoQO441B1TydzQO
QEmveGcX+S3YXt+3XJgxjhyB6r02BwdgYc2yACNLU3AzkHt/IpiJ7w7kiIcS
evec6JvQvLtVkOHw8kfuCSbaC0orbIxuBT32zKgve5uJ/SOgzN6Yjiucb08v
EByCJw73h2aXtMJRjc+Ty18MYtUJ661OS8Zh0SqFhYcel8DWzj07pVeQUSs7
9JvxuTGwSly0hkPFCm6cUlSjBbngR6M7x04yWbDwZnUC28VmuJ91J98/1QWN
h1MNMwom4IuQ93Gx2FJIctaX2Bzjgn6rl5uM/JoA13SOtnIuc9h5f/SU10EX
NBpQ37tNth9eP0281LWbAYL8uyw5PjIxstZVJUeuAhYonq9ql2qH0fwz7GtX
sXB1p6/kY/ZW8LPSnvQVroInI/vD4p4ysWFR+X3x2E7w94zr5nibBy17LjKj
I5m485TpOkuXLlid+Xl4/o0eeObNjhrFsbAgu97J414L0MdeWZ3gMARd3TvX
j4hMYNwJzzitRfJgmXqoNUi5EVxPGx1Vip/Ab0p2X7Q9t8OHZeuZPLcq4Hxs
S3IIbQLNnn7b3gLbobtYfk2zeQ5sE1HInf81gZ8urDzHvmI7vJXIN9peqQ9L
f+nw5z2cQI7VPa38mWWgx/FFd3d9DlCESFrrcyaQEVgQKHujDDYqnzvkLWsA
Odvud+6womBho4f2ut118Gp567auQBr4LMz4/JLGQN2vKmdW5+6ArP1brhk6
98B0xBW7BAUG5sXaPV4QVgmybv4+J517QSnHOKGZYwwdg/RutH7aCTKprYte
PyfDxyXWkelnmLiNKdPFFdKK9wLq2IcJPOwTvt7ZfJKOIleTk115h/D6+Bmt
ez9a8OUTm7rQ50w8UEzlDgjsxDQLXWf5PQSeSFjsLA9i4qGjqVMXZTowRdBE
74hGFfKewEyXlHHkGqCy3yF4YdMBFfvNR9/ikMdUotzycYyQL4mu4x7EoKQl
E9a21ag4t/Rq/m0K6pJ2X1h0iIyqCRyuTVFDONC28vRhRwpu5B7VaXjRiwKm
Ri9o7CNIy55SK1J3wW+vz+Auj34s0U3UENvAwBJKhskmAj9ZTsFOH9noqJe6
ROAosbfJPTXe1BVCwcQwHVbWcRoyoxQy45fX44azvz7e2sHAqAfaLz38K3FP
F+7ecK0XvQ/ulfQlcHJppPKNc/kt6Df+SOrmzyac01xjIft0BNlGTO7EuHTh
Yb41wd0yw8jcNyC8JWIQX4Y/cwgXG8cND2W9zPeWoP3etidXbHvR81DAUjvi
PH59m78odqwRz55zqRD2ZOJV9YWDcqk1OLt3wCfiWDuGavarfbhCR2uTr3Nv
HnfgjxX9B2/6DqDrtS+pob1MbBwS5uVfXIHSNeKSVwh82+G5P29NngvmC6vw
BxRP4MTAuy01B0qRWyGjWivMBceUs3xDP7Pw9ZZ3Z9dBM57gqH58ejmxt7S/
uZBJHsJ3UZr6TgrdSOXN3/uUwOfBkdrLTtFlyOPzU+aQaQ5SOPTCWQQ+h7kH
XsssKsMAYZtNzgQ+H+3fZtdD4LP8r8CBO5fK0e/OmhsBOY04/4xSaHiaiR2D
5wPJd1rx/MZGRRPFZqg/ns0ZYE/8PdMKgaJvhtFxp771QxsaOHDtOLiygIrJ
/KW0kNVkLBa4N32kuRsmXpgcuxNCnIPKoBz/lQ68FuSaoHtsALqU+Q12BVPQ
zsLlsSbHCHrZrXdeaNALWtU2vnr7RtD6qtM99ZwuFNLdseOZ9zDYP8kZYxFz
xOV6drXo2jp8I76ncD6IBrrxK2bWEN9Jjp+9po16DUYfI23tc6bByirrCN2d
DBR4cJ5/h2cl/uTvOrTsci/YhhbzvV7Nwjcm5WW0mRa0oi1Y7SVUBTd99mXV
JbLwWIXzQu1LLah6LkRI1tYIdvKf71d/NIE3NlCc8UkZmrql2d0j5v14XWZQ
FjHveYqJcYsuluG3YUuPSWLe80bYNXiJ+9KIuNlKYxD4pKt264pzM6x8G5z2
8aULlsfn6IcWTOD1T438r5+WwkNF8WiXpy5oIBWlReAqpm15dvoKrzlI/7C1
HkgdxE8fDwTFLR5H0nUsi/oftr47HMv/fT9KSKRCUjSsppBRoSsqMssqlIxQ
RqVISiotIxQpGZHMQvbIuuy99x7P8jw8HtHW8Ls/x7vf93u8v8fnT/fB475f
r+s8r/N8ncd9PXFl0Jl2wp1/HQkXAu/KWthPoX/M6lt9YAP2H0TVPxF9hLte
Q81mdS/ajSyUdxJ9RKtu75Ts6xmklu3Q2POsD0PWcMdsKswDyQhdXaWwGXRz
vrDwyLkflQ7/UZUtOAG0r0fmFT9NoafJCc7+7eMotfei6hHJethar3RflKj7
wGaZm3cSCB/YbGql8qEApJ/Juj+enUYl53UVnMpjGFDtK5Q6cBL6fxx/tjGZ
jGKF0jo2JBrK/z5Tcf9MDxh8WLHd+Q0ZHx5xeVmqRsekY3yUU4+awbIhhxnv
44ZefoGtW/8z/6Ay65xaEMH3K5omatLJuJVb7cHQDzoWKnk0HqgvgUu/10kv
viSj5JPWhd+6DNStfS0tK3sKIqTr1eOJvjOUy1nHL1aFn84pWh7b0QMF1iKv
wr3IYNTiI9suzoBD934WlO0uQTGNq3ssrMlwcsRGJsWTDlH+XXub9zbjpWU2
p/D1NKhB8Ahb5Rgk3mHOKp4vQI3LGX/s2aZB4WfXhtzN49DofPq2o28dbkks
N48ZngHOk5rzbiJVYC9km9bJ7EYbOc/NWoYssJWSvpUSKgfS837H3t/sRoU9
DkKS52Ygacw0oymkC/z5eBZiBNqRO5H3tKQpA9L9TO+i0ATk2VLNri92YldK
A/fOF+OQwQcCGSLTEN7KWVcnV4YkJQMajahrW+C6T06cBunJP5cPHGnFJctd
niR6kuF6xfVhKb5JYDAvb3TW6cF7j5uPrw+aged0rcDD3/tAoszQO0Q/D+nJ
7kO/3WfgpFKrNU9UL+w/cOrie8saDJGivLJkzMKg/Xa/LYayMGoqtPvUshxc
k+NGFU6YBZoDxwlbd1m4kiAzF0Cs97ayojf7I2fhK75e8jm+Al4eMl5VY5yD
e7oKG1NOzIINg3+9XkMFNLisCPp4sQoX0WZsCeE7pZTyVbaulAOb8Y6DIbyt
6LdO8VLkDBPee/leOlQoD5SPYb4BZ4aw+HXUlQpFJpjZC+wvfVYNWSUPhwQu
DGPXi/ztt9yngPfL+y0ZtxXA/IDyz9klJAx5feroXB8ZchcnHcQ1G6B5b/bz
IV06fhM/2LzbnljnipB7mh96YZTLmFszdgyf5MoXXXpEhbEHS2UiQ/thoGbU
o0WNgpbbD/VwzOaDsP5lOwenEbj0ZHz0pCYTGWXd+9OFZ+FdqZpRzHI5oJIN
zBb3tsLlC2Ymtq9noft7NLPZUxZifCJ0xu5UgU3Zi9/L81gQWHkUeB9WwtzW
6rJicisU5JA8NXRmYacF5ZTPdAW4vd3kXTRXBecOvRuLos9C06bH9h6EPiff
rY2aN8mBZQ9z+gl9Avobxh7abJOFoymDf2g5J8DX5e7DiZez0K8uI6T5rgL+
JBdxf6/LAb6X8/yHc2ZBUFGO3/NmBewJ4bGV2mEETHGJrgfrWWAUVOe7YrET
Su/cX/mS0GPrm45dVHSaAVIEyyrNtAv2iIzZvNneDhVJjhfnYlmQVbo76uqT
Tvg6WchnfsQYWm7+MmGm06D5tq1quSQJ0hf6VygODYKzSp/TXV0ySH4W2rFg
R4JIzYCCNzkTMF8ncYLvMQO+tYn30u72gpryvWcS+mMg8G43v6oZGfa6fwvZ
toMKVnZjXWxOw3D2cGZVCZDhWZR/mWHMMDA++P8YlaHC8zZVLks1KnituvzE
qrgfagLNj+y+TQH+iAa1nvfj0L9HsLeCexoKj6pOFrwog6Ni2ZthAwmWap9c
9LKdAnnngoULkjaQkNnEOtw+A2tYeQkuclXQvHDp1pvdPeCl2i6YdZgFO/d7
nZd9LweDDG8v98ZuUFq5zC7q+gzocYyBmHcvTCybfTAeVwMUpesqGf4zsI6x
7D2JrR9ibeQdq1vyICnqy1Jh7xnQFFtaZzPYD8ITsjHWbSdAM2+f/C0lJjy3
bnFo868GvZTangWHYUiaMFsU/U4BntjLUeimDG6pg9Krd9GhPUu+NI7A9T3B
FQfFCB7bUro32Lm3BK6c+L6g70SG4SsCpdTLDHA9LvtNOf4kxCUd9FGxmgHL
rQ82LnvaBZbND+oP720HdaNVwj8vkGGs+Kt5ohMdMpZNJHq/aIZzQjyPUswY
oGbpq6zDNwGkgdgmUZ4uEFi45Z7/ahpG3ZqX8NeNQeWjud9eIwWwSue7BzeL
8MNF+2udVcegnsL26dopM0i6vHpN/PkZ8GBqB3Tf7sJuq3DX5hXtuHR+U0ie
OBMGkzQ0Jgn/NsdweGcZ1Ivin1O6GwjeUHfzff7+WQVePh/FEjPJQbWtk6sO
GM5C7cSbJ9TCCtxPulirc6kKt35i5mYRPk1O0+Ouycc+FFip+eKtQR5+Pbf/
6S2PGdjbZBr2O7QXL4q/Eag6W4MLu1okD47MgPuSc8IUripUDs//oPGfuWic
PAWfXhJ1Eic9ThKexiUnK8a2Kpdh9MR1Edr1YWgy3N2rmjCNzOUeTU+0W/H7
WoUH92+TgWvd6eIbWxj43DV1hiRXgjCkq7XjHBl+Bysab/Wg47H25fEk5Wb0
WL7ZfOLNNJTqR7++XTSGjv5KxQKOBZjkZjIQuHQa0nd91ZrZOI52O8Fcx78O
bw6+T7Q/xYDWb/EvptdMIJvH+e372brw4Wmfvr1xZBjJW5Kx9VgDyi1YZ3IT
/eqJfOnmHYTfSvuZZ7LoUY3DojYtaeeHYeMm1akqERbYHZeNI3/txA/iDwNu
rKuBHdlPZrUez4BOPse2Lz/6sHv1cn96ax70Mjakl96egYrUK+uedPbj4uyS
3hdEfcpfK7oiHceCFPqml1d9O9FJ94CN41FjuL975lTS3Ux4kzp0IuD0CAb2
NnhsOMOENpmYgd6DVFA9clHrZlY/ftBr0Y8j9NvVgZHSR4EMcBtV8nt9vRfP
hMwfZDs+BjO+tycpBO7E/fOz6jdVoY7V3lOCMj3gEfmx1Mt5BiaF3vEa63fh
nZfVx013tMMvz3qNOII/qb5Z00vcK3HXvgtt5pRWYG2Sqegh+NPoyPKoX4MV
yJ9V9Wn9fBUMS91ZfzViFrxVjvD9jKjA9bv30Y3rc8Bg75+1HQQfOhdOXznl
VIHftsdpvyT4sG4n6YH4FQJfl1MmG1ZOYmbf29PvnHvgm6K/MRdtCpziAx55
qo2jgFDrxRi1evBwsywMJHTFtqPnGuo2M1CiYM/g+8ESePjK11vtIhnOp5BH
ki8ycJ31qHZr4kkYkq3iHIidhjFVFbFAHMM1jRv/WI0VwNGq6OJNH6fBrf5C
4SeFMRROCOYxtzAD37XZzQ+tZ8DF+Jh7qm8X2kznSS0Q+DX7/Xi7VXYBBus1
NN6xH4FEjT15wkeZeOuaUcHw+AgusVs3eaadAhMrHOuO7iKjst+ZaNHVkxiu
/jgwgEbgmlJtNCw7iAferZJ7uJmJ4awAFA3shvYtctzqIb0orGsYPWHIwNOx
dO07IhPgaNicaL20CwdWxToFisyiidi1R2Or5CDmKWezsGArRmcVP715k4Ug
eYSW1tIJ7ovifC7vcrG38JOB7kYWanAFXY9k7wL2t5oT7Q3VWB9sz9zox8Dz
fj/IG6xqoVtSjdvIg4Q1Vl+25jOYeD9bijcC5eFWRGTfD5ch/PnjfdzqK1O4
gifD6c59BSgdX73sMwcJNa6eUbqXQcMnD1XebCH6zoxsotqjvkHgKN3vxxfI
QNW7y1WNCH6W2ZnPuqo3BovvFIvL56bx5do1izXt3UDrEzxquK8PLNfUKRZl
9CObedS9J5eYUDF+2OhMRxvsTqWt71Wl4iXvjPs7S/uhPf3mCRmiv2CDLZyb
mEJyU6DY6JFx8L+58mr2oXpw2XHtwlR2Fr6zfqjOZjsCZVV7px+fIvg98ej3
lFPjaK4kVD20jwKiB6n1T5JJwOXF5P50mIVtR8fmE4j+8ulpo/3n+m7QvPiR
kUKsp0y87d1ttZ1QMFAdTuHIgx9ykds8clmYK7djVsC/EnYYhdYdn2oFg/Pd
bz9pz6J30Metp2crwOZpk+SfL1WgZbjS7FwKGUO3RVzQP9MAd+5vWvziSofQ
mSAFj+UMfNImXr5qshbsP23fECJChvZYheQDixRcvpGnQ+iSMlw8LssgS9JB
9sgH1RuUEcyMNTqW0EzBN7hs06QMGdm3W/CfyS3A8k0bOcMsRtCSbddOuhYT
j7QuHZEfIWPASkf2fJkGfGMmJSSoTce3blFveol9l/doulqoU4vHBgdrh4h9
51YLyZzYwsR1HfodV+53I0n96C8Lgr/TWGu9Z+6y0Egj/9HSpE7cfdi43sov
F1d8XjawUoKFZ9j89j0Z7ERxhVenypKrkcv6+i/ZhHF09F7H9kWAguKJGlsj
Akgg6Cn14XxuFr5stF8mdGoEY81s2c5YMKFBzJJ966dplHOPfs9R3411z19t
vr+/D5QplevkORmoYfPmwIHOWnzyq2F8+wYyJN/e/J4/j4W7vxnxcXhWoof0
HTUWsf6frX7u8dWZRak/L393jlagTHblgOXXKihLe8ab783CwCHFY5uyO9HN
rVTEgSsPwnIrrojm9iP53GYfmYtMXFNst8Otrw3kuFfy259loH8h24pYjgk8
m9F+4gXRf0V3fv+53YsFHTwafY8bOiHrcp99V2IuFllqckiJEnx495b65T+d
wOHZfku9phqt+an9jYUsiHvCvePprUowsKfuKkprRbvd7TLPgQqb5oNoTfrK
UJNcInFqhuC5W6GthYQe27LyoZWURS2IqfEE51wh4WsLK9OGLUygsg0uFvp1
g+33wxc4g3tx0fVMbaXAJNxTuEU9R56ApPg23te7BvGY6MyPqIBR0GKqNgXk
Ugg9GC5nx0nGTAmL4yeJ+789y1fKU9kJk7dDLtSy5cF8aUn8LcY0GFO7xKpo
3WDPjM3U0+uDAtctoT5l/aD/SDmU6sKEuKcOjvLFbdAh9VSxf4EBd1SkIlzZ
FaEzQ/5803sSrCoXf+a0ggGP2/uP95JqIfbTAUa2IBnoZqGNXq/JIBYr+4XX
qgFQWqViy3U6dA9v2ONIY0J1QLl+fLE8ZCWRXo3fHIJWRdtl8ncyIfW3wB4P
hxEw7uqO1TFngtoaxZKdV8fBQVkqM1eGAq4N5ewHo0jwS9rw+DB5CnRMyyYP
qY/Dij16HlEq9dDHK2Jyleh3n/lNpeqO1uLethUU1ask7FjtGPW2nwwFb9W+
6e1pQM+ZANdyPTrucGwKv0zoQCGDFBLlbjV68UeJNxC+ZiTuxvOVc/ng8mOY
fsNqBM2GeL9IaTMx590S58TrDLi9cJD7c3gvNpVayLzzGsPOaIrnozeEfxm2
lBS63I+GY/xhT3dQ0MHTQ8DhFgu0tcXuXa/oxDF58/D3SbnouVvziL0YCwSE
vK8fI3TCyMOBb6K11bj7TEOo3QcW/CwuvPDYuRL35bfEnEpvRVXlRUer4FEY
1Dn3qDmTgq9JAqmfuMk4Zbtek2PdJLzcyj3iOzaBHqIWw/J7BvHHwLUzUjwM
+O7JOL2stRZP8wxr6AqRYXt6u3sIcT+fSr4v/PjQiTsoA3ffsOfBgzUur8an
pqHXb8L350g3Brb1Gvvo98G5zM+ydAsGiNI/fby2YgKZP+yyB1d2gfXSRNpc
ZT+sV5izuefMxDvvnoYfqGiDa7K6nHFZ4+DYduTTLOc0ymeG4vLoMpCTLneX
ECNBnaThsjvWU3ilUDJRfocN0CtqnK8V0mDJzZ3W+zaQMLjOoWhp9yAwpR6P
TpSNQ825SRP7FRS8nb9HdcGbBE/U/p1zRf/NuWLtVPeRtw2gnGS0Rmr5BLxW
FFb66jGJeHnH/qgDJNzIHxr9c90onA3eVi0WSkWuF/89F8sy/e+52P0vbnmk
Dw2oaft71du6Keg4vq1IQHccNQWW8T/ZN4A3055Isk3Q4az7mrHks2MYxebX
/UOHhF3W70+4zlHB8vbLqyM9w/hpA7u+tz4J/ddz+13gIsNq0eCOiLUk/HL/
4p59iTScmpVuPWlKgiBPA5OnHoO4+GSxyOArA6XUnsjaHRiGor37yWHB/Tgi
Lau6M4KEAW5vpL82MsAz/+WzuJQSvGFZocq8SUL5X3caP4oRuExduv5YRjNy
tv6Tl2n8zcvW/s3L+NjdTpOGGjGdoyHErpEJrWviVvy63Y8H7P+dlz34m5dJ
j/73vKxGKYmzdKARh7au3lSxnPC7ytT2Iqly1Mt7Xy60pwnHTwgGnFJiwSjv
1IOZze2YqtqfriQ2iHNCxx4JfmXCHWc4IPK+DAsOMr6EmAziWLYde7IEExzi
nWPc41qRu4ffpTGTiXErX8boNw3BPfW6wsED+Yglpx69EZlCl9ukjc+XjUMd
ReL3ocBO9FPaKPYxhYldR7c6hLD3wd2TJerbqtqR+Uvpj1MWDecuPW+uP06D
ZJGF8obGIrRlupb2RdOwxPyQ3+XXVPArK+SO6WhE/q/rbDUraCi4cE7eRoIC
Cztyjsyv7MZdXyUuNb1l4T2IcaCFdUDHa3NltMpFK+WNPMcjWThDOzDywbIN
Llw+KnnrXDVucwi+9PkTAxWP8dpY0ruhbu7OSZ5VRJ3sTNXf6c9EhZAtN3QJ
X18dIv/yp0ovKkh8yv4YScMaTdW3A8U9UL7e19hsjIyNE6lb/lAb8MH6ZpIi
+xB8YBc+f4Po+yn734RqhjHRiEZ74W1RCF79E5qN4sM4fW+ZVNUsA8PYuDXv
vyyFA+YXpGutSNhurcqXnkvDJNn5gQX5Ucjbc3q/FI6D0Ny/87jYv3mc3P7o
txtKB3D2vb+FYu0UiKa+Hutv7AOzxtc9R26QUFuBtI3xYRJ6NOYCy8g9kCJ1
bkMeUc90V7Ovh/eQoOp63Vb5kUGIXep4zCyThvEtDUvz9GnwLHvj71dXiqE7
36nbNYKGxe+u6tQl0yAif+hz54QJzMUVP01ZM4W3e82ZN7RJIBBKkSVzfgDH
C2KnudZNYeOB1Om77OMwmPam8HVyJ+z6nfJs5gUJO8V0RyIaGLDRJ95RwKgU
ckv2Kb0KIOHd/WKauQJTsGPl6t0WcacgiJZrc5R3CidHxVpUfSbgSzVVQmWu
HtbY/jun4/yb003dmmLft9CIz0GoTleGBUpUjrSQq+0gnvPv/O7T3/xO0v3f
+d2Xd//kd7u+v7zl2teIgmVnMWzpLJRYpb8bDCgHW916UyWLRtTr9Em5c2IW
jrdwOrckmYGe2k6ujQRezrijadg8E3ydG+ds7yIkfqQFyhL74vw746uO3gyo
b5Qd2/3cFIRlbo7Vubuh4/EbE7UpFPj5ytKVcpkONTksJzW1JlQYHdYbaZmE
+1o1dQNHKZAajA37Pw7gO5WdMXYjVODtJW+5dJkMItG9Kk+es5D63drErasT
IteKWdc/MQKDVcc/cSazkF83bH44tgNWWqbEb+jIhV4JW8HsFzS863Imb3t5
N8xrSWrNSFHgF/ftpxtCmSjiHYOJch+gh8ukqmLzMKx+4Pknh8BFmavsVMiS
HiA1pIkFLI6C8cXcJN61xL6LsqSKVo3jlp9c6aefErjOrE9IveOGGdnDj8nh
M8h+R7BO2bwfxZMf8sPSQVx/I7T0Zs0Uxj2YGT7vQ/hsuoYKxx0Suk4tDxrD
Sfz5WSvnSH4PWn3qNBAg+MT7tPp2t9Yh1Mje9j1RKR8HWL3lDXZuWPp0+dE/
QxRcr29yV+UIHUU/TDZWpNBQV8ZWrMqMhofrP77hqyhCNV2ZGbWnNLzCM/PY
9D0Vze6+eTFa14ivDqtcq1kxhWWbfyoImpHQSTHAweR8IW6zMJzY95mBBpKi
k6eyJpD/noRf4dV6LJqMj7UroWGg0KPlPIRu+MSMljcheCastc/Mhqjnd8sO
8G5uYSAjyH15dWwJxirQEmXdSZjvrq/4TIKBq2OCriYkNuMuRXmm0RcGuinm
f2Mf68aPbBkilfxjWHn73znXx785V7ziv3Ou7L85l/0y7qqkUeI5emrnrJfP
Yp+ZVrvIjnJckeTrKa3QhLf5Qs6/UmThB68LCmoS7ZjF59jXvnUQmwT4iz59
ZmJITvbhupwyvP7ye4qG+SCefxO0c7c4E9uOd61eltyKYb8j1t1LpuFC10Mu
f0MSpvqbJx++MYg3+bUumFxxw5Y4z+/iL6dRNyP7GnPvOAYumOYlhrlh+BfT
3qZEOhZ3efSaXaDgTq9HXdmjDWh9+rV8eO4k+n4Rre69Q+iFQsvw0kMDuOCv
YfSxkYo77QzXGpeSUe+gukRvOAv38e3X+bCqE9e0afP6XchFH5P92zqCWShn
xuGuu6IdH6b+zii2qMbSgPD4lydJOAKpH3lXEH7OoI8Ry0WCy+b/zuNc/uZx
jV7+97P1SLjeftuNr9EjeJGum6WXTgV1X6GBhDwaOtkJa+6XGUWyVuOnBYJv
Ny043Ugi6mReyGPjjdwhFPJ78fxFez+YPlv5ikLwZ7DgiknPPSSsnRp4wj48
CFdlog+OqjeibVTr3rb0KXxx/KdWz/lxSNq3i/eT/wDSn/8xnS2jY1aNm6C3
3xh8FqoJmCb4PtgkXe1aMxUVTOOKnvCPgMuWvCKpTw0oLCFxtyF+EGc/yBoJ
WDLhg5PhpW0RBC52+S7wNHbg87wjKXcDesHrbQjmxBK+uKLA8kpHBw5624yJ
jeeCDv2/526bsgxYuxYb0XIvdS5oNwulw3OFF661Q9KH/57Hrdv/3/O4DLMt
x8yGG5HJp7lx79JZ9MgMzDQJLgf2MKcvQ2cbkUNTjF/9xCxqTf8QS3hnBtZv
XRrziDqMGNnOcJ1jouq3VSpajxAWZWg2kRUDOJjnW2CkO4O9HKbKnOGmUOM+
IRDnz0JjX40U/c1daHx/l/prHmMovpvqfSORiZWp9+cpi714Lu1iufNoO2hW
C8q8es3EhcKgvvvHBjHAU/ZY0eNamG36d45G+pujRV91feFxrxFX2UWeqy0n
/u6bwgWJ6n4490tLv19mENMCkvpIG5loxZPUASFtcLBlxFzzIQk3lJ/5+YmP
geTPK6e1xFvg7feJi99fktChodeUp56BO+dr37WcLAV36TW0R49J+CulQ4hP
YAr3bUgM8Cw/BX9Un6/xZyN+LrLb8zp0Ak+FKr8KJPraL6GJnOp3NNxU0chz
2pjgaambT8KvFkONj+ymE2E05Lxy2ZecRsMdp+4nZOwyhS2Xm1XmCT7Zs0VQ
JzyPhEnOs9/E2Y3gWzUcX+1LA68zFl9Eb9LAgP1s4eOJItwTEXj7uysNaF8T
v8o2UyE0WPOgE70Rhb/+lHwYwoSccKNTji59sK8y+oFrezseOzLd//sLA1IM
3Lek7x+HZ4/UNprGdeLHQLXryjYk4NBImIyaZwDJR37hWEkJ3sxKOBqpQYIM
snZjniYD3jxfw7KqaMakGbuYe89pEDZ4UWHvCQrYFxheXNzSjeFp+zfQXzDh
girftIDCMKxpl/sTbJiP5Y8cMLxoADimOk5845kBDaXfbh+ry5CrR+WJdt8A
cNY7vOE+xIS2+Qpmf2ErvhV7lh6y2AAGYtMXtq2ZBe/j1m+ndpWjW8Xj0Fcb
G8Fn5e+C2CMsoLHL8++RbsdrvovPl4Ww4IuwpGKBSidkCQZ7uT3IRVst+BZ8
nwVaD6tVOE4ROEk+aNTsXo2nlb1kna4x4SsEcErRy4BN5JUPff8wruK8cPdO
DQPI5SZ/0mwrgbXu0Ivz50nItlvgmA7hz2fn9N7Wbu8CISVXozG9Xjx7YIHn
WgcD2htaT+vr9cA+PjZP9oNjuP2w5uX/fI+biWCy2+35HrghJXf0wzcyqlBu
vUl3bIDVLxLHbssNgdopTSe5w0w09anMuN3FACG2JqdXicNQ9VVpXiGxHz/N
9y7JWN4I3n9qLc/1MCF6fP5Kw4N+3C1Ck99/gwbbI3aH998lwS2B1Qrnnw3i
rfUj3TmCA5C3wlchvGECVt0KFTx1bRJdL5Y+PSpLgkuxYwVHltAggdYQupc5
jPrbo5gVsgPQeepdufo4HbovdzzUOT+G35b4Z+a5NEDszubBHQ1ToN6qvWLX
iXG0/el9dCaQBaR4vkNxxzthR2NcTeRMLiwFn4HXj2jAl2YVlx42Cpuik+N/
tI+DeKRwCBdxn8ocaTt+nyZBkdL9ukc/BmFLy5OODu5G4Enn89dSYUGX2bPT
vO7twGx31mgvHoC32bU0Oa4ZmKi4xfn6OYKey3FtlssA/Dyv0dpoOQNKMgdG
03tNYY60Z23gkkYoajaI7uCbBb2uF/OlT8shXTRJni+1ASJOaG95YT4LpfyJ
Kt/LzEDo+qp5ax8WXDpYppRl0gWO/dTlpYOGIC358ZWkPxOcrNbn9fN3Alxx
kzaI7wXlbav8p86SYJXZkZ+acwyIYZYWXLEvhTOiJltUjEmw+YhyYrHKFByy
btW4LmcGq7SW7Pt9nQnFoTcukKXK4ODn1OAXqsNQLp73h8t0AC6Exdj8EumF
NT5B254dmAY2yXcbuqcYsNDivPgpawIMd09+0OFugE0mXlKHHw8A8vkOZH6h
Ajl/r73HNTKELl7d+EGrER5PN8avHpgEQZXWbJYeBc7rTeORLSQocHm36/P8
CHweKco/lEsFSSnd33/0SWByM2hpEPH7lodFj72a7gGt4QtnjR8NgKnsWRuv
rimYvn5llo/wF5WrDm9g62PAMi/Ho6rjJHi8RpYiv9MItHvMzL49pIGfz+xW
fqKuaU7F+7z9imHYIr5CjeAfjehhnhftRF3dZMtascwUnEZudDy5yIT0DT2L
bFu6cOc6ibdT+r3IO+JCVwplwctq3bbXezvxtZPwG3iYiwfKhfxjH7Ag5ZoE
9Bi0Y78SY/jBtWp8I9eh/Xs9cf+FPgZ0nVEcGH9rUhlFxblthrGbt5OgjY36
dIGbhlutvfnCxoextNr4/BeZAfDNf3tsfICKkkfICTezyXgvJln208MGqE19
3LmubBItpX7yN3lR8LrwiodrCD7tcedWjSR0q81Twcd/CBzlndpWcXwXCRS9
7pQvkSCjQHdH8uw6gvevNh2TxQGYz/SwHVwxgy82Gi68ayzD/hSOuOmhAVDi
rfd7eZCJxsW77T3KWrF6fo55cVkjhK5r529aPYs7907eMZAtx6Dbv3jub2mE
QqaQ69RhFpYVxby9t6MdBdw/RrX70yDn6cozetdpaHPTOe4bpQg371JTiXGj
QZ8WSUKhgYriUykRjdONqF9sydP0kgmr4he3nd41jD6XkjiXGOejUb5DU20o
E3RVqsP67Ptw6yufEZ6OdizAwRPiPQxg7vzO9yNmGJMuLN/CndSP5fV9U+vt
SLBG0KXt1kcG2kTss8byEmSViwmePUqCZbXHuRyOMFBN7dyv2ppmLNGkfbf6
z/d9X1v9akPfFD577UwKediH3EXz0g7VDHjh8+LgWqP36CltqmE8QYJ9X9Wv
JNxjwVCQg32eXhd2+e6NPDVkCF9eiO3OsW+AT7UHRCLqBnFx09G4pDNMYL+X
9kfTkQYict5X2nR6sIFL4PE1RQooSSmfcSHu/8GPNUW9F3tQ60xS1sT6Mbh6
+2zE5mAWODQE6AdpdeKDd63NLqxc0HsSEC4xw4DzNg3PLd5P4KRX7d54ngY4
84jr8fVQGjh2cNif1Kbg6c/rc7brdgObg8ii5F0a3DbxlAvIo+Kny7tPc2o0
wfex4OsDnxiglBFEtyR8gBPN8pbOjg8QEHxrVb4fDahWAfwHr9Gw8qC1Gkdg
MWicr8xfQuzXKe8g59EWGlK7+n5XcZiCoV/Fj5DvDHi4l/W2dvc42sTOc2qV
dMJQ1O2k93yNIKQw/yroAAvT5OiZHtfbIbrt9G7H8gGov3dQfC3nDG46Zy35
NArh8ZkAeesrA7Atget895kZnDwarFPRbwrP9htevMDRCE21sWlX+Yh6++py
XSWsHJJyXZeWZjQAZelchZn5LIrYOyK10gzGDuyTiTxBAp2yuIXO3kmMzxpY
X8PqgcjprM8jNQNw1n02YrUiE+3y1dOSCL0kVrukvry/ATgEc4X9GplY2rBB
PamqH/ijVx9sJvRDmodPkPQsA52f+1lzOpWC2IMN9VtPkiA0Yh0rZ/8Unjz1
zY6hYAZLvLUPu3xkQGIO6532smG8WzrW2knpB+GS6kPqRL9gowzySJwhYZ9g
7aLV90Fo3yZjMWk5ADfZyCL5DXQcKhY+sSdgDOQXVt2TLG6A+Qxvc85cQp+n
31vG5zwOTvZnDrK2kkArtIw+PDWC2+zDjJPzqFDyJG/LHHHdzsq+P1CWjEpk
+0QeARK8PVRimOBMRg3Fh99ts4ah8rBSj+QSKm6Ozq7uO+yGq3xkDLJ9R0FC
kjOraBMT2x+NpxrfJqOLRXXcoDgVClG6QlxgGG3Lsx7F3Cfj7IXza9cdI0Hj
8T+7Z59NIN+KraeO+M3giZmwxJryTpAquK2x52cbmj032kmyJeOd5gdOZxSb
gS99M1+ABx3vp0sYidwh49knK7+YqJLg9+b97psTJ+DnuclLVxLIaEUy6zKl
0iA34Jn8O/MeyKwV14uIJePBADZho0N0sDCfi9a71wxH11raaQaSUWxrn9k8
GxW+1C3KjRkNw9H4QJaYGxnbr1QXbNUcBuc1cxr3RangvvPf5xi//p5jzBQF
+yb4uqHgr5Wxv2PocPnIHtdgVwo08UgnbghxwxPR7/bjzWmoPRG1I8x+HE6Z
bFe1eDCDjUU6+0cD6oHHvrzhj3sPNOiMKuj5zuC9Hz/vhKZ2Qnop8+Fl0XYo
lVhX8zWRjEkHBWgnZmioscJ27K1cD06n//v8Ycnf84eLzH/ODcr+nhsI/z03
CKEF6SWeI+Otw8+ndmxsRrHMe9Z4nY6Zfypiyu+S0X2Be9R9MxWlGXeOxq0b
Rj6+f/tfnb/+V+T7P/735V//W/T//a+Q8KKaFxlXr4oVDT1MwvzMGaHJuAn4
zCXPr32feN4TEntrajsxNy9FRHVDO1Q5DBRFH3HDvv5AAR7JUeyP1Rg9doAJ
E5X5+0vcyehX6W3irTqMaXsTfA9tooLmuQDfkQA3TPeYWOMeRUf9ZF7XdndC
Xy9/LNhN3E/ys6Lb5p7TBDX/+hnuOA5vpGfS4oj/u1y7cOfWyHp8kr3HLZxY
58VwNlaO3QxsTdtlVs7dBPZt3Mxa2x78MrTC5OWlGdh4gjtJktA/6aY87y7w
tOPHWHOzd3vIELhoo39OuwVMe28vfRVAR+dMdl+X42TwfKn8fvAKCSy2Xi1m
xk3gavrbttF9ZHgkf7TnIMcIBLycLuBYQ0X2en0ZWWMyVF69xEwAKvDsdvd3
UR7G7h+MvemXZ8D4tc8L7soG+O6tXGvzuAccxtIXtGTI8Pwph2CjTjNsPn+t
1oSor8hTXnTPS2SQpdz8nLtqEiq3GVyuu9ADb/wH3y46EvqPn1N289Uu/LzU
Vp3G1Y5f1y2Eu8uSYVYvs2C/bAv6u7/zHn1MR2vqr4Rw+xmI3s25XPl7I3p1
Bgu5nOtBthuHi+8dIAMv+8+rGT+HcQdwJLevpSL3QKTimC4ZkrmPttVoU/Hn
cltFOtFX5V65a/gakmHOrdWh6yIJl8yn9XTHT2DfbNmKPEKXRetefNy2ehIN
qbvYTxztQU0JUxPhGzNgUnaXwXutF5ecuWn96U0N7BAkL19BrHPbFXnj+3LN
6Ksz7hMUS4etg50lj1xnwFfc1NA4swF1BQ4eWR7YA3T/17QmZzKc3WpuuOEC
HZWPhtGfRzbDOk7xGQctMkgXsdwTXEjY7xm5fkvmBHCpxkQpmJGBFdZm7L6D
ih/dXtsrOA7D3eucW8+okyFr92XO3LBhFPXq0k2QpYJ/zD/8tvIvv0n+5be0
AAkf+YwGZIqnra4oIcPb/Y5O60/T8Zxeo+P0YANqiqY2Z+VNgmbVlNzwbQr6
J/Cv8VYbwHVnPbn4W6mQ/af0J6OIjPTCSPWYJhpWhFp27pQbBUyIcMl8PY6J
3346mS8OYGn4NX2l2inYNazNY3OvD6tPjBZu8yGh1c91X/pKJ4FHyjV5qKAH
f827CwdHMrH6oanBnOsg1IRHpehr1+LJZpmyltVTuLydbZrbgARf9jz/esOx
EF1Or2MOsE/hjEuE9P2oCTASqa/Z6lGPnuf5Tj2JZKHw2uYHavw1sETD0LWG
1oo/uqSpPfYDqLjx9ufx5B7oEypPqtSfRn3J8bvjB0m4aY3DAoO/DcK3z3x7
IMrAovxKvR6uKbxs+HiEXDIEpg9+NrW19kP9rW9WK2434vaS9K2ClYSOsU7a
cgj74Xl1Zpv6jkH0HN23/qwYE5h573+YP26DjR0q8nfvkXBb7LadRqsZYBNk
toYq1gJs+uvfOn5j4Ehum1JwDgnkZ7x558mG0E4+oZuayMQ9H2herD+98GhJ
rbvjaDuk0U7/+R7PxN+6oRVL9g/C95uOikVPauH6NUbY5lIant8QyftDjAJp
DeNUI8VuiCzw+Cn6lob+zVYGlEAqoWNYc9zSTRD/4p/3XIz+vueS/fc9lzeh
rn2Nwk34PjBIhS+WDJcFmp5FWdDhqpPuo1f5A8gZrpRLfzYBPU5f7OHqJGTF
Tl1l6ZDwc9grmkniCAzJ797ASqVCwrplujctSGhePMhXyEYGr4oQi+u8JAgp
/Xd/cf3bX7T5/nt/GeG3W3NYvRHVS+dWWGVMwS8JLkML4rrkQECBi+8AkuqU
FHKRDuxfbF3F/Magjf/IzlQrEs4N3Qu70EwF1miql9nqEbDVU82Wi2fhFRGP
9i+xrbBlq9WB2fRqIC3Oc9VGs/DJiPhgVkI1fIdakd0r24Bq9vG4aAYTdzV1
LvVoGgId0SLekPJ8eHbcKHplDBOj7TZsexA/DE8r+qv6dYzgwqzqpcdzDZi0
xaFsRfIg2Mq92XKB0Lc+XZTUtugBJA/nRK8b74EdvlkX0xWnIVv6RoKmPgkt
inI42EpbYbHT0//2egZwn31S/iWciZddRvi1uzrgqLek2zH/XrjXLXJPvJeB
395cTW9cmwLp92eNeTsJvZW/KdAphYkOPDE373D04W1Ok/acynaM+rA1ZMN4
IzJtlBVcCf0WtbSvN9q7H0OzXvZwEZ9/fvWreF2fQUyft949cbgW3XQOmPoe
J2GPWdiLq8vIWM/VvSNXkITGef+8z/Lt7/ss+Pd9Ftcf/k2lWQ1Y0DJZzVVI
xlcahszys3S8fr3C9OjOAezvEqdLlkxgNq9SUumNSczozx7bo0rChZ1Gup58
oxhc2v1gfRgVjSSqy9bRG/CppueEzNdBVGxczbFfh4kvpdgGvc4PYNn+FPLz
yB5cuLLTjv3ENGYWLN/yHki4a27wjva3Vqyq16ExxBh4q7qbmh7GJJ5vxCZX
oRCf7w2TkpUYxvKAeAn9aEKXLw1It8rqwWNzfl4p42T8ojnxAAj/U8FdfujO
5VKMdPLaImZNwqzN4w4OAUwcCAv/7fOoE9k3SLb/Vu3Fxf2xEialDSjytMSe
s2kKU6M8v8ofHcfVdx6N86oO4D0F0VNhE3S8MOE4t8xiDCPiaSlGxP4e3LGz
oYVFxQ+mjgIzfcPoRqqa8CF8gmvN5oFqQicYFpzbeTR+HEf5n0dv+c7AV5Y2
f4Tkh1FxFdfb80/7kRFzOTQzgoXnnn7W4ZeswbqjFx+fJHhM3vHfemPgr96Y
ctJLbV5L4Ld/at9UHBmfjfy+nGRGh4JIh07/4gHsWbXhwWDoBN4NidbIvDIJ
k/b/6JC0/6NDSFz/6JCk/6ND1jSsV09VbELLoJyg6eZJ5K02VnqpRYGs8a1r
188NoFJSLDNnguinKhQ1bScybDuUnGgZM4BF6t/Wkvt60Ik9MuqL0jRErsuW
EzQgoSLPVpNz8a24/qDz72ERBhwou3j2dzgN97iOKWvmdePe3twMzW0UiPbR
GVn7hYEtc3pq6t+68YlcC0mNbQz05r9InSRwof3mvFovJqMd//gNeQIXG/KT
Lj0KZaKmfWjZd54PqGR4bnL7lmEIWv9u/tIrFvJo3p5mhFZj8RAlK4S3DW7Q
5a4rJLCw+9Z2q7HgVuxYUTILGdVwubmos3nNFJZuWx9qzzWOde7LLXkJPZt9
3J3Cn87EVUmi55W7h1A4o/TYi6J8SPs64WAby0TPZy+DdhO+W0csbm8ilxHg
j6VZEhUD+Pm78aRu9RRuYNvoJdjWB2dTXWOGvUg4akF321Ewibc5vpBINEL/
zNgXfyyh4TvaaqEMMQpmCqiWnVDuhuO2Imo+CTTcyLrbHx9CRevFqBitbU3Q
N1W0adeKKZRSSHbxNyVh6FPrJVFcH6BD/f3lJMJ/fV3mpqxxi+ibPJFr0v0K
MadM8MadcQaEH1tueqlpAgRPpGaohNaj9kbj2Rs+TEiu9j4t3z8Ira+u1b+x
rEWRhooDX/1ZwItO+WKOteC0msQ9sdCKU4GMzY5rSNBuONLB5G4H/hujj05s
Z2DiwM+5zdID8Hlb7JJKtl7oqzy0y0BnGhvqv+aeSaCB5IuDjmLXR0H75Fy7
Vf44Ui5aHvp1igR6VAMyfWASNr0Y8gio78H5x2uoG4sGoGbHuHtV9xQkdr3w
2B3Yh502v6dthUmQrBgR6WgyCuTSuZjqCCqWXdJ4sOFUA5xckWx9vpwMS72e
7aVb0tFc+6Oh1u4B2Hqspm5qiAq91QLHyjPJyGPcHfD8UQMknjhN3Vg2CTuS
XwQUelGwdvVRf9hBgr2si7RP0mRYmzsy1EXwYX3qhp2jj1nARQ3MyfvP/Dvm
8Y1ZxdWwstHt3Rhxveu9Z/zO1bVwtk75RsOGNhDov+j8nMWAt0wT7uyVw1Dn
e2szB7kfJuJvJy/rZoB19qSF5PUeyJLcHLlFeAxOCa/olKxmQJgppVEm6T0s
VfRQF58gwdlznoxP52mw3t7WOdi0B/58D9gurECBvNea7a9ESOAZbOr9PK8N
AsV+SZB2MCCdUSc9da4Bopr2ca5rGoTzkQmbZ04zQY85JmwvTQL2Pv/4V8Rz
sb48tVq5ngTvgzIFPj+hgWGx2pE8PQqojp47N3ysG1JFWOZ3vGlAX9KfF1hI
BSnbrJ/vDjbB9GE+QyFlEiyLjSz/yaBCt3H2qkCxEZDxi+vlOE3se/PlFZGN
dEi/5F2c4z8GyU5Fzk5FDdAdfKU6Jm8Kzk+KXvK/MA6Tm7lce50HYNtOyQtL
CV3rMhFhfofgpdA7gXhaphHY+/k7Od+TIeDE5qnAs3QoyjEMtXjOhN/DjJmm
vcMgFrFgKdKTD49ixO097zOhiLu0vmXlCNgnhazstDOCkY+/bnzTI8G28+XV
BsoMyHEM4L+zpwWsiltatCsG4HT15qFHSkzo6q2YREKnbfWa1dTuboAl7BuN
epqYUOb89EhlWT8YpzkUXZ1jQNyq3XuarpMgTeXA22HpDyDCZjrd8oIJ3eET
Vu+V+2B52VI27y/tEP9HNmhPEBOsvVzWvHwxCLp8Ubvik2uBeTCF69JXBmy+
hSGpcuMQt/t+REZRJ1TvkhVdX8uAkiEMUTGoxDul3A96z5PQSUZx78w1Jowp
Z6adryxDUc35JucDw3i2KEVAbS0Jnu290aW10IaGslF/yncwsN3eJ6Nl2wD8
Vms+e/cz4U+49r5+oTeNNqHipt3ODXB/rtb1seQQLlh/i5k7ykTtrJx8zhYG
ZBY/OBtxtQf/fIt1viQ/ho57gjbNu9BAPubZnWr1Xjx6qIBmzSLjk5anVpkB
LNBihQW9PlWLovIX7vL8akXTtOIIGeEBaADDn3w1ExjAmX93o+ckprg+X1Nr
3gClMrWKycVktJLIngyzoSP9gY95ieQAvAA12RV0Oo5+HqVdOjWGCr8plWw2
DfAt0i/1atsU5sd5dPzUHMdDPC8e8X5iABof2t3rSUI3y5fayx4XolfvHd12
EgM4sw7jcN0ElnXo3goIq0dm/TX6/Asa2LdfUXQ0oGDz3fV1lVu7MVHfaEGd
qBOBqd9LTdoH0WG+c/0qq1qUeeDHI/6dASoO48P1iuM48u6BDfNNJ254+uX+
uxgaHPoRmr03cBRTTmRrXs8dx7uqCWskTUnwKGhbtNXIJB6cWyyaqezBRLZ4
r2qORpi6FLZMvpfQZQGWOio+/VjRukvU25MJqaMpdrJsZahVf0VLUG0YBi3S
Z103kEDE78BJtug2fKBrt1J/FwPEo7LDUk8SOLrKeVZwbS8O7crnb1aZBl9z
q69nApgwvlpmbThnJ54pidYPSuiFJptN7c8CWXAz3fuw0GINKmXcS/YXbQPm
8yiF/+Q4zWH5nZbzbWhzoVeZu7QaLj3TMLs4wACtgxaVU8MkfOLo9z5hpxEY
bpa2Ov2SCc4lx5ZY7elDKcGVvOe+tsOqSRH+L8FEnX+a7nsfPIipGf0CnG9r
wSJayFItnAluOc7cawj/LPzhiNjL3nzoOanYf/4hEzoFDpvs5RhBbv3D113s
ic8XiSopOU4Ca82X1T8UGMh3onAXc28L0NQb/FwDBsBY4lDZ044pDOkIXjjW
2geje7umfHwJ3mvhv2T+dBR3Z4Y0VXWMgzu3cYwTwT+aF9tXzTCoOPZT25Qq
OgL3KhLOLA0agLqyNQZPflBRsz3qwQNXMvTFhWQLHmoE3UP895f2T+IxP+kV
jQYUYP8GDdddB0CiWO7+9owJnApQO0pynYTdnaHey7Y1gsm9S96bssh4+o7K
oZtn6JD5MXeToC4F1+/ZfCBNeAiS33sJrMqlYMthno+LFygocjH/8YgdBXRL
jpx1SR/CHbEt2z2WUfHBnYtntEnjQGfPUz+hNoHn6in+6nuZKHFJ9/k2oi+c
rfp8iDelFu/HhBg3E593Tye8QUCS4M+iVdpbuEqww9GX81cBGbNbIjOlFOjg
nXbXsHV9M2onPVr43TGLdin3qZNrcmDlca2nk2o5iPwellcCZnGLJN0xTSUH
ROvYOPXMq/5nPkbgEsH/Oh+jXv/f8zEMy3PbJ9hZOFVEZskS9SRFlWCszW3D
56+ON6+rm8E/Cg0eAu+rIfvGi19+nD1YcvyZgac0C28zpZ6/SMwFH1udPrfG
/513oUL597wLWthkddVDMlZdDy1cYtsErPYrvU2OdLzstznyiCwLFWqurV8d
2g1XOaIjW7/kovpHGTuTthlUOeHpWIHdcGT4UKTB6hoUt7MelHxNwV037x1R
FCsGvePXT1AO/O98jG83/z0fQ+sL1+QAg4LPbqUH3pgcBwO3jA4fswkwhKN5
ZWspqHne9HpHKAX2qGQ7TosOg1Pt8bmZb2S05mndfkZ3CEzqTvGRPlHg+269
h+cKKZjO/i750iY6XEvLMdgXVgIqh7QOfNegom4Z/3HDqUnwirMKSDpqAVuc
v+stNE9h7ev4kD9VIzC60eNxr0UnuHE8F3+4iYls+bobOPcPQ2H2h/Qjx+ug
ff9XSbpoHdJlrIb39JMh1MorZPYiHUJOPn23qmQGm5grg99XVIN9848jfYd6
QFL15R/tphlUf2t/UqS6G6Y+O6zYdLoGRqccusWI9fz2466OT2A3lFpxva8y
z4OYaZ6+qJMsTFThm/tu0Q3QLbTks4MxvKyifo3+xkLRExcDk3/mAOKlBd/U
VtA22KAT9XAWGWN+cTvO5kBtwsKqyy1V/zOngmT53+dUbFX5Z05Fw985FSeP
XD74uX0WN1UYxmatzwGxASrzW3wOTD0+VpFA1Kd7msN7CjUbYq9/M7i/0uh/
5lr4x/4z12Lo/8y1ULj4z1yL73/nWtzL0KXqLs6gmnlo4gv+NrjZXVp37Wsb
RDCNfZuXzGL0XHTkzI8W8I06ffFGbC78aO86JrxlFp9H8htQklugKP254od5
I0gYEj+1lsCRR7xqN1WpCrAkWHUjIwf6d6o9E0+cRV7hqiJkr4JspfJH2jpG
wPk8bCJ9gYY6oz5PSzy6gHLo7MFvnBQ4aBcYEd5Kx9y+fXrK4/Vg6yao1KdC
8NJcc8n7OGLfaTsv+c/kgeLJbRHSvMP/M0/j2td/z9MIfnR/z+XKKeSuj7XW
Lu4AH4sE2VvahI7euTGEfxUTi2LpWs5mtdAkYBIRmDoMVwI7VVa/ZKAtu2fs
F7tCWBY4EU36SgKZxyvrVo9O4exHUvi12BH0HLud3y7XibvzJjjv1TLxqK7l
Td0rQxhX8C7p6d58VFJufvKjoBon6mZ+BC2j4P7YB/XbXehYe+BiaN0MA5cy
5san75BQ/EDR2PbIQuSf6Xj9aB8DJyL2q0ykkrCs+iaGrWnAX8W6qHd4Evex
39FXf0nGQ4OVzWbkLnyybVPK3UdkfLPzjHjjsSbUvr/O+bsTHR1cFcIfE7ge
KD5YPTxbhBPn1L3PqNBRVydm80U+JtqK9li+1K9F834TZ+nMYTQyG/70mvBX
DUnjdxfSOvDDYETIOp1R3CR33mVGgYWslAvpEde78dbE1O1cWi72/LB07eua
wQid0EdOb7vxyhuvRBZ7DS4Gv1JqJXjMmM3rlMm9XKQ4zbZlEDz2rsteoIbg
vdzIHrF70dVYb5bot5SrB8f2m35P0SP4v9pF6SffEE4Hixq/z6PgyTcdx+yd
KXhROEbewoaCWtLCdrmZQyiTYMl337wC5+SYFTnidGROmSwdCaLgCvmkz93Z
dLQ1T3CgLPYjm+fk7AjvOB6s81FwmqRjvPfw7xfqY5iQy+ttcngATZ2W4f7A
WXwnpLJFe2MVjsvEU/e55+BkRpCDqvosfm/o3XlbqwrTGBZ2r4OrkD/2qusq
jll0pfoLita3YN+sOTlWIhdvvr5ySTiThfefPu05sb4VSyLf2TsdqsbfD/Nf
JnGw0MCPZenysxXFlhw/vze1Df087e7rds7i56o/iUfms1EttmmJ8MEcXFV4
KxoJvHAU1M0WiORgyV6ltFtE32kuTbvAm0vH6vPK/BZf+3GVaM6enFXjsC90
z5vlxPWzY/XBHR5jWJcxqpfeMAAjBzmyjTZR8JS0w4yTPwV3eyxU6QkPgyhb
+m9LpUZcu8uDFjgwiYd3eE5W61NgJD2owecHGT9o86rEqw/hhcINfI+/UCD6
a9xx6zY6eklFWOQ31uNxZebjp6pkqA6+aU39ScMyq+Y7Kc5deFKx8I86NwU2
vvu0vJ7AUfHs3JHQI7VYe9PqbWTaMFRw5RtGVE1h5NrIz7lZHbi2tfL9d51R
qCqYF7pO4OtQkuqHPwcK8Y+r9UnZbyTgdCqs5HnDxJ8bX6uO1+Xhrk11h3wI
XL/awKvMmcDC3RHs/XZs1Xjih9Pb0GVt4BdD/tF7YBadxEe82B2rML+//5DB
qmpCRxhemnjLQk5uarS+UiuqWHjI1r+rhvFic9EGYp2DDNL810pUYdlJEY54
gpf2ZSg+nyN46YpWiPqRmUqcCB0TYtkawVP3g0XZ7LM49M6uQGSwBQ90dgid
jcuF2s9tL+QkZvHlZN2hJLcWpEfVm/7OMAZOKXrrLMH/V2TZ3a8N5CBpV071
IMH/qZMk6ymC//03BonwEzrDdIFnKo7gf/M/lAl1Qod8jKv5xvsjG2epTIPt
CTkwSi9hmyP43FLv9I/wmmzMp16PKif4fFP4Ni62lhl0f7uYeaOoG9cJPTQD
ixoIMO+xMe6cwu1Xuo/HZY3ghgKJcVPzTgg6qq4evY2J1NWDznnrhjFpwf5j
8qE6cItcsseE4KvSu5wcX52G0NrnVv1caT7UQqet37IZzFo78il3YRBpAldT
rK6bwnxe6az8RhZuJM/cOvMoF7U89CUMeP9fG2caDuXDtnFKEmlBq1JEIYVS
triiosUSiWx/olK0WEoqlUolRCGFihIqWTK2kEvN2HeGsS8zI8OMGWXJkrz3
czzv03v0HO/X+zjm/nDPeZ7XeX75NUFoCncJj7inie6qOgJpFOxu9Iq5RdzT
Equdganb+nHoceQiw5cMXM1MvDa2kgp2G0Q9pBYN4Nl4yYEDTXRcqnYyGcvK
Yf6n3AXpAwO4wexdkdFtOn461343XPMTpJa2Kp0sHQKvotK75SkU2G1TINY3
rwk5H/m2rZHnQkB9CVfndSZwN5R1fS/5P86Gxaa/ORuyqx2ydcc5kO5QsmNh
bBNQfmqufRRQh/PWl/moKfdD9z2ptppkBuBIXOHESCN+jmi9Mk3mQFrntXnJ
V9tByIUqeu1QNq7UWebDUubC9mlZvoURVPDx+l3S+zMTKRsbuiNrhuDq48Kn
Z8hUkJfL9EwSL0atpqVdixp4UDZZ4te0iASd/QfyRrVIuHZBVXp8IA/i7ncK
P1QnQd4r8Y2qR8l/OBtVp/7N2ej+L86GzOl/cza8/pezYZ4Sf+7hNBeMht8M
aHST4Kywv9o+95o/PI3T6v/maTj9L09j4ZV52gx+HkznNquNEXd8/Ha/hu+O
TPyHl+x2+AMXZHdtJHseqoF1W39MHDSjIF9g/dPHQTyotk9aL7qVDHd27+y8
6EnCBR51jnG7eXDXzcNviTUZiisGrNuDyThzWZZvVRIXfqzau/vsQgqovmoz
yq+qwXNUFZ5lPAdyf+YYjP7IAhGqV6uUYMcfvkem7998j10he65fER+ERPc7
Pz8O5oB/x5ikgQn9D9/jxPjffA9PoSWyhlMceJIqs9RjfR0kOdh4l9GaMGAg
yHfYtB/eO5eG3XNohDXrjt5Vf8/AuVELLz8yGgCKHeVuxJky0As414Ev6Xio
4aQS+w4brtdFFYZON8OPmVO7vmjS8KdoYMGrXUwol/B7qrCxHZJPpTaXfGbi
W1Zt/lwjJlQm9wTU+jBhdr9ldEFpO0rrlzyh/uRCruwjU8+5mRA2INKNiTVg
MLF6qvguDy6lSzmF2JHAIqgSIsrJ8B9+iFfh/88P8Zj8mx9yzWOXh3A9D75l
hhx4sYwEzxpKBL+/JEGtRZ5+KqGf1ATlG6zeDFD23jdPPNjsDz/Edf3/zw+Z
/S9+iNJSie0X3nEhb1a+RlevBjT/2Wxln0CBgwFGr0bjuXBPxPLpRiJngw+m
TFN/1cA8u2G8r8UDT39L5/5LZNDe6TfhL0yBePeFZrqE3p46GdUcG6kG/pB+
tdHoTLAXK6+8Ks0Dvr0kyXOvqsHahHJ7I9cc7KVEPQ0IX6SGPLtM3kaGqG9b
zjcwSTBxLvDpwQQeVKLt9vTfX8H1+dreb/vMIfvi86/3RZnQKxXsVxXJhGej
7Rf4ZDvgY8TRR5dHGKB++P21i6btYBLa/7RqnAnU1JRfovlD8CkuRDynmMgT
3uQt331NUPz6NPWkJBckwoIlAj5kwoWlKdUPF/8f96P9v7gf+n6mYp4VQyCx
eqD+cykVejITqOUOxbC47219xpdBaJlSmLyB9aD3S+LjS6JnGgjlp6Yv5UDl
TDaVZ06krFxZg8XrDhC/PPKP1NMBWFGsofn6TC58Vg7WE5ugw0UtoZibU9/A
b6uat+6VRmAMbrd9RPThHcOduxQbWDBxRZAvur0M3PbKbI9WZ0DyFrbw+a8c
KHxW3Vp1pR3iA2U4E23ZcPm0bZi1wBDMLf1qfX26DVg7GYVbUy1h+zG1ooM9
A6AXEjW9J5QOOgmlQ7J6n0BL6OXHOWwO0D6GGyjmNsHmgxp6i7LrQN7biNxJ
+PFBboNf8pccXBJa9COY8GNec8qiTMLXfVZvxLSqs3BZmP7xK4SvG3O+ag2L
cWBsU7g+Xb8EzcNuPwyN68AKmwvMiZJBODeXJVj2rh5r14uoJ+/pQk0BR8lE
0wFwLg2KnTEpw4CJtdvzn9PxY43A2oAT/cAfpvAD9RrxhY5ujEgUsXsd/vHe
EcyDhl6jjGVrySjxQCe0nsilqUezW/X1eNAlslTfYj8Za7fsOq35kIxhNokq
/XN48C7rt4LgQDWePxLQtm5nJqqvtrlklsKFXeYBivlaNZh92mrFMJF7OmJJ
PdFzuTCzrWJujUgtPvYufLM5rxYb5vw+aUfk+b6iq5mbuRnYcilpkZw2CYs/
1dR9J3S7CtVyXi4nobvKpg/HiTxP7zHo7iby+Rk58J34ZxLyDp08FUHks/Sy
DJm9qlxY7OrsNSeYip0hdrdaJzLRxZUnOlY7BBHni3nG+VScMq6ZjJUoxpVm
S2Y8iHu37KHwL/6bmbjcdMGXLaVUfHLD0UasbAgiP907q0n06gUVx585CDbh
nHPCXamuTMiQ7xra7MTE7PcunBNEf9ZlJRhi3wDMz5RV+R1Ix5+mMaD8Ohcd
1RL9H8kNwLS62uegr3RcnDcafFutHE9qUxoa1fphI3vu2aMJDFyjGhxjRdzH
oecO6xdocOCWl9dY12Q7vihRrNsXX4Ifn3sf0WkZhC2OJXqH0zrRwNHsvrNW
A7brfF579yMLHJZu2t/C14oZXdF37yzuwd6kD2ETAyzQzX6ijbu6UcdVoWQX
tGJpBGXRtoNMiF0jMLFSrB37GLos8RwmxiX27fEn/JK47L7Oa8hFhdimfY6E
X+bXH3pRVzkEogMLz71CKuZObvWlOBaDlupLkjrxndMXdAqM3KXiCakWN3vb
LFg57VNHteLCHl+d0JQjVOzycFGM8T4CS/2v244Q/vqW+MVHraQMTxjfun5Y
gwEilcZt2dPf4OX65/Qd5xtxUCR2pkWICaSQ4ZunCJ3XvBXaP6lbgkJuC1XP
x3dASpLrTMfXQeho4wn2ZNXjVOGTNzKHuuB32+TBAiJn7N+TRSUfZKJn4Ayn
nMiZnI2CwwVELq30jQ6bIFEwj5zsO0Pkkv/D4RsefFxYXiE/bjhbgyaOv3SE
iT3+jCIofIzIf1aHlPLP0QwM3KxnKBNLgimx6MgpIv/fJS6PC/5CPDfM4jcl
8n9zbHiUm1I/xDLUZEmvGfhcMa35kSwV+PnYimoCA7C+4mBDTg8dNw0Jpgl2
lkN+qHE2iT4AZI5Sb2sQHS8kRCa92PMJpE9M766oHgQVqFy5oaATeyTneTY4
NUD+fsXIhxs4YOpC2kuT70CBERd9kmkpfGt11FA8ygbNmRs/VNRoaP/gUopo
Bw1qymLyFq1iwr2bghe9iP2mskv2mLtUB7AOqrwQHmPAopySswX72vGHUfkb
7wkmGDMfzWdkUbDQY2/iWWJvYALthuFpFm6xPzTl4F+EQe++Z6/ewoLPn67f
KSfeVxb2Xs+lj4X5KnsdWw50g3LqL19hvVY0nSO7Gz6y8PyrLzu3CreCqIRz
8aGFPShI8jFxvs3GLyvvGV6cbYbxzVHmm3Ro+EZho417eAuOPKOaeCxlw7pK
Za7gRxr6DB3/R/wrBz/a3DOPudMO0Z4/edc0sjGWnF4m0jyIN4zF87s/dUJw
hUzeyp0N6EI1m1g8ykG+oG/dDolNYCuVvWpPSB1O5vAzFnQNoL1+UtmCJ3TI
NzsbMkvORWmnmKLKdQPoIGm6enEFHRpCByrmqJfj7tKyty+396Oh5Id6kXcM
uJc7+st8sBGzy9oN5Ka5uHHd2Lr2HhKAipt7nHfNH07L9XV/c1qCZ9ed8ubn
4RURkyTgq4GrC3WNGZqZ2P6Dn/o1mYuRUtNxXmY1YJRQtizjKAXvB2hcdQji
4WXT29wNxF3m796aGu9NwqYlPgtNdvPwps2PY7L2ZDh9yE5O5PG/8nb+1eBE
Lh4ReyDquoQC7ld/9HQ11KDg8pdZl4g9OEhL9vLPrgc3s70Fifu78IZXaghJ
lINME5cvmsdL4INGPVMxrQM3h+2MWveTg2nG5g1Om+vgoMmGBreeJrRXNCvl
He/HfFsfs98HG2Hy7abgLuIuRB7bOFp2aAC11LUjV58uA2kXsdahWDry909b
qAg14zzK9y7Up4EA3dknjsRGg0Ln4pBYDgY++XGrbSoL8nvXgNKyjj/8mRek
v/kzuveT5iovGUSvIxMWd+g5oHDN99e6I/Q/XBrKf3FpXm7rNIxNZyFVyC8o
+lY3qAl06wQTOz1VkG+dZwYLmYdbzvjNtkBKkDLz+aIe8Lxj0ipvw0aRDVc0
WrbQwCyvnGdcSYNleWkvTr9sxqjmecl3nNmw8+J2zTCFFlCT2ps/+4CBR0P3
H8o8zIL5oqfWOT6qghPfp15faR/AQbcHvl6ErkJ9x3PzrD+BKvXOEUvtQVQL
zDlRfYQOBrWawcvXWkDRxxONElwOLri9Jd4wrQnYWbRS8w91ULfZM8JUqR+f
CF2aX5jAAFqy0COVVVSorMj8KDTLQrsz5mFt/URfEbgxEN1aDm9cRlUsSOX4
XbfY3rq3H/TzTj4QM2XCA8rNOx2SXKQybqWXvcuEaJGD0mLEfvwP90bP8G/u
jbONHV/vWy6KeqxS8TCsgfq37OVX31Gg7sv1Fc7xXByvuHtAUZwC/KdNQHNu
LVzJUenfpsXDF94fJuZfJUP423iP4kUUULFyOPW2iIPOWy09vW+3g5ifyD7m
12xI3RdzWGPOEMY5XaYkCLSDhfv936vSjsKxiReefbubMZMjZH5DhwYD1uZD
zu/YMNYckPrSiIH6TVqG8dcrYaLIf2rDExas7nE769LDQdvmjFdFOnVw2mXu
gfEDzVC/E7ujnZmYQn85Irc7H55bV6sdPcf6w9URkvqbq/Mfru9k0N9c3wSj
u02B4xxM+No41hnVhPpK+q/gYR3ensxJP05vQbFDCnIp/Gx0UZQViEykofrx
737rdTkoHyX8u4rZju72xipZj0vwFv3DNulGJl65usH3kggLtd+qnnnMzsek
TT/5JNoZeOLxw0afVSx0cq/8qjtTiTsrL24qWtCMDOUgK+8dNLx1UXjN6mw2
7otaJcwh/FIpnZQm3pSFfocCL98n/GLcw7lE7Cmsr4gPOHqkDO155JjHcXSM
M3m3Uc65H6fyyOfP7G7EGY1Cw/kxDNywOupaOOGjYWzY7PUpB+9F3rh4ivDR
NyeuhOoEBxe+qwwLkanDIT+5tft7m7C2yOGMn2AfjrlXH/Lt7MEPjYeO3YNe
XCWf/rnvDhvLIx7Z9I43I5P8pveaLg3bDy3uCU/iola7V5rCFBn7hzSLRupq
EL1Mmy4TOamWvLgotZCEtbGabjwiJ6v4vm8ObijDh8+jRgfIDDwXYb040pkF
F5siY2N/MDFifqgss6sHo/XylAwte4H15tP+dFs21rMvZqjI0dCy4d6tjCoa
qDoeOcyzJnKG3OUzs5WG/AU7i5yS2CDu+1Xb1pj4zqrWYSYnKrHOUcnSIpIF
jUYWH23oHNzjGpY/olqHNJ1NH9z3NwMoz1zjO8HE9h0O7s+W5qOaqNm5WkI/
TbcKw6T5uXgpOzpDdrIGF+xSePL2ey1M1MupMLZxcbquu2OxLxVhGyVB1i4L
3vHdsNO35eKKDDN3BaDi4UaOjrO2BWRuLLTvGuagf3BAJfdVEyY01g6avq8D
2oJC2wWvm9EsScC/9Dgb/cmM7AVbW2CzqER+XTADLZ9lCciasNDH/bSiV0QV
2CY+efmqmIk72s2ix8VZ2KB6Kv/n0wI4QrUdK7Dtw+blcu1q1H6UU1fKF99m
C/XH+BeJ7x3EDx5Pb+4zpON4Z5sd74EFSAVp+FgyBqAwX63WJYQOW/Ikl9fE
5iLzt/eo/IYBoNMMSqeL6SDwuuI7V7Uc79m8kGGnMsGiLk9RVJEFqyg+Ts0i
BeiftjVEJ40BFqcqima0WDBrPp4avrYK45Tv7jdoHgSDSgu3/TmdENX7Wm1K
owFdRfjblHZywGpoydxU/g5YUiB/qehVCdbkyIWZz+FCBV1UU2JdLZhdYNpm
EP1fyGOIEfqcCcfu17u8kMqHcePTHjwd1h+e0reRv3lK+Px48BAOgqG7XGFM
QT28cWaoPjLrwtZH1dGDxB48cCG1pNaqBFTHrpvcIPbRhU637SV+DPCcahfL
dqqEi6tthvLPET1HQ7aKHNsMT4cp2ztVaLBTKWZN2TM2Mj4sCw3vZwG/S+6r
R/u6oX5OmXuxTiu2xK0TsXrNgjxa7HaVta2QdGvUtEiyB826jo1KTjFhxP5s
DLu/B35qb9Y/ubcX1do3T/c/bgHXk+fzooieo8u3VL6P6DlTq1bYLquggOvO
4uQXAkzI83+XutGNhdJVjQ6jCkVgrdC5okCFBelz72+dE8JENiP8tevsEJQL
z67HJbVQtFSs3G+0FlpPszPijrCB4lgv3rWLBqT1Ob8S22jg1LhNeTiZ+P3n
D5SqgG44+uy8a0pDK5DmBQ7ak1jgv8fyShpxH9UcO2vWifbASMTbSvdeJsx+
L9Bw5/TAttNn+ivte4F+qKGlQ5kLzXcWhk89pIKutEqes00WhDN+7b5pyQU7
ey+jeFsqFBSaHPS4dAQqucKb8rs44LtcONtmTx0En3c7GGTS/IcrdUXnb67U
Xr+CsZt2TEh7c7vEb08+POhVz9vmxfrD5+TG/c3nfNe1aWbKhAGBNZ/iKn2I
/1GLyhcXzoITkpYpFnEcyOpKEc3hZsGLAAWxF2IdfzhUX4L+5lAlqSq0JiY2
w2S4hFTcVhpsXK402PyUDQ2zaY/HFPph/DK/lVIiA77pZc5aylBhjtuwdBn/
AGw/bq0tz6TDk2Mj/eZt5ZDb8a1rNIjwhUIj66wpC7pv2PjaBVeB3JtSYaf0
chic+234VE8/PBBVU3A7zISEM4q50d9LYD7v8c34NgYISj9sfnieBZQJ+fUu
C2nw1pW0OPYwG5SpksflVrQA6ckcswQYBNvyA/lxxnSgfp9x8gk7Cp8WrXy2
K4PwS+OpznhZFpy8cyd1ybMCuGT9slCE8Et++qaC6qF+uBPBM5W3tgFHCZEl
jZWDIHH74hpJSicUyVcbOx9vAGnHOq8UaQ54e8tGJqt0AEdtYPVSk1IYmPjk
MEb4kZOjr713OA+Zs8HtLrosPFfz9rvDq2aYY2XTHb2BhooJfY3aMWykUt2Z
VtMc+KG5iPRiRR2OKeoejG9pwj2+c3ZTbjGgxOR8w+YDlWj9av7RvPMsVNTv
XoJJXJDfcj5vjLgjdrJRnVhdg5cCQn2MqihQXhfCKJhloN+WJPf5F1j4zNFk
nvW+L6BH0e/0kGOhuO9vUk8wEyPtDEpLPzJBTjyDc28TCzPtlvQxFxfgLSMB
Y+EMBshoP9Q/q8HCvZcEvZ9LV2GuVHdgfTEHbgxdqPzm2Y6hxrE4YJSNJqeU
UpMnOLDVMm7EJ7wJ28bWW6fdq8PmG2c6BO+xgc/T6WLn93/1lwtp1po0PO4X
xGvh7wOrGfmkNT09OMO+sjNOvxdDnL7d6NNvhZUNj/s28QZxy+tgSm4EDZ/a
Kpj3ETpvkPaXGZLIx5VqZXYphM4Nh1+UfiR0a+ervVygPAuLGlomxwndfr7o
Hi+PhD5HXXtE19NQhj60tv0JGzy+uLZnmzIg8fpzv+sOldgcdVO6LoIFG/4x
/FrfzQH1t11vBLXqkD+ycZhk2gyLn13/+fQNF5okzievmSGjlr9V5YnfNaCe
4Lp/izYPzF0d9dJOkNH26pGG5SIUcPwlae75nguTISriXOUaDD/rs/VtIgX6
3sh6sAN5EHVfRoMkTcb0l63dSn0kqHh/5xw3gQdkh6YVUUNf8bHtGoNIA3PQ
G21V2jOHB8pREhpW9GqkPwiffBKTCdvKzwnfkOGB8dSZ38cfVaOsw+PUDTxz
EIoZtN80wQXSx4J7hr0k5J3Y8V4iqQaqg96PSdzjgUV/d+1VbRL2elZ6lJaT
YfTmfk1KCAOqp0JzOo1YKLL/1OXzRD/Hpd805uoPQinJ4aj2QTp6a6fvtY84
Cre+7DBZmcWEgZ+fm9fIsLCanT+l9LwAarfIbGDo9YEgbesTQ3Y/Ho7gBLTZ
28CA+t62ixwO7L6sfLw+rQl9w93mM7LrIHf53p49FA4Yn4k/I0Toh5owlOvT
kQ1vo7xiZQWHoFr/iGXxSBvmxZzk2KVbQmTct0iVJTR4wKmQbTVhY+JN2Seh
ksTd38+fNJnJgtqa3tqA8RY0uPrh8Q5ip/DsuUIn0gg/ix5fx7nejXO7R38W
Ebld/PNouMggE7ryDt6eYfSglQ059r1tL9AcVh/W2FEBdfkV/wS29OPddD71
hcQuoKdYdWZllQG38tatZSUMNPkauuct0bv+B3qMSy4=
      "]], {}}, {{{{
       {RGBColor[0.3315753, 0.4561011, 0.6388182], PointSize[
        0.009722222222222222], Point3DBox[{0., -2.070846, 2.870909}], 
        Point3DBox[{0., -3.658146, 1.283609}], 
        Point3DBox[{-1.122390594, -3.193236594, 1.283609}], 
        Point3DBox[{1.122390594, -3.193236594, 1.283609}], 
        Point3DBox[{-1.122390594, -2.070846, 2.405999594}], 
        Point3DBox[{1.122390594, -2.070846, 2.405999594}], 
        Point3DBox[{0., -3.193236594, 2.405999594}], 
        Point3DBox[{0., -3.193236594, 0.161218406}], 
        Point3DBox[{-0.916428082, -2.987274082, 2.200037082}], 
        Point3DBox[{-0.916428082, -2.987274082, 0.367180918}], 
        Point3DBox[{0.916428082, -2.987274082, 2.200037082}], 
        Point3DBox[{0.916428082, -2.987274082, 0.367180918}], 
        Point3DBox[{-1.480383584, -2.475806329, 1.688569329}], 
        Point3DBox[{-1.480383584, -2.475806329, 0.878648671}], 
        Point3DBox[{1.480383584, -2.475806329, 1.688569329}], 
        Point3DBox[{1.480383584, -2.475806329, 0.878648671}], 
        Point3DBox[{-0.404960329, -3.551229584, 1.688569329}], 
        Point3DBox[{-0.404960329, -3.551229584, 0.878648671}], 
        Point3DBox[{0.404960329, -3.551229584, 1.688569329}], 
        Point3DBox[{0.404960329, -3.551229584, 0.878648671}], 
        Point3DBox[{-0.404960329, -1.665885671, 2.763992584}], 
        Point3DBox[{-0.404960329, -2.475806329, 2.763992584}], 
        Point3DBox[{0.404960329, -1.665885671, 2.763992584}], 
        Point3DBox[{0.404960329, -2.475806329, 2.763992584}], 
        Point3DBox[{-0.477449674, -3.14125786, 2.35402086}], 
        Point3DBox[{-0.477449674, -3.14125786, 0.21319714}], 
        Point3DBox[{0.477449674, -3.14125786, 2.35402086}], 
        Point3DBox[{0.477449674, -3.14125786, 0.21319714}], 
        Point3DBox[{-1.07041186, -1.593396326, 2.35402086}], 
        Point3DBox[{-1.07041186, -2.548295674, 2.35402086}], 
        Point3DBox[{1.07041186, -1.593396326, 2.35402086}], 
        Point3DBox[{1.07041186, -2.548295674, 2.35402086}], 
        Point3DBox[{-1.07041186, -3.14125786, 1.761058674}], 
        Point3DBox[{-1.07041186, -3.14125786, 0.806159326}], 
        Point3DBox[{1.07041186, -3.14125786, 1.761058674}], 
        Point3DBox[{1.07041186, -3.14125786, 0.806159326}], 
        Point3DBox[{-1.256817091, -2.756386695, 1.969149695}], 
        Point3DBox[{-1.256817091, -2.756386695, 0.598068305}], 
        Point3DBox[{1.256817091, -2.756386695, 1.969149695}], 
        Point3DBox[{1.256817091, -2.756386695, 0.598068305}], 
        Point3DBox[{-0.685540695, -3.327663091, 1.969149695}], 
        Point3DBox[{-0.685540695, -3.327663091, 0.598068305}], 
        Point3DBox[{0.685540695, -3.327663091, 1.969149695}], 
        Point3DBox[{0.685540695, -3.327663091, 0.598068305}], 
        Point3DBox[{-0.685540695, -1.385305305, 2.540426091}], 
        Point3DBox[{-0.685540695, -2.756386695, 2.540426091}], 
        Point3DBox[{0.685540695, -1.385305305, 2.540426091}], 
        Point3DBox[{0.685540695, -2.756386695, 2.540426091}], 
        Point3DBox[{0., -3.602959423, 1.698518325}], 
        Point3DBox[{0., -3.602959423, 0.868699675}], 
        Point3DBox[{0., -1.655936675, 2.815722423}], 
        Point3DBox[{0., -2.485755325, 2.815722423}], 
        Point3DBox[{-1.532113423, -2.070846, 1.698518325}], 
        Point3DBox[{1.532113423, -2.070846, 1.698518325}], 
        Point3DBox[{-0.414909325, -2.070846, 2.815722423}], 
        Point3DBox[{0.414909325, -2.070846, 2.815722423}], 
        Point3DBox[{-1.532113423, -2.485755325, 1.283609}], 
        Point3DBox[{1.532113423, -2.485755325, 1.283609}], 
        Point3DBox[{-0.414909325, -3.602959423, 1.283609}], 
        Point3DBox[{0.414909325, -3.602959423, 1.283609}], 
        Point3DBox[{-1.356214207, -1.841222302, 2.07574363}], 
        Point3DBox[{-1.356214207, -2.300469698, 2.07574363}], 
        Point3DBox[{1.356214207, -1.841222302, 2.07574363}], 
        Point3DBox[{1.356214207, -2.300469698, 2.07574363}], 
        Point3DBox[{-0.229623698, -3.427060207, 2.07574363}], 
        Point3DBox[{-0.229623698, -3.427060207, 0.49147437}], 
        Point3DBox[{0.229623698, -3.427060207, 2.07574363}], 
        Point3DBox[{0.229623698, -3.427060207, 0.49147437}], 
        Point3DBox[{-1.356214207, -2.86298063, 1.513232698}], 
        Point3DBox[{-1.356214207, -2.86298063, 1.053985302}], 
        Point3DBox[{1.356214207, -2.86298063, 1.513232698}], 
        Point3DBox[{1.356214207, -2.86298063, 1.053985302}], 
        Point3DBox[{-0.79213463, -3.427060207, 1.513232698}], 
        Point3DBox[{-0.79213463, -3.427060207, 1.053985302}], 
        Point3DBox[{0.79213463, -3.427060207, 1.513232698}], 
        Point3DBox[{0.79213463, -3.427060207, 1.053985302}], 
        Point3DBox[{-0.229623698, -2.86298063, 2.639823207}], 
        Point3DBox[{0.229623698, -2.86298063, 2.639823207}], 
        Point3DBox[{-0.79213463, -1.841222302, 2.639823207}], 
        Point3DBox[{-0.79213463, -2.300469698, 2.639823207}], 
        Point3DBox[{0.79213463, -1.841222302, 2.639823207}], 
        Point3DBox[{0.79213463, -2.300469698, 2.639823207}], 
        Point3DBox[{0., 2.070846, 2.870909}], 
        Point3DBox[{0., 3.658146, 1.283609}], 
        Point3DBox[{-1.122390594, 3.193236594, 1.283609}], 
        Point3DBox[{1.122390594, 3.193236594, 1.283609}], 
        Point3DBox[{-1.122390594, 2.070846, 2.405999594}], 
        Point3DBox[{1.122390594, 2.070846, 2.405999594}], 
        Point3DBox[{0., 3.193236594, 2.405999594}], 
        Point3DBox[{0., 3.193236594, 0.161218406}], 
        Point3DBox[{-0.916428082, 2.987274082, 2.200037082}], 
        Point3DBox[{-0.916428082, 2.987274082, 0.367180918}], 
        Point3DBox[{0.916428082, 2.987274082, 2.200037082}], 
        Point3DBox[{0.916428082, 2.987274082, 0.367180918}], 
        Point3DBox[{-1.480383584, 2.475806329, 1.688569329}], 
        Point3DBox[{-1.480383584, 2.475806329, 0.878648671}], 
        Point3DBox[{1.480383584, 2.475806329, 1.688569329}], 
        Point3DBox[{1.480383584, 2.475806329, 0.878648671}], 
        Point3DBox[{-0.404960329, 3.551229584, 1.688569329}], 
        Point3DBox[{-0.404960329, 3.551229584, 0.878648671}], 
        Point3DBox[{0.404960329, 3.551229584, 1.688569329}], 
        Point3DBox[{0.404960329, 3.551229584, 0.878648671}], 
        Point3DBox[{-0.404960329, 2.475806329, 2.763992584}], 
        Point3DBox[{-0.404960329, 1.665885671, 2.763992584}], 
        Point3DBox[{0.404960329, 2.475806329, 2.763992584}], 
        Point3DBox[{0.404960329, 1.665885671, 2.763992584}], 
        Point3DBox[{-0.477449674, 3.14125786, 2.35402086}], 
        Point3DBox[{-0.477449674, 3.14125786, 0.21319714}], 
        Point3DBox[{0.477449674, 3.14125786, 2.35402086}], 
        Point3DBox[{0.477449674, 3.14125786, 0.21319714}], 
        Point3DBox[{-1.07041186, 2.548295674, 2.35402086}], 
        Point3DBox[{-1.07041186, 1.593396326, 2.35402086}], 
        Point3DBox[{1.07041186, 2.548295674, 2.35402086}], 
        Point3DBox[{1.07041186, 1.593396326, 2.35402086}], 
        Point3DBox[{-1.07041186, 3.14125786, 1.761058674}], 
        Point3DBox[{-1.07041186, 3.14125786, 0.806159326}], 
        Point3DBox[{1.07041186, 3.14125786, 1.761058674}], 
        Point3DBox[{1.07041186, 3.14125786, 0.806159326}], 
        Point3DBox[{-1.256817091, 2.756386695, 1.969149695}], 
        Point3DBox[{-1.256817091, 2.756386695, 0.598068305}], 
        Point3DBox[{1.256817091, 2.756386695, 1.969149695}], 
        Point3DBox[{1.256817091, 2.756386695, 0.598068305}], 
        Point3DBox[{-0.685540695, 3.327663091, 1.969149695}], 
        Point3DBox[{-0.685540695, 3.327663091, 0.598068305}], 
        Point3DBox[{0.685540695, 3.327663091, 1.969149695}], 
        Point3DBox[{0.685540695, 3.327663091, 0.598068305}], 
        Point3DBox[{-0.685540695, 2.756386695, 2.540426091}], 
        Point3DBox[{-0.685540695, 1.385305305, 2.540426091}], 
        Point3DBox[{0.685540695, 2.756386695, 2.540426091}], 
        Point3DBox[{0.685540695, 1.385305305, 2.540426091}], 
        Point3DBox[{0., 3.602959423, 1.698518325}], 
        Point3DBox[{0., 3.602959423, 0.868699675}], 
        Point3DBox[{0., 2.485755325, 2.815722423}], 
        Point3DBox[{0., 1.655936675, 2.815722423}], 
        Point3DBox[{-1.532113423, 2.070846, 1.698518325}], 
        Point3DBox[{1.532113423, 2.070846, 1.698518325}], 
        Point3DBox[{-0.414909325, 2.070846, 2.815722423}], 
        Point3DBox[{0.414909325, 2.070846, 2.815722423}], 
        Point3DBox[{-1.532113423, 2.485755325, 1.283609}], 
        Point3DBox[{1.532113423, 2.485755325, 1.283609}], 
        Point3DBox[{-0.414909325, 3.602959423, 1.283609}], 
        Point3DBox[{0.414909325, 3.602959423, 1.283609}], 
        Point3DBox[{-1.356214207, 2.300469698, 2.07574363}], 
        Point3DBox[{-1.356214207, 1.841222302, 2.07574363}], 
        Point3DBox[{1.356214207, 2.300469698, 2.07574363}], 
        Point3DBox[{1.356214207, 1.841222302, 2.07574363}], 
        Point3DBox[{-0.229623698, 3.427060207, 2.07574363}], 
        Point3DBox[{-0.229623698, 3.427060207, 0.49147437}], 
        Point3DBox[{0.229623698, 3.427060207, 2.07574363}], 
        Point3DBox[{0.229623698, 3.427060207, 0.49147437}], 
        Point3DBox[{-1.356214207, 2.86298063, 1.513232698}], 
        Point3DBox[{-1.356214207, 2.86298063, 1.053985302}], 
        Point3DBox[{1.356214207, 2.86298063, 1.513232698}], 
        Point3DBox[{1.356214207, 2.86298063, 1.053985302}], 
        Point3DBox[{-0.79213463, 3.427060207, 1.513232698}], 
        Point3DBox[{-0.79213463, 3.427060207, 1.053985302}], 
        Point3DBox[{0.79213463, 3.427060207, 1.513232698}], 
        Point3DBox[{0.79213463, 3.427060207, 1.053985302}], 
        Point3DBox[{-0.229623698, 2.86298063, 2.639823207}], 
        Point3DBox[{0.229623698, 2.86298063, 2.639823207}], 
        Point3DBox[{-0.79213463, 2.300469698, 2.639823207}], 
        Point3DBox[{-0.79213463, 1.841222302, 2.639823207}], 
        Point3DBox[{0.79213463, 2.300469698, 2.639823207}], 
        Point3DBox[{0.79213463, 1.841222302, 2.639823207}], 
        Point3DBox[{0., 2.158082, -2.817847}], 
        Point3DBox[{0., 3.745382, -1.230547}], 
        Point3DBox[{-1.122390594, 3.280472594, -1.230547}], 
        Point3DBox[{1.122390594, 3.280472594, -1.230547}], 
        Point3DBox[{-1.122390594, 2.158082, -2.352937594}], 
        Point3DBox[{1.122390594, 2.158082, -2.352937594}], 
        Point3DBox[{0., 3.280472594, -0.108156406}], 
        Point3DBox[{0., 3.280472594, -2.352937594}], 
        Point3DBox[{-0.916428082, 3.074510082, -0.314118918}], 
        Point3DBox[{-0.916428082, 3.074510082, -2.146975082}], 
        Point3DBox[{0.916428082, 3.074510082, -0.314118918}], 
        Point3DBox[{0.916428082, 3.074510082, -2.146975082}], 
        Point3DBox[{-1.480383584, 2.563042329, -0.825586671}], 
        Point3DBox[{-1.480383584, 2.563042329, -1.635507329}], 
        Point3DBox[{1.480383584, 2.563042329, -0.825586671}], 
        Point3DBox[{1.480383584, 2.563042329, -1.635507329}], 
        Point3DBox[{-0.404960329, 3.638465584, -0.825586671}], 
        Point3DBox[{-0.404960329, 3.638465584, -1.635507329}], 
        Point3DBox[{0.404960329, 3.638465584, -0.825586671}], 
        Point3DBox[{0.404960329, 3.638465584, -1.635507329}], 
        Point3DBox[{-0.404960329, 2.563042329, -2.710930584}], 
        Point3DBox[{-0.404960329, 1.753121671, -2.710930584}], 
        Point3DBox[{0.404960329, 2.563042329, -2.710930584}], 
        Point3DBox[{0.404960329, 1.753121671, -2.710930584}], 
        Point3DBox[{-0.477449674, 3.22849386, -0.16013514}], 
        Point3DBox[{-0.477449674, 3.22849386, -2.30095886}], 
        Point3DBox[{0.477449674, 3.22849386, -0.16013514}], 
        Point3DBox[{0.477449674, 3.22849386, -2.30095886}], 
        Point3DBox[{-1.07041186, 2.635531674, -2.30095886}], 
        Point3DBox[{-1.07041186, 1.680632326, -2.30095886}], 
        Point3DBox[{1.07041186, 2.635531674, -2.30095886}], 
        Point3DBox[{1.07041186, 1.680632326, -2.30095886}], 
        Point3DBox[{-1.07041186, 3.22849386, -0.753097326}], 
        Point3DBox[{-1.07041186, 3.22849386, -1.707996674}], 
        Point3DBox[{1.07041186, 3.22849386, -0.753097326}], 
        Point3DBox[{1.07041186, 3.22849386, -1.707996674}], 
        Point3DBox[{-1.256817091, 2.843622695, -0.545006305}], 
        Point3DBox[{-1.256817091, 2.843622695, -1.916087695}], 
        Point3DBox[{1.256817091, 2.843622695, -0.545006305}], 
        Point3DBox[{1.256817091, 2.843622695, -1.916087695}], 
        Point3DBox[{-0.685540695, 3.414899091, -0.545006305}], 
        Point3DBox[{-0.685540695, 3.414899091, -1.916087695}], 
        Point3DBox[{0.685540695, 3.414899091, -0.545006305}], 
        Point3DBox[{0.685540695, 3.414899091, -1.916087695}], 
        Point3DBox[{-0.685540695, 2.843622695, -2.487364091}], 
        Point3DBox[{0.685540695, 2.843622695, -2.487364091}], 
        Point3DBox[{0., 3.690195423, -0.815637675}], 
        Point3DBox[{0., 3.690195423, -1.645456325}], 
        Point3DBox[{0., 2.572991325, -2.762660423}], 
        Point3DBox[{0., 1.743172675, -2.762660423}], 
        Point3DBox[{-1.532113423, 2.158082, -1.645456325}], 
        Point3DBox[{1.532113423, 2.158082, -1.645456325}], 
        Point3DBox[{-0.414909325, 2.158082, -2.762660423}], 
        Point3DBox[{0.414909325, 2.158082, -2.762660423}], 
        Point3DBox[{-1.532113423, 2.572991325, -1.230547}], 
        Point3DBox[{1.532113423, 2.572991325, -1.230547}], 
        Point3DBox[{-0.414909325, 3.690195423, -1.230547}], 
        Point3DBox[{0.414909325, 3.690195423, -1.230547}], 
        Point3DBox[{-1.356214207, 2.387705698, -2.02268163}], 
        Point3DBox[{-1.356214207, 1.928458302, -2.02268163}], 
        Point3DBox[{1.356214207, 2.387705698, -2.02268163}], 
        Point3DBox[{1.356214207, 1.928458302, -2.02268163}], 
        Point3DBox[{-0.229623698, 3.514296207, -0.43841237}], 
        Point3DBox[{-0.229623698, 3.514296207, -2.02268163}], 
        Point3DBox[{0.229623698, 3.514296207, -0.43841237}], 
        Point3DBox[{0.229623698, 3.514296207, -2.02268163}], 
        Point3DBox[{-1.356214207, 2.95021663, -1.000923302}], 
        Point3DBox[{-1.356214207, 2.95021663, -1.460170698}], 
        Point3DBox[{1.356214207, 2.95021663, -1.000923302}], 
        Point3DBox[{1.356214207, 2.95021663, -1.460170698}], 
        Point3DBox[{-0.79213463, 3.514296207, -1.000923302}], 
        Point3DBox[{-0.79213463, 3.514296207, -1.460170698}], 
        Point3DBox[{0.79213463, 3.514296207, -1.000923302}], 
        Point3DBox[{0.79213463, 3.514296207, -1.460170698}], 
        Point3DBox[{-0.229623698, 2.95021663, -2.586761207}], 
        Point3DBox[{0.229623698, 2.95021663, -2.586761207}], 
        Point3DBox[{-0.79213463, 2.387705698, -2.586761207}], 
        Point3DBox[{-0.79213463, 1.928458302, -2.586761207}], 
        Point3DBox[{0.79213463, 2.387705698, -2.586761207}], 
        Point3DBox[{0.79213463, 1.928458302, -2.586761207}], 
        Point3DBox[{0., 0., -4.082507}], 
        Point3DBox[{-1.122390594, 0., -3.617597594}], 
        Point3DBox[{1.122390594, 0., -3.617597594}], 
        Point3DBox[{0., 1.122390594, -3.617597594}], 
        Point3DBox[{0., -1.122390594, -3.617597594}], 
        Point3DBox[{-0.916428082, 0.916428082, -3.411635082}], 
        Point3DBox[{-0.916428082, -0.916428082, -3.411635082}], 
        Point3DBox[{0.916428082, 0.916428082, -3.411635082}], 
        Point3DBox[{0.916428082, -0.916428082, -3.411635082}], 
        Point3DBox[{-1.480383584, 0.404960329, -2.900167329}], 
        Point3DBox[{-1.480383584, -0.404960329, -2.900167329}], 
        Point3DBox[{1.480383584, 0.404960329, -2.900167329}], 
        Point3DBox[{1.480383584, -0.404960329, -2.900167329}], 
        Point3DBox[{-0.404960329, 1.480383584, -2.900167329}], 
        Point3DBox[{-0.404960329, -1.480383584, -2.900167329}], 
        Point3DBox[{0.404960329, 1.480383584, -2.900167329}], 
        Point3DBox[{0.404960329, -1.480383584, -2.900167329}], 
        Point3DBox[{-0.404960329, 0.404960329, -3.975590584}], 
        Point3DBox[{-0.404960329, -0.404960329, -3.975590584}], 
        Point3DBox[{0.404960329, 0.404960329, -3.975590584}], 
        Point3DBox[{0.404960329, -0.404960329, -3.975590584}], 
        Point3DBox[{-0.477449674, 1.07041186, -3.56561886}], 
        Point3DBox[{-0.477449674, -1.07041186, -3.56561886}], 
        Point3DBox[{0.477449674, 1.07041186, -3.56561886}], 
        Point3DBox[{0.477449674, -1.07041186, -3.56561886}], 
        Point3DBox[{-1.07041186, 0.477449674, -3.56561886}], 
        Point3DBox[{-1.07041186, -0.477449674, -3.56561886}], 
        Point3DBox[{1.07041186, 0.477449674, -3.56561886}], 
        Point3DBox[{1.07041186, -0.477449674, -3.56561886}], 
        Point3DBox[{-1.07041186, 1.07041186, -2.972656674}], 
        Point3DBox[{-1.07041186, -1.07041186, -2.972656674}], 
        Point3DBox[{1.07041186, 1.07041186, -2.972656674}], 
        Point3DBox[{1.07041186, -1.07041186, -2.972656674}], 
        Point3DBox[{-1.256817091, 0.685540695, -3.180747695}], 
        Point3DBox[{-1.256817091, -0.685540695, -3.180747695}], 
        Point3DBox[{1.256817091, 0.685540695, -3.180747695}], 
        Point3DBox[{1.256817091, -0.685540695, -3.180747695}], 
        Point3DBox[{-0.685540695, 1.256817091, -3.180747695}], 
        Point3DBox[{-0.685540695, -1.256817091, -3.180747695}], 
        Point3DBox[{0.685540695, 1.256817091, -3.180747695}], 
        Point3DBox[{0.685540695, -1.256817091, -3.180747695}], 
        Point3DBox[{-0.685540695, 0.685540695, -3.752024091}], 
        Point3DBox[{-0.685540695, -0.685540695, -3.752024091}], 
        Point3DBox[{0.685540695, 0.685540695, -3.752024091}], 
        Point3DBox[{0.685540695, -0.685540695, -3.752024091}], 
        Point3DBox[{0., 1.532113423, -2.910116325}], 
        Point3DBox[{0., -1.532113423, -2.910116325}], 
        Point3DBox[{0., 0.414909325, -4.027320423}], 
        Point3DBox[{0., -0.414909325, -4.027320423}], 
        Point3DBox[{-1.532113423, 0., -2.910116325}], 
        Point3DBox[{1.532113423, 0., -2.910116325}], 
        Point3DBox[{-0.414909325, 0., -4.027320423}], 
        Point3DBox[{0.414909325, 0., -4.027320423}], 
        Point3DBox[{-1.356214207, 0.229623698, -3.28734163}], 
        Point3DBox[{-1.356214207, -0.229623698, -3.28734163}], 
        Point3DBox[{1.356214207, 0.229623698, -3.28734163}], 
        Point3DBox[{1.356214207, -0.229623698, -3.28734163}], 
        Point3DBox[{-0.229623698, 1.356214207, -3.28734163}], 
        Point3DBox[{-0.229623698, -1.356214207, -3.28734163}], 
        Point3DBox[{0.229623698, 1.356214207, -3.28734163}], 
        Point3DBox[{0.229623698, -1.356214207, -3.28734163}], 
        Point3DBox[{-1.356214207, 0.79213463, -2.724830698}], 
        Point3DBox[{-1.356214207, -0.79213463, -2.724830698}], 
        Point3DBox[{1.356214207, 0.79213463, -2.724830698}], 
        Point3DBox[{1.356214207, -0.79213463, -2.724830698}], 
        Point3DBox[{-0.79213463, 1.356214207, -2.724830698}], 
        Point3DBox[{-0.79213463, -1.356214207, -2.724830698}], 
        Point3DBox[{0.79213463, 1.356214207, -2.724830698}], 
        Point3DBox[{0.79213463, -1.356214207, -2.724830698}], 
        Point3DBox[{-0.229623698, 0.79213463, -3.851421207}], 
        Point3DBox[{-0.229623698, -0.79213463, -3.851421207}], 
        Point3DBox[{0.229623698, 0.79213463, -3.851421207}], 
        Point3DBox[{0.229623698, -0.79213463, -3.851421207}], 
        Point3DBox[{-0.79213463, 0.229623698, -3.851421207}], 
        Point3DBox[{-0.79213463, -0.229623698, -3.851421207}], 
        Point3DBox[{0.79213463, 0.229623698, -3.851421207}], 
        Point3DBox[{0.79213463, -0.229623698, -3.851421207}], 
        Point3DBox[{0., 0., 3.909815}], Point3DBox[{-1.5873, 0., 2.322515}], 
        Point3DBox[{1.5873, 0., 2.322515}], 
        Point3DBox[{-1.122390594, 1.122390594, 2.322515}], 
        Point3DBox[{-1.122390594, -1.122390594, 2.322515}], 
        Point3DBox[{1.122390594, 1.122390594, 2.322515}], 
        Point3DBox[{1.122390594, -1.122390594, 2.322515}], 
        Point3DBox[{-1.122390594, 0., 3.444905594}], 
        Point3DBox[{1.122390594, 0., 3.444905594}], 
        Point3DBox[{0., 1.122390594, 3.444905594}], 
        Point3DBox[{0., -1.122390594, 3.444905594}], 
        Point3DBox[{-0.916428082, 0.916428082, 3.238943082}], 
        Point3DBox[{-0.916428082, -0.916428082, 3.238943082}], 
        Point3DBox[{0.916428082, 0.916428082, 3.238943082}], 
        Point3DBox[{0.916428082, -0.916428082, 3.238943082}], 
        Point3DBox[{-1.480383584, 0.404960329, 2.727475329}], 
        Point3DBox[{-1.480383584, -0.404960329, 2.727475329}], 
        Point3DBox[{1.480383584, 0.404960329, 2.727475329}], 
        Point3DBox[{1.480383584, -0.404960329, 2.727475329}], 
        Point3DBox[{-0.404960329, 1.480383584, 2.727475329}], 
        Point3DBox[{-0.404960329, -1.480383584, 2.727475329}], 
        Point3DBox[{0.404960329, 1.480383584, 2.727475329}], 
        Point3DBox[{0.404960329, -1.480383584, 2.727475329}], 
        Point3DBox[{-0.404960329, 0.404960329, 3.802898584}], 
        Point3DBox[{-0.404960329, -0.404960329, 3.802898584}], 
        Point3DBox[{0.404960329, 0.404960329, 3.802898584}], 
        Point3DBox[{0.404960329, -0.404960329, 3.802898584}], 
        Point3DBox[{-0.477449674, 1.07041186, 3.39292686}], 
        Point3DBox[{-0.477449674, -1.07041186, 3.39292686}], 
        Point3DBox[{0.477449674, 1.07041186, 3.39292686}], 
        Point3DBox[{0.477449674, -1.07041186, 3.39292686}], 
        Point3DBox[{-1.07041186, 0.477449674, 3.39292686}], 
        Point3DBox[{-1.07041186, -0.477449674, 3.39292686}], 
        Point3DBox[{1.07041186, 0.477449674, 3.39292686}], 
        Point3DBox[{1.07041186, -0.477449674, 3.39292686}], 
        Point3DBox[{-1.07041186, 1.07041186, 2.799964674}], 
        Point3DBox[{-1.07041186, -1.07041186, 2.799964674}], 
        Point3DBox[{1.07041186, 1.07041186, 2.799964674}], 
        Point3DBox[{1.07041186, -1.07041186, 2.799964674}], 
        Point3DBox[{-1.256817091, 0.685540695, 3.008055695}], 
        Point3DBox[{-1.256817091, -0.685540695, 3.008055695}], 
        Point3DBox[{1.256817091, 0.685540695, 3.008055695}], 
        Point3DBox[{1.256817091, -0.685540695, 3.008055695}], 
        Point3DBox[{-0.685540695, 1.256817091, 3.008055695}], 
        Point3DBox[{-0.685540695, -1.256817091, 3.008055695}], 
        Point3DBox[{0.685540695, 1.256817091, 3.008055695}], 
        Point3DBox[{0.685540695, -1.256817091, 3.008055695}], 
        Point3DBox[{-0.685540695, 0.685540695, 3.579332091}], 
        Point3DBox[{-0.685540695, -0.685540695, 3.579332091}], 
        Point3DBox[{0.685540695, 0.685540695, 3.579332091}], 
        Point3DBox[{0.685540695, -0.685540695, 3.579332091}], 
        Point3DBox[{0., 1.532113423, 2.737424325}], 
        Point3DBox[{0., -1.532113423, 2.737424325}], 
        Point3DBox[{0., 0.414909325, 3.854628423}], 
        Point3DBox[{0., -0.414909325, 3.854628423}], 
        Point3DBox[{-1.532113423, 0., 2.737424325}], 
        Point3DBox[{1.532113423, 0., 2.737424325}], 
        Point3DBox[{-0.414909325, 0., 3.854628423}], 
        Point3DBox[{0.414909325, 0., 3.854628423}], 
        Point3DBox[{-1.532113423, 0.414909325, 2.322515}], 
        Point3DBox[{-1.532113423, -0.414909325, 2.322515}], 
        Point3DBox[{1.532113423, 0.414909325, 2.322515}], 
        Point3DBox[{1.532113423, -0.414909325, 2.322515}], 
        Point3DBox[{-1.356214207, 0.229623698, 3.11464963}], 
        Point3DBox[{-1.356214207, -0.229623698, 3.11464963}], 
        Point3DBox[{1.356214207, 0.229623698, 3.11464963}], 
        Point3DBox[{1.356214207, -0.229623698, 3.11464963}], 
        Point3DBox[{-0.229623698, 1.356214207, 3.11464963}], 
        Point3DBox[{-0.229623698, -1.356214207, 3.11464963}], 
        Point3DBox[{0.229623698, 1.356214207, 3.11464963}], 
        Point3DBox[{0.229623698, -1.356214207, 3.11464963}], 
        Point3DBox[{-1.356214207, 0.79213463, 2.552138698}], 
        Point3DBox[{-1.356214207, -0.79213463, 2.552138698}], 
        Point3DBox[{1.356214207, 0.79213463, 2.552138698}], 
        Point3DBox[{1.356214207, -0.79213463, 2.552138698}], 
        Point3DBox[{-0.79213463, 1.356214207, 2.552138698}], 
        Point3DBox[{-0.79213463, -1.356214207, 2.552138698}], 
        Point3DBox[{0.79213463, 1.356214207, 2.552138698}], 
        Point3DBox[{0.79213463, -1.356214207, 2.552138698}], 
        Point3DBox[{-0.229623698, 0.79213463, 3.678729207}], 
        Point3DBox[{-0.229623698, -0.79213463, 3.678729207}], 
        Point3DBox[{0.229623698, 0.79213463, 3.678729207}], 
        Point3DBox[{0.229623698, -0.79213463, 3.678729207}], 
        Point3DBox[{-0.79213463, 0.229623698, 3.678729207}], 
        Point3DBox[{-0.79213463, -0.229623698, 3.678729207}], 
        Point3DBox[{0.79213463, 0.229623698, 3.678729207}], 
        Point3DBox[{0.79213463, -0.229623698, 3.678729207}], 
        Point3DBox[{0., -2.158082, -2.817847}], 
        Point3DBox[{0., -3.745382, -1.230547}], 
        Point3DBox[{-1.122390594, -3.280472594, -1.230547}], 
        Point3DBox[{1.122390594, -3.280472594, -1.230547}], 
        Point3DBox[{-1.122390594, -2.158082, -2.352937594}], 
        Point3DBox[{1.122390594, -2.158082, -2.352937594}], 
        Point3DBox[{0., -3.280472594, -0.108156406}], 
        Point3DBox[{0., -3.280472594, -2.352937594}], 
        Point3DBox[{-0.916428082, -3.074510082, -0.314118918}], 
        Point3DBox[{-0.916428082, -3.074510082, -2.146975082}], 
        Point3DBox[{0.916428082, -3.074510082, -0.314118918}], 
        Point3DBox[{0.916428082, -3.074510082, -2.146975082}], 
        Point3DBox[{-1.480383584, -2.563042329, -0.825586671}], 
        Point3DBox[{-1.480383584, -2.563042329, -1.635507329}], 
        Point3DBox[{1.480383584, -2.563042329, -0.825586671}], 
        Point3DBox[{1.480383584, -2.563042329, -1.635507329}], 
        Point3DBox[{-0.404960329, -3.638465584, -0.825586671}], 
        Point3DBox[{-0.404960329, -3.638465584, -1.635507329}], 
        Point3DBox[{0.404960329, -3.638465584, -0.825586671}], 
        Point3DBox[{0.404960329, -3.638465584, -1.635507329}], 
        Point3DBox[{-0.404960329, -1.753121671, -2.710930584}], 
        Point3DBox[{-0.404960329, -2.563042329, -2.710930584}], 
        Point3DBox[{0.404960329, -1.753121671, -2.710930584}], 
        Point3DBox[{0.404960329, -2.563042329, -2.710930584}], 
        Point3DBox[{-0.477449674, -3.22849386, -0.16013514}], 
        Point3DBox[{-0.477449674, -3.22849386, -2.30095886}], 
        Point3DBox[{0.477449674, -3.22849386, -0.16013514}], 
        Point3DBox[{0.477449674, -3.22849386, -2.30095886}], 
        Point3DBox[{-1.07041186, -1.680632326, -2.30095886}], 
        Point3DBox[{-1.07041186, -2.635531674, -2.30095886}], 
        Point3DBox[{1.07041186, -1.680632326, -2.30095886}], 
        Point3DBox[{1.07041186, -2.635531674, -2.30095886}], 
        Point3DBox[{-1.07041186, -3.22849386, -0.753097326}], 
        Point3DBox[{-1.07041186, -3.22849386, -1.707996674}], 
        Point3DBox[{1.07041186, -3.22849386, -0.753097326}], 
        Point3DBox[{1.07041186, -3.22849386, -1.707996674}], 
        Point3DBox[{-1.256817091, -2.843622695, -0.545006305}], 
        Point3DBox[{-1.256817091, -2.843622695, -1.916087695}], 
        Point3DBox[{1.256817091, -2.843622695, -0.545006305}], 
        Point3DBox[{1.256817091, -2.843622695, -1.916087695}], 
        Point3DBox[{-0.685540695, -3.414899091, -0.545006305}], 
        Point3DBox[{-0.685540695, -3.414899091, -1.916087695}], 
        Point3DBox[{0.685540695, -3.414899091, -0.545006305}], 
        Point3DBox[{0.685540695, -3.414899091, -1.916087695}], 
        Point3DBox[{-0.685540695, -2.843622695, -2.487364091}], 
        Point3DBox[{0.685540695, -2.843622695, -2.487364091}], 
        Point3DBox[{0., -3.690195423, -0.815637675}], 
        Point3DBox[{0., -3.690195423, -1.645456325}], 
        Point3DBox[{0., -1.743172675, -2.762660423}], 
        Point3DBox[{0., -2.572991325, -2.762660423}], 
        Point3DBox[{-1.532113423, -2.158082, -1.645456325}], 
        Point3DBox[{1.532113423, -2.158082, -1.645456325}], 
        Point3DBox[{-0.414909325, -2.158082, -2.762660423}], 
        Point3DBox[{0.414909325, -2.158082, -2.762660423}], 
        Point3DBox[{-1.532113423, -2.572991325, -1.230547}], 
        Point3DBox[{1.532113423, -2.572991325, -1.230547}], 
        Point3DBox[{-0.414909325, -3.690195423, -1.230547}], 
        Point3DBox[{0.414909325, -3.690195423, -1.230547}], 
        Point3DBox[{-1.356214207, -1.928458302, -2.02268163}], 
        Point3DBox[{-1.356214207, -2.387705698, -2.02268163}], 
        Point3DBox[{1.356214207, -1.928458302, -2.02268163}], 
        Point3DBox[{1.356214207, -2.387705698, -2.02268163}], 
        Point3DBox[{-0.229623698, -3.514296207, -0.43841237}], 
        Point3DBox[{-0.229623698, -3.514296207, -2.02268163}], 
        Point3DBox[{0.229623698, -3.514296207, -0.43841237}], 
        Point3DBox[{0.229623698, -3.514296207, -2.02268163}], 
        Point3DBox[{-1.356214207, -2.95021663, -1.000923302}], 
        Point3DBox[{-1.356214207, -2.95021663, -1.460170698}], 
        Point3DBox[{1.356214207, -2.95021663, -1.000923302}], 
        Point3DBox[{1.356214207, -2.95021663, -1.460170698}], 
        Point3DBox[{-0.79213463, -3.514296207, -1.000923302}], 
        Point3DBox[{-0.79213463, -3.514296207, -1.460170698}], 
        Point3DBox[{0.79213463, -3.514296207, -1.000923302}], 
        Point3DBox[{0.79213463, -3.514296207, -1.460170698}], 
        Point3DBox[{-0.229623698, -2.95021663, -2.586761207}], 
        Point3DBox[{0.229623698, -2.95021663, -2.586761207}], 
        Point3DBox[{-0.79213463, -1.928458302, -2.586761207}], 
        Point3DBox[{-0.79213463, -2.387705698, -2.586761207}], 
        Point3DBox[{0.79213463, -1.928458302, -2.586761207}], 
        Point3DBox[{0.79213463, -2.387705698, -2.586761207}], 
        Point3DBox[{-2.013, 0., 1.306366}], Point3DBox[{2.013, 0., 1.306366}],
         Point3DBox[{-1.162206092, 1.162206092, 2.468572092}], 
        Point3DBox[{-1.162206092, -1.162206092, 2.468572092}], 
        Point3DBox[{1.162206092, 1.162206092, 2.468572092}], 
        Point3DBox[{1.162206092, -1.162206092, 2.468572092}], 
        Point3DBox[{-1.746566616, 0.707698402, 2.014064402}], 
        Point3DBox[{-1.746566616, -0.707698402, 2.014064402}], 
        Point3DBox[{1.746566616, 0.707698402, 2.014064402}], 
        Point3DBox[{1.746566616, -0.707698402, 2.014064402}], 
        Point3DBox[{-0.746891801, 1.32180211, 2.62816811}], 
        Point3DBox[{-0.746891801, -1.32180211, 2.62816811}], 
        Point3DBox[{0.746891801, 1.32180211, 2.62816811}], 
        Point3DBox[{0.746891801, -1.32180211, 2.62816811}], 
        Point3DBox[{-1.32180211, 0.746891801, 2.62816811}], 
        Point3DBox[{-1.32180211, -0.746891801, 2.62816811}], 
        Point3DBox[{1.32180211, 0.746891801, 2.62816811}], 
        Point3DBox[{1.32180211, -0.746891801, 2.62816811}], 
        Point3DBox[{-1.496568963, 0.951958597, 2.258324597}], 
        Point3DBox[{-1.496568963, -0.951958597, 2.258324597}], 
        Point3DBox[{1.496568963, 0.951958597, 2.258324597}], 
        Point3DBox[{1.496568963, -0.951958597, 2.258324597}], 
        Point3DBox[{-1.994290416, 0.193616551, 1.499982551}], 
        Point3DBox[{-1.994290416, 0.193616551, 1.112749449}], 
        Point3DBox[{-1.994290416, -0.193616551, 1.499982551}], 
        Point3DBox[{-1.994290416, -0.193616551, 1.112749449}], 
        Point3DBox[{1.994290416, 0.193616551, 1.499982551}], 
        Point3DBox[{1.994290416, 0.193616551, 1.112749449}], 
        Point3DBox[{1.994290416, -0.193616551, 1.499982551}], 
        Point3DBox[{1.994290416, -0.193616551, 1.112749449}], 
        Point3DBox[{-1.911251541, 0.446814586, 1.753180586}], 
        Point3DBox[{-1.911251541, 0.446814586, 0.859551414}], 
        Point3DBox[{-1.911251541, -0.446814586, 1.753180586}], 
        Point3DBox[{-1.911251541, -0.446814586, 0.859551414}], 
        Point3DBox[{1.911251541, 0.446814586, 1.753180586}], 
        Point3DBox[{1.911251541, 0.446814586, 0.859551414}], 
        Point3DBox[{1.911251541, -0.446814586, 1.753180586}], 
        Point3DBox[{1.911251541, -0.446814586, 0.859551414}], 
        Point3DBox[{-0.260157448, 1.41146858, 2.71783458}], 
        Point3DBox[{-0.260157448, -1.41146858, 2.71783458}], 
        Point3DBox[{0.260157448, 1.41146858, 2.71783458}], 
        Point3DBox[{0.260157448, -1.41146858, 2.71783458}], 
        Point3DBox[{-1.41146858, 0.260157448, 2.71783458}], 
        Point3DBox[{-1.41146858, -0.260157448, 2.71783458}], 
        Point3DBox[{1.41146858, 0.260157448, 2.71783458}], 
        Point3DBox[{1.41146858, -0.260157448, 2.71783458}], 
        Point3DBox[{-1.941355146, 0., 1.838633976}], 
        Point3DBox[{-1.941355146, 0., 0.774098024}], 
        Point3DBox[{1.941355146, 0., 1.838633976}], 
        Point3DBox[{1.941355146, 0., 0.774098024}], 
        Point3DBox[{-1.941355146, 0.532267976, 1.306366}], 
        Point3DBox[{-1.941355146, -0.532267976, 1.306366}], 
        Point3DBox[{1.941355146, 0.532267976, 1.306366}], 
        Point3DBox[{1.941355146, -0.532267976, 1.306366}], 
        Point3DBox[{-1.651317083, 0., 2.457591821}], 
        Point3DBox[{-1.651317083, 0., 0.155140179}], 
        Point3DBox[{1.651317083, 0., 2.457591821}], 
        Point3DBox[{1.651317083, 0., 0.155140179}], 
        Point3DBox[{-1.610546445, 1.096818755, 1.811635996}], 
        Point3DBox[{-1.610546445, -1.096818755, 1.811635996}], 
        Point3DBox[{1.610546445, 1.096818755, 1.811635996}], 
        Point3DBox[{1.610546445, -1.096818755, 1.811635996}], 
        Point3DBox[{-1.610546445, 0.505269996, 2.403184755}], 
        Point3DBox[{-1.610546445, -0.505269996, 2.403184755}], 
        Point3DBox[{1.610546445, 0.505269996, 2.403184755}], 
        Point3DBox[{1.610546445, -0.505269996, 2.403184755}], 
        Point3DBox[{-1.816616812, 0.830910858, 1.55467932}], 
        Point3DBox[{-1.816616812, -0.830910858, 1.55467932}], 
        Point3DBox[{1.816616812, 0.830910858, 1.55467932}], 
        Point3DBox[{1.816616812, -0.830910858, 1.55467932}], 
        Point3DBox[{-1.816616812, 0.24831332, 2.137276858}], 
        Point3DBox[{-1.816616812, 0.24831332, 0.475455142}], 
        Point3DBox[{-1.816616812, -0.24831332, 2.137276858}], 
        Point3DBox[{-1.816616812, -0.24831332, 0.475455142}], 
        Point3DBox[{1.816616812, 0.24831332, 2.137276858}], 
        Point3DBox[{1.816616812, 0.24831332, 0.475455142}], 
        Point3DBox[{1.816616812, -0.24831332, 2.137276858}], 
        Point3DBox[{1.816616812, -0.24831332, 0.475455142}], 
        Point3DBox[{-2.11805, -1.185423, 0.665227}], 
        Point3DBox[{2.11805, -1.185423, 0.665227}], 
        Point3DBox[{-1.837712579, -0.440792797, 1.409857203}], 
        Point3DBox[{-1.837712579, -0.440792797, -0.079403203}], 
        Point3DBox[{-1.837712579, -1.930053203, 1.409857203}], 
        Point3DBox[{-1.837712579, -1.930053203, -0.079403203}], 
        Point3DBox[{1.837712579, -0.440792797, 1.409857203}], 
        Point3DBox[{1.837712579, -0.440792797, -0.079403203}], 
        Point3DBox[{1.837712579, -1.930053203, 1.409857203}], 
        Point3DBox[{1.837712579, -1.930053203, -0.079403203}], 
        Point3DBox[{-0.744630203, -3.023135579, -0.079403203}], 
        Point3DBox[{0.744630203, -3.023135579, -0.079403203}], 
        Point3DBox[{-1.390781401, -1.971291942, 2.056008401}], 
        Point3DBox[{1.390781401, -1.971291942, 2.056008401}], 
        Point3DBox[{-1.390781401, -2.576204401, 1.451095942}], 
        Point3DBox[{-1.390781401, -2.576204401, -0.120641942}], 
        Point3DBox[{1.390781401, -2.576204401, 1.451095942}], 
        Point3DBox[{1.390781401, -2.576204401, -0.120641942}], 
        Point3DBox[{-1.5746686, -2.187060311, 1.666864311}], 
        Point3DBox[{1.5746686, -2.187060311, 1.666864311}], 
        Point3DBox[{-2.098364041, -0.981702416, 0.868947584}], 
        Point3DBox[{-2.098364041, -0.981702416, 0.461506416}], 
        Point3DBox[{-2.098364041, -1.389143584, 0.868947584}], 
        Point3DBox[{-2.098364041, -1.389143584, 0.461506416}], 
        Point3DBox[{2.098364041, -0.981702416, 0.868947584}], 
        Point3DBox[{2.098364041, -0.981702416, 0.461506416}], 
        Point3DBox[{2.098364041, -1.389143584, 0.868947584}], 
        Point3DBox[{2.098364041, -1.389143584, 0.461506416}], 
        Point3DBox[{-0.203720584, -3.283787041, 0.461506416}], 
        Point3DBox[{0.203720584, -3.283787041, 0.461506416}], 
        Point3DBox[{-0.203720584, -1.389143584, 2.763591041}], 
        Point3DBox[{0.203720584, -1.389143584, 2.763591041}], 
        Point3DBox[{-2.010991717, -0.715291041, 1.135358959}], 
        Point3DBox[{-2.010991717, -0.715291041, 0.195095041}], 
        Point3DBox[{-2.010991717, -1.655554959, 1.135358959}], 
        Point3DBox[{-2.010991717, -1.655554959, 0.195095041}], 
        Point3DBox[{2.010991717, -0.715291041, 1.135358959}], 
        Point3DBox[{2.010991717, -0.715291041, 0.195095041}], 
        Point3DBox[{2.010991717, -1.655554959, 1.135358959}], 
        Point3DBox[{2.010991717, -1.655554959, 0.195095041}], 
        Point3DBox[{-0.470131959, -3.196414717, 0.195095041}], 
        Point3DBox[{0.470131959, -3.196414717, 0.195095041}], 
        Point3DBox[{-0.470131959, -1.655554959, 2.676218717}], 
        Point3DBox[{0.470131959, -1.655554959, 2.676218717}], 
        Point3DBox[{-1.485127186, -0.911689029, 2.150354186}], 
        Point3DBox[{-1.485127186, -1.459156971, 2.150354186}], 
        Point3DBox[{1.485127186, -0.911689029, 2.150354186}], 
        Point3DBox[{1.485127186, -1.459156971, 2.150354186}], 
        Point3DBox[{-1.485127186, -2.670550186, 0.938960971}], 
        Point3DBox[{-1.485127186, -2.670550186, 0.391493029}], 
        Point3DBox[{1.485127186, -2.670550186, 0.938960971}], 
        Point3DBox[{1.485127186, -2.670550186, 0.391493029}], 
        Point3DBox[{0., -3.228089302, 0.105182198}], 
        Point3DBox[{0., -1.745467802, 2.707893302}], 
        Point3DBox[{-2.042666302, -1.185423, 1.225271802}], 
        Point3DBox[{-2.042666302, -1.185423, 0.105182198}], 
        Point3DBox[{2.042666302, -1.185423, 1.225271802}], 
        Point3DBox[{2.042666302, -1.185423, 0.105182198}], 
        Point3DBox[{-2.042666302, -0.625378198, 0.665227}], 
        Point3DBox[{-2.042666302, -1.745467802, 0.665227}], 
        Point3DBox[{2.042666302, -0.625378198, 0.665227}], 
        Point3DBox[{2.042666302, -1.745467802, 0.665227}], 
        Point3DBox[{-1.737492374, -1.185423, 1.876530453}], 
        Point3DBox[{1.737492374, -1.185423, 1.876530453}], 
        Point3DBox[{-1.211303453, -1.185423, 2.402719374}], 
        Point3DBox[{1.211303453, -1.185423, 2.402719374}], 
        Point3DBox[{-1.737492374, -2.396726453, 0.665227}], 
        Point3DBox[{1.737492374, -2.396726453, 0.665227}], 
        Point3DBox[{-1.211303453, -2.922915374, 0.665227}], 
        Point3DBox[{1.211303453, -2.922915374, 0.665227}], 
        Point3DBox[{-1.154057111, -2.880017087, 0.133589089}], 
        Point3DBox[{1.154057111, -2.880017087, 0.133589089}], 
        Point3DBox[{-1.694594087, -0.031365889, 0.133589089}], 
        Point3DBox[{-1.694594087, -2.339480111, 1.196864911}], 
        Point3DBox[{-1.694594087, -2.339480111, 0.133589089}], 
        Point3DBox[{1.694594087, -0.031365889, 0.133589089}], 
        Point3DBox[{1.694594087, -2.339480111, 1.196864911}], 
        Point3DBox[{1.694594087, -2.339480111, 0.133589089}], 
        Point3DBox[{-1.154057111, -1.717060911, 2.359821087}], 
        Point3DBox[{1.154057111, -1.717060911, 2.359821087}], 
        Point3DBox[{-1.694594087, -0.653785089, 1.819284111}], 
        Point3DBox[{-1.694594087, -1.717060911, 1.819284111}], 
        Point3DBox[{1.694594087, -0.653785089, 1.819284111}], 
        Point3DBox[{1.694594087, -1.717060911, 1.819284111}], 
        Point3DBox[{-1.9114184, -0.311150401, 0.926498747}], 
        Point3DBox[{-1.9114184, -0.311150401, 0.403955253}], 
        Point3DBox[{-1.9114184, -2.059695599, 0.926498747}], 
        Point3DBox[{-1.9114184, -2.059695599, 0.403955253}], 
        Point3DBox[{1.9114184, -0.311150401, 0.926498747}], 
        Point3DBox[{1.9114184, -0.311150401, 0.403955253}], 
        Point3DBox[{1.9114184, -2.059695599, 0.926498747}], 
        Point3DBox[{1.9114184, -2.059695599, 0.403955253}], 
        Point3DBox[{-0.874272599, -3.0968414, 0.403955253}], 
        Point3DBox[{0.874272599, -3.0968414, 0.403955253}], 
        Point3DBox[{-1.9114184, -0.924151253, 1.539499599}], 
        Point3DBox[{-1.9114184, -0.924151253, -0.209045599}], 
        Point3DBox[{-1.9114184, -1.446694747, 1.539499599}], 
        Point3DBox[{-1.9114184, -1.446694747, -0.209045599}], 
        Point3DBox[{1.9114184, -0.924151253, 1.539499599}], 
        Point3DBox[{1.9114184, -0.924151253, -0.209045599}], 
        Point3DBox[{1.9114184, -1.446694747, 1.539499599}], 
        Point3DBox[{1.9114184, -1.446694747, -0.209045599}], 
        Point3DBox[{-0.874272599, -1.446694747, 2.5766454}], 
        Point3DBox[{0.874272599, -1.446694747, 2.5766454}], 
        Point3DBox[{-2.11805, 1.185423, 0.665227}], 
        Point3DBox[{2.11805, 1.185423, 0.665227}], 
        Point3DBox[{-1.837712579, 1.930053203, 1.409857203}], 
        Point3DBox[{-1.837712579, 1.930053203, -0.079403203}], 
        Point3DBox[{-1.837712579, 0.440792797, 1.409857203}], 
        Point3DBox[{-1.837712579, 0.440792797, -0.079403203}], 
        Point3DBox[{1.837712579, 1.930053203, 1.409857203}], 
        Point3DBox[{1.837712579, 1.930053203, -0.079403203}], 
        Point3DBox[{1.837712579, 0.440792797, 1.409857203}], 
        Point3DBox[{1.837712579, 0.440792797, -0.079403203}], 
        Point3DBox[{-0.744630203, 3.023135579, -0.079403203}], 
        Point3DBox[{0.744630203, 3.023135579, -0.079403203}], 
        Point3DBox[{-1.390781401, 1.971291942, 2.056008401}], 
        Point3DBox[{1.390781401, 1.971291942, 2.056008401}], 
        Point3DBox[{-1.390781401, 2.576204401, 1.451095942}], 
        Point3DBox[{-1.390781401, 2.576204401, -0.120641942}], 
        Point3DBox[{1.390781401, 2.576204401, 1.451095942}], 
        Point3DBox[{1.390781401, 2.576204401, -0.120641942}], 
        Point3DBox[{-1.5746686, 2.187060311, 1.666864311}], 
        Point3DBox[{1.5746686, 2.187060311, 1.666864311}], 
        Point3DBox[{-2.098364041, 1.389143584, 0.868947584}], 
        Point3DBox[{-2.098364041, 1.389143584, 0.461506416}], 
        Point3DBox[{-2.098364041, 0.981702416, 0.868947584}], 
        Point3DBox[{-2.098364041, 0.981702416, 0.461506416}], 
        Point3DBox[{2.098364041, 1.389143584, 0.868947584}], 
        Point3DBox[{2.098364041, 1.389143584, 0.461506416}], 
        Point3DBox[{2.098364041, 0.981702416, 0.868947584}], 
        Point3DBox[{2.098364041, 0.981702416, 0.461506416}], 
        Point3DBox[{-0.203720584, 3.283787041, 0.461506416}], 
        Point3DBox[{0.203720584, 3.283787041, 0.461506416}], 
        Point3DBox[{-0.203720584, 1.389143584, 2.763591041}], 
        Point3DBox[{0.203720584, 1.389143584, 2.763591041}], 
        Point3DBox[{-2.010991717, 1.655554959, 1.135358959}], 
        Point3DBox[{-2.010991717, 1.655554959, 0.195095041}], 
        Point3DBox[{-2.010991717, 0.715291041, 1.135358959}], 
        Point3DBox[{-2.010991717, 0.715291041, 0.195095041}], 
        Point3DBox[{2.010991717, 1.655554959, 1.135358959}], 
        Point3DBox[{2.010991717, 1.655554959, 0.195095041}], 
        Point3DBox[{2.010991717, 0.715291041, 1.135358959}], 
        Point3DBox[{2.010991717, 0.715291041, 0.195095041}], 
        Point3DBox[{-0.470131959, 3.196414717, 0.195095041}], 
        Point3DBox[{0.470131959, 3.196414717, 0.195095041}], 
        Point3DBox[{-0.470131959, 1.655554959, 2.676218717}], 
        Point3DBox[{0.470131959, 1.655554959, 2.676218717}], 
        Point3DBox[{-1.485127186, 1.459156971, 2.150354186}], 
        Point3DBox[{-1.485127186, 0.911689029, 2.150354186}], 
        Point3DBox[{1.485127186, 1.459156971, 2.150354186}], 
        Point3DBox[{1.485127186, 0.911689029, 2.150354186}], 
        Point3DBox[{-1.485127186, 2.670550186, 0.938960971}], 
        Point3DBox[{-1.485127186, 2.670550186, 0.391493029}], 
        Point3DBox[{1.485127186, 2.670550186, 0.938960971}], 
        Point3DBox[{1.485127186, 2.670550186, 0.391493029}], 
        Point3DBox[{0., 3.228089302, 0.105182198}], 
        Point3DBox[{0., 1.745467802, 2.707893302}], 
        Point3DBox[{-2.042666302, 1.185423, 1.225271802}], 
        Point3DBox[{-2.042666302, 1.185423, 0.105182198}], 
        Point3DBox[{2.042666302, 1.185423, 1.225271802}], 
        Point3DBox[{2.042666302, 1.185423, 0.105182198}], 
        Point3DBox[{-2.042666302, 1.745467802, 0.665227}], 
        Point3DBox[{-2.042666302, 0.625378198, 0.665227}], 
        Point3DBox[{2.042666302, 1.745467802, 0.665227}], 
        Point3DBox[{2.042666302, 0.625378198, 0.665227}], 
        Point3DBox[{-1.737492374, 1.185423, 1.876530453}], 
        Point3DBox[{1.737492374, 1.185423, 1.876530453}], 
        Point3DBox[{-1.211303453, 1.185423, 2.402719374}], 
        Point3DBox[{1.211303453, 1.185423, 2.402719374}], 
        Point3DBox[{-1.737492374, 2.396726453, 0.665227}], 
        Point3DBox[{1.737492374, 2.396726453, 0.665227}], 
        Point3DBox[{-1.211303453, 2.922915374, 0.665227}], 
        Point3DBox[{1.211303453, 2.922915374, 0.665227}], 
        Point3DBox[{-1.154057111, 2.880017087, 0.133589089}], 
        Point3DBox[{1.154057111, 2.880017087, 0.133589089}], 
        Point3DBox[{-1.694594087, 2.339480111, 1.196864911}], 
        Point3DBox[{-1.694594087, 2.339480111, 0.133589089}], 
        Point3DBox[{-1.694594087, 0.031365889, 0.133589089}], 
        Point3DBox[{1.694594087, 2.339480111, 1.196864911}], 
        Point3DBox[{1.694594087, 2.339480111, 0.133589089}], 
        Point3DBox[{1.694594087, 0.031365889, 0.133589089}], 
        Point3DBox[{-1.154057111, 1.717060911, 2.359821087}], 
        Point3DBox[{1.154057111, 1.717060911, 2.359821087}], 
        Point3DBox[{-1.694594087, 1.717060911, 1.819284111}], 
        Point3DBox[{-1.694594087, 0.653785089, 1.819284111}], 
        Point3DBox[{1.694594087, 1.717060911, 1.819284111}], 
        Point3DBox[{1.694594087, 0.653785089, 1.819284111}], 
        Point3DBox[{-1.9114184, 2.059695599, 0.926498747}], 
        Point3DBox[{-1.9114184, 2.059695599, 0.403955253}], 
        Point3DBox[{-1.9114184, 0.311150401, 0.926498747}], 
        Point3DBox[{-1.9114184, 0.311150401, 0.403955253}], 
        Point3DBox[{1.9114184, 2.059695599, 0.926498747}], 
        Point3DBox[{1.9114184, 2.059695599, 0.403955253}], 
        Point3DBox[{1.9114184, 0.311150401, 0.926498747}], 
        Point3DBox[{1.9114184, 0.311150401, 0.403955253}], 
        Point3DBox[{-0.874272599, 3.0968414, 0.403955253}], 
        Point3DBox[{0.874272599, 3.0968414, 0.403955253}], 
        Point3DBox[{-1.9114184, 1.446694747, 1.539499599}], 
        Point3DBox[{-1.9114184, 1.446694747, -0.209045599}], 
        Point3DBox[{-1.9114184, 0.924151253, 1.539499599}], 
        Point3DBox[{-1.9114184, 0.924151253, -0.209045599}], 
        Point3DBox[{1.9114184, 1.446694747, 1.539499599}], 
        Point3DBox[{1.9114184, 1.446694747, -0.209045599}], 
        Point3DBox[{1.9114184, 0.924151253, 1.539499599}], 
        Point3DBox[{1.9114184, 0.924151253, -0.209045599}], 
        Point3DBox[{-0.874272599, 1.446694747, 2.5766454}], 
        Point3DBox[{0.874272599, 1.446694747, 2.5766454}], 
        Point3DBox[{-2.11805, 0., -1.412527}], 
        Point3DBox[{2.11805, 0., -1.412527}], 
        Point3DBox[{-1.222856738, 1.222856738, -2.635383738}], 
        Point3DBox[{-1.222856738, -1.222856738, -2.635383738}], 
        Point3DBox[{1.222856738, 1.222856738, -2.635383738}], 
        Point3DBox[{1.222856738, -1.222856738, -2.635383738}], 
        Point3DBox[{-1.837712579, 0.744630203, -2.157157203}], 
        Point3DBox[{-1.837712579, -0.744630203, -2.157157203}], 
        Point3DBox[{1.837712579, 0.744630203, -2.157157203}], 
        Point3DBox[{1.837712579, -0.744630203, -2.157157203}], 
        Point3DBox[{-0.785868942, 1.390781401, -2.803308401}], 
        Point3DBox[{-0.785868942, -1.390781401, -2.803308401}], 
        Point3DBox[{0.785868942, 1.390781401, -2.803308401}], 
        Point3DBox[{0.785868942, -1.390781401, -2.803308401}], 
        Point3DBox[{-1.390781401, 0.785868942, -2.803308401}], 
        Point3DBox[{-1.390781401, -0.785868942, -2.803308401}], 
        Point3DBox[{1.390781401, 0.785868942, -2.803308401}], 
        Point3DBox[{1.390781401, -0.785868942, -2.803308401}], 
        Point3DBox[{-1.390781401, 1.390781401, -2.198395942}], 
        Point3DBox[{-1.390781401, -1.390781401, -2.198395942}], 
        Point3DBox[{1.390781401, 1.390781401, -2.198395942}], 
        Point3DBox[{1.390781401, -1.390781401, -2.198395942}], 
        Point3DBox[{-1.5746686, 1.001637311, -2.414164311}], 
        Point3DBox[{-1.5746686, -1.001637311, -2.414164311}], 
        Point3DBox[{1.5746686, 1.001637311, -2.414164311}], 
        Point3DBox[{1.5746686, -1.001637311, -2.414164311}], 
        Point3DBox[{-1.001637311, 1.5746686, -2.414164311}], 
        Point3DBox[{-1.001637311, -1.5746686, -2.414164311}], 
        Point3DBox[{1.001637311, 1.5746686, -2.414164311}], 
        Point3DBox[{1.001637311, -1.5746686, -2.414164311}], 
        Point3DBox[{-1.001637311, 1.001637311, -2.9871956}], 
        Point3DBox[{-1.001637311, -1.001637311, -2.9871956}], 
        Point3DBox[{1.001637311, 1.001637311, -2.9871956}], 
        Point3DBox[{1.001637311, -1.001637311, -2.9871956}], 
        Point3DBox[{-2.098364041, 0.203720584, -1.208806416}], 
        Point3DBox[{-2.098364041, 0.203720584, -1.616247584}], 
        Point3DBox[{-2.098364041, -0.203720584, -1.208806416}], 
        Point3DBox[{-2.098364041, -0.203720584, -1.616247584}], 
        Point3DBox[{2.098364041, 0.203720584, -1.208806416}], 
        Point3DBox[{2.098364041, 0.203720584, -1.616247584}], 
        Point3DBox[{2.098364041, -0.203720584, -1.208806416}], 
        Point3DBox[{2.098364041, -0.203720584, -1.616247584}], 
        Point3DBox[{-2.010991717, 0.470131959, -0.942395041}], 
        Point3DBox[{-2.010991717, 0.470131959, -1.882658959}], 
        Point3DBox[{-2.010991717, -0.470131959, -0.942395041}], 
        Point3DBox[{-2.010991717, -0.470131959, -1.882658959}], 
        Point3DBox[{2.010991717, 0.470131959, -0.942395041}], 
        Point3DBox[{2.010991717, 0.470131959, -1.882658959}], 
        Point3DBox[{2.010991717, -0.470131959, -0.942395041}], 
        Point3DBox[{2.010991717, -0.470131959, -1.882658959}], 
        Point3DBox[{-0.273733971, 1.485127186, -2.897654186}], 
        Point3DBox[{-0.273733971, -1.485127186, -2.897654186}], 
        Point3DBox[{0.273733971, 1.485127186, -2.897654186}], 
        Point3DBox[{0.273733971, -1.485127186, -2.897654186}], 
        Point3DBox[{-1.485127186, 0.273733971, -2.897654186}], 
        Point3DBox[{-1.485127186, -0.273733971, -2.897654186}], 
        Point3DBox[{1.485127186, 0.273733971, -2.897654186}], 
        Point3DBox[{1.485127186, -0.273733971, -2.897654186}], 
        Point3DBox[{-2.042666302, 0., -0.852482198}], 
        Point3DBox[{-2.042666302, 0., -1.972571802}], 
        Point3DBox[{2.042666302, 0., -0.852482198}], 
        Point3DBox[{2.042666302, 0., -1.972571802}], 
        Point3DBox[{-2.042666302, 0.560044802, -1.412527}], 
        Point3DBox[{-2.042666302, -0.560044802, -1.412527}], 
        Point3DBox[{2.042666302, 0.560044802, -1.412527}], 
        Point3DBox[{2.042666302, -0.560044802, -1.412527}], 
        Point3DBox[{0., 1.737492374, -2.623830453}], 
        Point3DBox[{0., -1.737492374, -2.623830453}], 
        Point3DBox[{-1.737492374, 0., -0.201223547}], 
        Point3DBox[{-1.737492374, 0., -2.623830453}], 
        Point3DBox[{1.737492374, 0., -0.201223547}], 
        Point3DBox[{1.737492374, 0., -2.623830453}], 
        Point3DBox[{-1.694594087, 1.154057111, -1.944164911}], 
        Point3DBox[{-1.694594087, -1.154057111, -1.944164911}], 
        Point3DBox[{1.694594087, 1.154057111, -1.944164911}], 
        Point3DBox[{1.694594087, -1.154057111, -1.944164911}], 
        Point3DBox[{-1.694594087, 0.531637911, -2.566584111}], 
        Point3DBox[{-1.694594087, -0.531637911, -2.566584111}], 
        Point3DBox[{1.694594087, 0.531637911, -2.566584111}], 
        Point3DBox[{1.694594087, -0.531637911, -2.566584111}], 
        Point3DBox[{-0.531637911, 1.694594087, -2.566584111}], 
        Point3DBox[{-0.531637911, -1.694594087, -2.566584111}], 
        Point3DBox[{0.531637911, 1.694594087, -2.566584111}], 
        Point3DBox[{0.531637911, -1.694594087, -2.566584111}], 
        Point3DBox[{-1.9114184, 0.874272599, -1.151255253}], 
        Point3DBox[{-1.9114184, 0.874272599, -1.673798747}], 
        Point3DBox[{-1.9114184, -0.874272599, -1.151255253}], 
        Point3DBox[{-1.9114184, -0.874272599, -1.673798747}], 
        Point3DBox[{1.9114184, 0.874272599, -1.151255253}], 
        Point3DBox[{1.9114184, 0.874272599, -1.673798747}], 
        Point3DBox[{1.9114184, -0.874272599, -1.151255253}], 
        Point3DBox[{1.9114184, -0.874272599, -1.673798747}], 
        Point3DBox[{-1.9114184, 0.261271747, -0.538254401}], 
        Point3DBox[{-1.9114184, 0.261271747, -2.286799599}], 
        Point3DBox[{-1.9114184, -0.261271747, -0.538254401}], 
        Point3DBox[{-1.9114184, -0.261271747, -2.286799599}], 
        Point3DBox[{1.9114184, 0.261271747, -0.538254401}], 
        Point3DBox[{1.9114184, 0.261271747, -2.286799599}], 
        Point3DBox[{1.9114184, -0.261271747, -0.538254401}], 
        Point3DBox[{1.9114184, -0.261271747, -2.286799599}], 
        Point3DBox[{-2.11805, -1.207927, -0.715463}], 
        Point3DBox[{2.11805, -1.207927, -0.715463}], 
        Point3DBox[{-1.222856738, -2.430783738, -1.938319738}], 
        Point3DBox[{1.222856738, -2.430783738, -1.938319738}], 
        Point3DBox[{-1.837712579, -0.463296797, 0.029167203}], 
        Point3DBox[{-1.837712579, -1.952557203, 0.029167203}], 
        Point3DBox[{-1.837712579, -1.952557203, -1.460093203}], 
        Point3DBox[{1.837712579, -0.463296797, 0.029167203}], 
        Point3DBox[{1.837712579, -1.952557203, 0.029167203}], 
        Point3DBox[{1.837712579, -1.952557203, -1.460093203}], 
        Point3DBox[{-0.744630203, -3.045639579, 0.029167203}], 
        Point3DBox[{0.744630203, -3.045639579, 0.029167203}], 
        Point3DBox[{-0.744630203, -1.952557203, -2.553175579}], 
        Point3DBox[{0.744630203, -1.952557203, -2.553175579}], 
        Point3DBox[{-1.390781401, -1.993795942, -2.106244401}], 
        Point3DBox[{1.390781401, -1.993795942, -2.106244401}], 
        Point3DBox[{-1.390781401, -2.598708401, 0.070405942}], 
        Point3DBox[{-1.390781401, -2.598708401, -1.501331942}], 
        Point3DBox[{1.390781401, -2.598708401, 0.070405942}], 
        Point3DBox[{1.390781401, -2.598708401, -1.501331942}], 
        Point3DBox[{-1.5746686, -2.209564311, -1.717100311}], 
        Point3DBox[{1.5746686, -2.209564311, -1.717100311}], 
        Point3DBox[{-1.001637311, -2.209564311, -2.2901316}], 
        Point3DBox[{1.001637311, -2.209564311, -2.2901316}], 
        Point3DBox[{-2.098364041, -1.004206416, -0.511742416}], 
        Point3DBox[{-2.098364041, -1.004206416, -0.919183584}], 
        Point3DBox[{-2.098364041, -1.411647584, -0.511742416}], 
        Point3DBox[{-2.098364041, -1.411647584, -0.919183584}], 
        Point3DBox[{2.098364041, -1.004206416, -0.511742416}], 
        Point3DBox[{2.098364041, -1.004206416, -0.919183584}], 
        Point3DBox[{2.098364041, -1.411647584, -0.511742416}], 
        Point3DBox[{2.098364041, -1.411647584, -0.919183584}], 
        Point3DBox[{-0.203720584, -1.411647584, -2.813827041}], 
        Point3DBox[{0.203720584, -1.411647584, -2.813827041}], 
        Point3DBox[{-2.010991717, -0.737795041, -0.245331041}], 
        Point3DBox[{-2.010991717, -0.737795041, -1.185594959}], 
        Point3DBox[{-2.010991717, -1.678058959, -0.245331041}], 
        Point3DBox[{-2.010991717, -1.678058959, -1.185594959}], 
        Point3DBox[{2.010991717, -0.737795041, -0.245331041}], 
        Point3DBox[{2.010991717, -0.737795041, -1.185594959}], 
        Point3DBox[{2.010991717, -1.678058959, -0.245331041}], 
        Point3DBox[{2.010991717, -1.678058959, -1.185594959}], 
        Point3DBox[{-0.470131959, -3.218918717, -0.245331041}], 
        Point3DBox[{0.470131959, -3.218918717, -0.245331041}], 
        Point3DBox[{-0.470131959, -1.678058959, -2.726454717}], 
        Point3DBox[{0.470131959, -1.678058959, -2.726454717}], 
        Point3DBox[{-1.485127186, -1.481660971, -2.200590186}], 
        Point3DBox[{1.485127186, -1.481660971, -2.200590186}], 
        Point3DBox[{-1.485127186, -2.693054186, -0.441729029}], 
        Point3DBox[{-1.485127186, -2.693054186, -0.989196971}], 
        Point3DBox[{1.485127186, -2.693054186, -0.441729029}], 
        Point3DBox[{1.485127186, -2.693054186, -0.989196971}], 
        Point3DBox[{0., -3.250593302, -0.155418198}], 
        Point3DBox[{0., -1.767971802, -2.758129302}], 
        Point3DBox[{-2.042666302, -1.207927, -0.155418198}], 
        Point3DBox[{-2.042666302, -1.207927, -1.275507802}], 
        Point3DBox[{2.042666302, -1.207927, -0.155418198}], 
        Point3DBox[{2.042666302, -1.207927, -1.275507802}], 
        Point3DBox[{-2.042666302, -0.647882198, -0.715463}], 
        Point3DBox[{-2.042666302, -1.767971802, -0.715463}], 
        Point3DBox[{2.042666302, -0.647882198, -0.715463}], 
        Point3DBox[{2.042666302, -1.767971802, -0.715463}], 
        Point3DBox[{-1.737492374, -1.207927, -1.926766453}], 
        Point3DBox[{1.737492374, -1.207927, -1.926766453}], 
        Point3DBox[{-1.211303453, -1.207927, -2.452955374}], 
        Point3DBox[{1.211303453, -1.207927, -2.452955374}], 
        Point3DBox[{-1.737492374, -2.419230453, -0.715463}], 
        Point3DBox[{1.737492374, -2.419230453, -0.715463}], 
        Point3DBox[{-1.211303453, -2.945419374, -0.715463}], 
        Point3DBox[{1.211303453, -2.945419374, -0.715463}], 
        Point3DBox[{-1.154057111, -2.902521087, -0.183825089}], 
        Point3DBox[{1.154057111, -2.902521087, -0.183825089}], 
        Point3DBox[{-1.694594087, -0.053869889, -0.183825089}], 
        Point3DBox[{-1.694594087, -2.361984111, -0.183825089}], 
        Point3DBox[{-1.694594087, -2.361984111, -1.247100911}], 
        Point3DBox[{1.694594087, -0.053869889, -0.183825089}], 
        Point3DBox[{1.694594087, -2.361984111, -0.183825089}], 
        Point3DBox[{1.694594087, -2.361984111, -1.247100911}], 
        Point3DBox[{-1.154057111, -1.739564911, -2.410057087}], 
        Point3DBox[{1.154057111, -1.739564911, -2.410057087}], 
        Point3DBox[{-1.694594087, -1.739564911, -1.869520111}], 
        Point3DBox[{1.694594087, -1.739564911, -1.869520111}], 
        Point3DBox[{-1.9114184, -0.333654401, -0.454191253}], 
        Point3DBox[{-1.9114184, -0.333654401, -0.976734747}], 
        Point3DBox[{-1.9114184, -2.082199599, -0.454191253}], 
        Point3DBox[{-1.9114184, -2.082199599, -0.976734747}], 
        Point3DBox[{1.9114184, -0.333654401, -0.454191253}], 
        Point3DBox[{1.9114184, -0.333654401, -0.976734747}], 
        Point3DBox[{1.9114184, -2.082199599, -0.454191253}], 
        Point3DBox[{1.9114184, -2.082199599, -0.976734747}], 
        Point3DBox[{-0.874272599, -3.1193454, -0.454191253}], 
        Point3DBox[{0.874272599, -3.1193454, -0.454191253}], 
        Point3DBox[{-1.9114184, -0.946655253, 0.158809599}], 
        Point3DBox[{-1.9114184, -0.946655253, -1.589735599}], 
        Point3DBox[{-1.9114184, -1.469198747, 0.158809599}], 
        Point3DBox[{-1.9114184, -1.469198747, -1.589735599}], 
        Point3DBox[{1.9114184, -0.946655253, 0.158809599}], 
        Point3DBox[{1.9114184, -0.946655253, -1.589735599}], 
        Point3DBox[{1.9114184, -1.469198747, 0.158809599}], 
        Point3DBox[{1.9114184, -1.469198747, -1.589735599}], 
        Point3DBox[{-0.261271747, -3.1193454, 0.158809599}], 
        Point3DBox[{0.261271747, -3.1193454, 0.158809599}], 
        Point3DBox[{-0.874272599, -1.469198747, -2.6268814}], 
        Point3DBox[{0.874272599, -1.469198747, -2.6268814}], 
        Point3DBox[{-2.11805, 1.207927, -0.715463}], 
        Point3DBox[{2.11805, 1.207927, -0.715463}], 
        Point3DBox[{-1.222856738, 2.430783738, -1.938319738}], 
        Point3DBox[{1.222856738, 2.430783738, -1.938319738}], 
        Point3DBox[{-1.837712579, 1.952557203, 0.029167203}], 
        Point3DBox[{-1.837712579, 1.952557203, -1.460093203}], 
        Point3DBox[{-1.837712579, 0.463296797, 0.029167203}], 
        Point3DBox[{1.837712579, 1.952557203, 0.029167203}], 
        Point3DBox[{1.837712579, 1.952557203, -1.460093203}], 
        Point3DBox[{1.837712579, 0.463296797, 0.029167203}], 
        Point3DBox[{-0.744630203, 3.045639579, 0.029167203}], 
        Point3DBox[{0.744630203, 3.045639579, 0.029167203}], 
        Point3DBox[{-0.744630203, 1.952557203, -2.553175579}], 
        Point3DBox[{0.744630203, 1.952557203, -2.553175579}], 
        Point3DBox[{-1.390781401, 1.993795942, -2.106244401}], 
        Point3DBox[{1.390781401, 1.993795942, -2.106244401}], 
        Point3DBox[{-1.390781401, 2.598708401, 0.070405942}], 
        Point3DBox[{-1.390781401, 2.598708401, -1.501331942}], 
        Point3DBox[{1.390781401, 2.598708401, 0.070405942}], 
        Point3DBox[{1.390781401, 2.598708401, -1.501331942}], 
        Point3DBox[{-1.5746686, 2.209564311, -1.717100311}], 
        Point3DBox[{1.5746686, 2.209564311, -1.717100311}], 
        Point3DBox[{-1.001637311, 2.209564311, -2.2901316}], 
        Point3DBox[{1.001637311, 2.209564311, -2.2901316}], 
        Point3DBox[{-2.098364041, 1.411647584, -0.511742416}], 
        Point3DBox[{-2.098364041, 1.411647584, -0.919183584}], 
        Point3DBox[{-2.098364041, 1.004206416, -0.511742416}], 
        Point3DBox[{-2.098364041, 1.004206416, -0.919183584}], 
        Point3DBox[{2.098364041, 1.411647584, -0.511742416}], 
        Point3DBox[{2.098364041, 1.411647584, -0.919183584}], 
        Point3DBox[{2.098364041, 1.004206416, -0.511742416}], 
        Point3DBox[{2.098364041, 1.004206416, -0.919183584}], 
        Point3DBox[{-0.203720584, 1.411647584, -2.813827041}], 
        Point3DBox[{0.203720584, 1.411647584, -2.813827041}], 
        Point3DBox[{-2.010991717, 1.678058959, -0.245331041}], 
        Point3DBox[{-2.010991717, 1.678058959, -1.185594959}], 
        Point3DBox[{-2.010991717, 0.737795041, -0.245331041}], 
        Point3DBox[{-2.010991717, 0.737795041, -1.185594959}], 
        Point3DBox[{2.010991717, 1.678058959, -0.245331041}], 
        Point3DBox[{2.010991717, 1.678058959, -1.185594959}], 
        Point3DBox[{2.010991717, 0.737795041, -0.245331041}], 
        Point3DBox[{2.010991717, 0.737795041, -1.185594959}], 
        Point3DBox[{-0.470131959, 3.218918717, -0.245331041}], 
        Point3DBox[{0.470131959, 3.218918717, -0.245331041}], 
        Point3DBox[{-0.470131959, 1.678058959, -2.726454717}], 
        Point3DBox[{0.470131959, 1.678058959, -2.726454717}], 
        Point3DBox[{-1.485127186, 1.481660971, -2.200590186}], 
        Point3DBox[{1.485127186, 1.481660971, -2.200590186}], 
        Point3DBox[{-1.485127186, 2.693054186, -0.441729029}], 
        Point3DBox[{-1.485127186, 2.693054186, -0.989196971}], 
        Point3DBox[{1.485127186, 2.693054186, -0.441729029}], 
        Point3DBox[{1.485127186, 2.693054186, -0.989196971}], 
        Point3DBox[{0., 3.250593302, -0.155418198}], 
        Point3DBox[{0., 1.767971802, -2.758129302}], 
        Point3DBox[{-2.042666302, 1.207927, -0.155418198}], 
        Point3DBox[{-2.042666302, 1.207927, -1.275507802}], 
        Point3DBox[{2.042666302, 1.207927, -0.155418198}], 
        Point3DBox[{2.042666302, 1.207927, -1.275507802}], 
        Point3DBox[{-2.042666302, 1.767971802, -0.715463}], 
        Point3DBox[{-2.042666302, 0.647882198, -0.715463}], 
        Point3DBox[{2.042666302, 1.767971802, -0.715463}], 
        Point3DBox[{2.042666302, 0.647882198, -0.715463}], 
        Point3DBox[{-1.737492374, 1.207927, -1.926766453}], 
        Point3DBox[{1.737492374, 1.207927, -1.926766453}], 
        Point3DBox[{-1.211303453, 1.207927, -2.452955374}], 
        Point3DBox[{1.211303453, 1.207927, -2.452955374}], 
        Point3DBox[{-1.737492374, 2.419230453, -0.715463}], 
        Point3DBox[{1.737492374, 2.419230453, -0.715463}], 
        Point3DBox[{-1.211303453, 2.945419374, -0.715463}], 
        Point3DBox[{1.211303453, 2.945419374, -0.715463}], 
        Point3DBox[{-1.154057111, 2.902521087, -0.183825089}], 
        Point3DBox[{1.154057111, 2.902521087, -0.183825089}], 
        Point3DBox[{-1.694594087, 2.361984111, -0.183825089}], 
        Point3DBox[{-1.694594087, 2.361984111, -1.247100911}], 
        Point3DBox[{-1.694594087, 0.053869889, -0.183825089}], 
        Point3DBox[{1.694594087, 2.361984111, -0.183825089}], 
        Point3DBox[{1.694594087, 2.361984111, -1.247100911}], 
        Point3DBox[{1.694594087, 0.053869889, -0.183825089}], 
        Point3DBox[{-1.154057111, 1.739564911, -2.410057087}], 
        Point3DBox[{1.154057111, 1.739564911, -2.410057087}], 
        Point3DBox[{-1.694594087, 1.739564911, -1.869520111}], 
        Point3DBox[{1.694594087, 1.739564911, -1.869520111}], 
        Point3DBox[{-1.9114184, 2.082199599, -0.454191253}], 
        Point3DBox[{-1.9114184, 2.082199599, -0.976734747}], 
        Point3DBox[{-1.9114184, 0.333654401, -0.454191253}], 
        Point3DBox[{-1.9114184, 0.333654401, -0.976734747}], 
        Point3DBox[{1.9114184, 2.082199599, -0.454191253}], 
        Point3DBox[{1.9114184, 2.082199599, -0.976734747}], 
        Point3DBox[{1.9114184, 0.333654401, -0.454191253}], 
        Point3DBox[{1.9114184, 0.333654401, -0.976734747}], 
        Point3DBox[{-0.874272599, 3.1193454, -0.454191253}], 
        Point3DBox[{0.874272599, 3.1193454, -0.454191253}], 
        Point3DBox[{-1.9114184, 1.469198747, 0.158809599}], 
        Point3DBox[{-1.9114184, 1.469198747, -1.589735599}], 
        Point3DBox[{-1.9114184, 0.946655253, 0.158809599}], 
        Point3DBox[{-1.9114184, 0.946655253, -1.589735599}], 
        Point3DBox[{1.9114184, 1.469198747, 0.158809599}], 
        Point3DBox[{1.9114184, 1.469198747, -1.589735599}], 
        Point3DBox[{1.9114184, 0.946655253, 0.158809599}], 
        Point3DBox[{1.9114184, 0.946655253, -1.589735599}], 
        Point3DBox[{-0.261271747, 3.1193454, 0.158809599}], 
        Point3DBox[{0.261271747, 3.1193454, 0.158809599}], 
        Point3DBox[{-0.874272599, 1.469198747, -2.6268814}], 
        Point3DBox[{0.874272599, 1.469198747, -2.6268814}]}, 
       {RGBColor[0.7926498, 0.5499369, 0.1278459], AbsolutePointSize[10], 
        Point3DBox[{0., 2.158082, -1.230547}], 
        Point3DBox[{0., 1.207927, -0.715463}], 
        Point3DBox[{0., 1.185423, 0.665227}], 
        Point3DBox[{0., 2.070846, 1.283609}], Point3DBox[{0., 0., 1.306366}], 
        Point3DBox[{0., 0., 2.322515}], Point3DBox[{0., -1.185423, 0.665227}],
         Point3DBox[{0., -2.070846, 1.283609}], 
        Point3DBox[{0., -1.207927, -0.715463}], 
        Point3DBox[{0., -2.158082, -1.230547}], 
        Point3DBox[{0., 0., -1.412527}], 
        Point3DBox[{0., 0., -2.495207}]}}, {}, {}}, {}}, {
     {RGBColor[1, 0, 0], Arrowheads[{0, 0.1}], 
      Arrow3DBox[TubeBox[{{0, 0, 0}, {7, 0, 0}}]]}, 
     {RGBColor[0, 0, 1], Arrowheads[{0, 0.1}], 
      Arrow3DBox[TubeBox[{{0, 0, 0}, {0, 7, 0}}]]}, 
     {RGBColor[0, 1, 0], Arrowheads[{0, 0.1}], 
      Arrow3DBox[TubeBox[{{0, 0, 0}, {0, 0, 7}}]]}}}},
  Axes->True,
  AxesLabel->{
    FormBox["X", TraditionalForm], 
    FormBox["Y", TraditionalForm], 
    FormBox["Z", TraditionalForm]},
  AxesOrigin->{0, 0, 0},
  AxesStyle->{
    Directive[
     RGBColor[1, 0, 0], 16], 
    RGBColor[0, 0, 1], 
    RGBColor[0, 1, 0]},
  BoxRatios->{7, 7, 7},
  DisplayFunction->Identity,
  FaceGridsStyle->Automatic,
  ImageSize->{545.169625701034, 518.},
  Method->{"DefaultBoundaryStyle" -> Directive[
      GrayLevel[0.3]], 
    "DefaultGraphicsInteraction" -> {
     "Version" -> 1.2, "TrackMousePosition" -> {True, False}, 
      "Effects" -> {
       "Highlight" -> {"ratio" -> 2}, "HighlightPoint" -> {"ratio" -> 2}, 
        "Droplines" -> {
         "freeformCursorMode" -> True, 
          "placement" -> {"x" -> "All", "y" -> "None"}}}}},
  PlotRange->{{-7, 7}, {-7, 7}, {-7, 7}},
  PlotRangePadding->{
    Scaled[0.02], 
    Scaled[0.02], 
    Scaled[0.02]},
  Ticks->None,
  ViewPoint->{1.9047069085124761`, 2.6371548727551146`, 0.9313998978788864},
  ViewVertical->{0.13525705129747953`, 0.33085030666882287`, 
   0.9339398292456839}]], "Output",
 CellChangeTimes->{
  3.919840553962669*^9, {3.9199702317000237`*^9, 3.919970260509009*^9}, 
   3.919972428872835*^9, 3.919989733242859*^9, 3.92005217912389*^9, 
   3.920053436993731*^9, 3.9200754629704514`*^9, {3.92126174470591*^9, 
   3.921261784798718*^9}, 3.9212618449126453`*^9, 3.921328312788334*^9, 
   3.9214583841465178`*^9, 3.921458501531494*^9, 3.925314831464969*^9, 
   3.925388592675393*^9, 3.9253895216978493`*^9, 3.925516846769494*^9, 
   3.925517717304929*^9, 3.925518031175342*^9, 3.925518154097619*^9, 
   3.9255647243142023`*^9, 3.93213493962127*^9, 3.937829221109556*^9, 
   3.942267298585404*^9, 3.9422674555414*^9, {3.942268586768036*^9, 
   3.942268608772402*^9}, 3.945649792324759*^9},
 CellLabel->"Out[16]=",ExpressionUUID->"4d29860b-e3a4-4528-a0ef-d6d3f4acd8a0"]
}, Open  ]],

Cell["", "PageBreak",
 PageBreakBelow->True,ExpressionUUID->"a9e8534a-f2f4-45af-b3b4-f4b991808bf6"]
}, Open  ]],

Cell[CellGroupData[{

Cell["A bit of Algebra", "Subsubsection",
 CellChangeTimes->{{3.9198182745731483`*^9, 3.919818277242074*^9}, {
  3.919818343798623*^9, 3.919818356281264*^9}, {3.919821648586551*^9, 
  3.919821660400502*^9}, {3.92125643314804*^9, 3.921256436845677*^9}, {
  3.9214275488651333`*^9, 3.921427560747268*^9}, {3.9456233539233017`*^9, 
  3.945623357342527*^9}},ExpressionUUID->"02cba5d7-5897-42c7-b024-\
e4a1d4bc023b"],

Cell["\<\
From the matrix formed by the coefficients of the interpolated ellipsoid we \
can obtain: 
\ti) the lengths of the ellipsoid semiaxes
\tii) a rotation matrix to transform from the  system of reference O (the one \
used by the electronic structure software) to a system of reference O\
\[CloseCurlyQuote] with axes X\[CloseCurlyQuote], Y\[CloseCurlyQuote], and Z\
\[CloseCurlyQuote] colinear with the ellipsoid major axes
\tiii) The translations that convert system O\[CloseCurlyQuote] to system O\
\[CloseCurlyQuote]\[CloseCurlyQuote] which is also concentric with the \
ellipsoid
See for example [Pogorelov, A. V. Analytical geometry; Mir Publishers: \
Moscow, 1980]\
\>", "Text",
 CellChangeTimes->{{3.945628919869982*^9, 3.945628963112194*^9}, {
  3.945628993882181*^9, 3.945629175644093*^9}, {3.945631173080453*^9, 
  3.9456311832423477`*^9}},ExpressionUUID->"170a4a6a-8527-4a63-aa1d-\
a8f2072cc9e2"],

Cell[BoxData[
 RowBox[{
  RowBox[{"I3Matrix", "=", 
   RowBox[{"{", 
    RowBox[{
     RowBox[{"{", 
      RowBox[{"aVal", ",", "dVal", ",", "eVal"}], "}"}], ",", 
     RowBox[{"{", 
      RowBox[{"dVal", ",", "bVal", ",", "fVal"}], "}"}], ",", 
     RowBox[{"{", 
      RowBox[{"eVal", ",", "fVal", ",", "cVal"}], "}"}]}], "}"}]}], 
  ";"}]], "Input",
 CellChangeTimes->{{3.921269301249421*^9, 3.921269333758617*^9}, {
  3.921269377009004*^9, 3.92126941187977*^9}, {3.925226298734582*^9, 
  3.925226305925471*^9}, {3.9252314386365976`*^9, 3.925231439799909*^9}},
 CellLabel->"In[17]:=",ExpressionUUID->"57c71678-97a8-4734-bf91-c1b7f96728d9"],

Cell[BoxData[
 RowBox[{
  RowBox[{"I4Matrix", "=", 
   RowBox[{"{", 
    RowBox[{
     RowBox[{"{", 
      RowBox[{"aVal", ",", "dVal", ",", "eVal", ",", "gVal"}], "}"}], ",", 
     RowBox[{"{", 
      RowBox[{"dVal", ",", "bVal", ",", "fVal", ",", "hVal"}], "}"}], ",", 
     RowBox[{"{", 
      RowBox[{"eVal", ",", "fVal", ",", "cVal", ",", "iVal"}], "}"}], ",", 
     RowBox[{"{", 
      RowBox[{"gVal", ",", "hVal", ",", "iVal", ",", 
       RowBox[{"-", "1"}]}], "}"}]}], "}"}]}], ";"}]], "Input",
 CellChangeTimes->{{3.921269657911211*^9, 3.921269677207006*^9}, {
   3.921269722253049*^9, 3.921269737543908*^9}, {3.921269781580813*^9, 
   3.921269804177203*^9}, {3.921269887424357*^9, 3.921269896529007*^9}, 
   3.921330596603191*^9},
 CellLabel->"In[18]:=",ExpressionUUID->"236025a1-2b66-4f99-8d51-6a88522f0306"],

Cell["Un-comment below to see the matrix", "Text",
 CellChangeTimes->{{3.9456227160090933`*^9, 
  3.9456227545870237`*^9}},ExpressionUUID->"0e2c2a7f-b8e7-4d29-acc9-\
4eeaf32cfaed"],

Cell[BoxData[
 RowBox[{"(*", 
  RowBox[{"I4Matrix", "//", "MatrixForm"}], "*)"}]], "Input",
 CellChangeTimes->{{3.921276164762963*^9, 3.921276169783519*^9}, 
   3.9456227051711073`*^9},ExpressionUUID->"167078f1-cfae-4781-87cf-\
26f9cfdcccdb"],

Cell["", "PageBreak",
 PageBreakBelow->True,ExpressionUUID->"de171bd9-86d7-4722-80b0-6c79250af633"],

Cell[CellGroupData[{

Cell[BoxData[
 RowBox[{"Eigenvalues", "[", "I3Matrix", "]"}]], "Input",
 CellChangeTimes->{{3.921276178947519*^9, 3.921276189775448*^9}},
 CellLabel->"In[19]:=",ExpressionUUID->"d6d1d35d-6407-4158-88b6-3eed0f08603b"],

Cell[BoxData[
 RowBox[{"{", 
  RowBox[{
  "0.2124962236695021`", ",", "0.07330321980200077`", ",", 
   "0.07024715251371559`"}], "}"}]], "Output",
 CellChangeTimes->{3.921276190625874*^9, 3.921328328238912*^9, 
  3.925314951199438*^9, 3.925388592739264*^9, 3.925389521765066*^9, 
  3.925516846863236*^9, 3.92551771741505*^9, 3.925518031343286*^9, 
  3.9255181541498747`*^9, 3.925564724398859*^9, 3.9321349396779633`*^9, 
  3.937829221204959*^9, 3.942267298641197*^9, 3.94226745575489*^9, 
  3.945649815753875*^9},
 CellLabel->"Out[19]=",ExpressionUUID->"7b91f4e4-a1eb-4be6-811e-1dfb9534733f"]
}, Open  ]],

Cell[CellGroupData[{

Cell[BoxData[
 RowBox[{"SemiAxesLength", "=", 
  RowBox[{"1", "/", 
   RowBox[{"(", 
    RowBox[{
     RowBox[{"Eigenvalues", "[", "I3Matrix", "]"}], "^", 
     RowBox[{"(", 
      RowBox[{"1", "/", "2"}], ")"}]}], ")"}], "    ", 
   RowBox[{"(*", 
    RowBox[{
    "These", " ", "are", " ", "the", " ", "lenghts", " ", "of", " ", "the", 
     " ", "semiaxes"}], "*)"}]}]}]], "Input",
 CellChangeTimes->{{3.921330664106447*^9, 3.921330687384906*^9}, {
   3.921452953637839*^9, 3.9214529803520327`*^9}, {3.921458540289536*^9, 
   3.921458548112664*^9}, {3.9456227949697237`*^9, 3.945622849856934*^9}, {
   3.945629224800889*^9, 3.945629235308734*^9}, 3.9456373183027287`*^9},
 CellLabel->"In[20]:=",ExpressionUUID->"5b4fba94-4ea5-459b-93bd-f350e9c78d36"],

Cell[BoxData[
 RowBox[{"{", 
  RowBox[{
  "2.16932385376356`", ",", "3.693503155586488`", ",", 
   "3.7729898567521847`"}], "}"}]], "Output",
 CellChangeTimes->{{3.921330675774268*^9, 3.921330688006522*^9}, 
   3.9214529811549387`*^9, 3.9214585492779922`*^9, 3.925314954107933*^9, 
   3.9253885927701683`*^9, 3.925389521776003*^9, 3.925516846895411*^9, 
   3.925517717449012*^9, 3.925518031373933*^9, 3.925518154178065*^9, 
   3.925564724428851*^9, 3.932134939699717*^9, 3.937829221247647*^9, 
   3.942267298672296*^9, 3.942267455781747*^9, 3.9456498190985117`*^9},
 CellLabel->"Out[20]=",ExpressionUUID->"ab8743c4-5c09-4e79-b920-9e74f12be37f"]
}, Open  ]],

Cell[BoxData[
 RowBox[{
  RowBox[{"(*", 
   RowBox[{"Eigenvalues", "[", "I4Matrix", "]"}], " ", "*)"}], 
  "                                                 ", 
  RowBox[{"(*", 
   RowBox[{"should", " ", "results", " ", "in", " ", 
    RowBox[{"{", 
     RowBox[{
      RowBox[{"-", "1"}], ",", 
      RowBox[{"Eigenvalues", "[", "I3Matrix", "]"}]}], "}"}]}], " ", 
   "*)"}]}]], "Input",
 CellChangeTimes->{{3.9212762025831633`*^9, 3.921276203087926*^9}, 
   3.94562926036982*^9, {3.94563121790519*^9, 
   3.945631260044837*^9}},ExpressionUUID->"76a65818-5f4b-4c3d-b93f-\
317f6f428cc6"],

Cell[BoxData[
 RowBox[{
  RowBox[{"(*", 
   RowBox[{
    RowBox[{"Det", "[", "I4Matrix", "]"}], "/", 
    RowBox[{"Det", "[", "I3Matrix", "]"}]}], "*)"}], 
  "                                      ", 
  RowBox[{"(*", 
   RowBox[{
    RowBox[{"should", " ", "be"}], " ", "-", "1"}], " ", "*)"}]}]], "Input",
 CellChangeTimes->{{3.921454608475602*^9, 3.921454637368318*^9}, {
  3.945631309539892*^9, 
  3.94563133107824*^9}},ExpressionUUID->"663b95bc-174e-4d0f-99b8-\
f29b288c553e"],

Cell["", "PageBreak",
 PageBreakBelow->True,ExpressionUUID->"451282a6-f46a-451c-816f-00a323f6eb9e"],

Cell[BoxData[
 RowBox[{
  RowBox[{"eigenvecs", "=", 
   RowBox[{"Eigenvectors", "[", "I3Matrix", "]"}]}], ";"}]], "Input",
 CellChangeTimes->{{3.921276680532885*^9, 3.921276704344494*^9}, {
   3.921276780780929*^9, 3.921276796169249*^9}, 3.921328925002595*^9, 
   3.921452907641894*^9},
 CellLabel->"In[21]:=",ExpressionUUID->"8ab2a9d9-932b-4b63-ab70-22223da338ea"],

Cell[BoxData[
 RowBox[{
  RowBox[{"(*", 
   RowBox[{"Det", "[", "eigenvecs", "]"}], "*)"}], 
  "                                                           ", 
  RowBox[{"(*", " ", 
   RowBox[{
   "should", " ", "yield", " ", "a", " ", "value", " ", "of", " ", "1"}], 
   "*)"}]}]], "Input",
 CellChangeTimes->{{3.921439237126951*^9, 3.921439243804049*^9}, {
   3.945631467005618*^9, 3.945631483558001*^9}, 
   3.945637360549778*^9},ExpressionUUID->"d725eadc-4927-4c5a-97f5-\
721c316a5bce"],

Cell[BoxData[
 RowBox[{
  RowBox[{
   RowBox[{"transformationMatrix", "=", 
    RowBox[{"Inverse", "[", "eigenvecs", "]"}]}], ";"}], "       ", 
  RowBox[{"(*", 
   RowBox[{
    RowBox[{"this", " ", "matrix"}], ",", " ", 
    RowBox[{
    "which", " ", "diagonalizes", " ", "the", " ", "I3", " ", "matrix"}], ",",
     " ", 
    RowBox[{
    "serves", " ", "to", " ", "get", " ", "the", " ", "system", " ", "of", 
     " ", "reference", " ", 
     RowBox[{"O", "'"}], " ", "from", " ", "the", " ", "system", " ", "O"}]}],
    "*)"}]}]], "Input",
 CellChangeTimes->{{3.921276844554881*^9, 3.921276844555694*^9}, {
  3.921454723116426*^9, 3.921454727125568*^9}, {3.921459572698324*^9, 
  3.921459574668862*^9}, {3.9456234518210373`*^9, 3.945623495697639*^9}, {
  3.9456235376382627`*^9, 3.945623538273487*^9}, {3.94562361643449*^9, 
  3.945623622458016*^9}, {3.9456237717709913`*^9, 3.9456237840568247`*^9}, {
  3.945629306936769*^9, 3.945629307425086*^9}, {3.945631383087351*^9, 
  3.945631392223432*^9}, {3.945637364942947*^9, 3.945637408429213*^9}},
 CellLabel->"In[22]:=",ExpressionUUID->"a5fb9dbc-7242-47f4-b0a6-d4189b437813"],

Cell[BoxData[
 RowBox[{
  RowBox[{"(*", 
   RowBox[{"Det", "[", "transformationMatrix", "]"}], "*)"}], 
  "                                   ", 
  RowBox[{"(*", " ", 
   RowBox[{
   "should", " ", "yield", " ", "a", " ", "value", " ", "of", " ", "1"}], 
   "*)"}]}]], "Input",
 CellChangeTimes->{{3.9214392631517553`*^9, 3.921439283587537*^9}, 
   3.921459671285181*^9, {3.94563141662357*^9, 
   3.945631432495723*^9}},ExpressionUUID->"71a0e220-adc2-4ec9-bb11-\
cacdfdde2dea"],

Cell["", "PageBreak",
 PageBreakBelow->True,ExpressionUUID->"7dda6946-8bca-4619-95f6-ecc35809222c"],

Cell[BoxData[""], "Input",
 CellChangeTimes->{{3.921428493537957*^9, 3.921428494352412*^9}, {
  3.921496514206251*^9, 3.921496517206293*^9}, {3.945629531024827*^9, 
  3.945629531206326*^9}},
 Background->GrayLevel[
  0.85],ExpressionUUID->"aa8a5ac5-4078-4c6b-9d1d-731f9727d3cf"]
}, Open  ]],

Cell[CellGroupData[{

Cell["Checking that the transformations work", "Subsubsection",
 CellChangeTimes->{{3.9198182745731487`*^9, 3.919818277242074*^9}, {
  3.919818343798623*^9, 3.919818356281264*^9}, {3.919821648586551*^9, 
  3.919821660400502*^9}, {3.92125643314804*^9, 3.921256436845677*^9}, {
  3.9214275488651323`*^9, 3.9214275607472677`*^9}, {3.921461811859323*^9, 
  3.9214618316298428`*^9}},ExpressionUUID->"c38d202b-b4d4-47ec-851a-\
cbb04685ca03"],

Cell[BoxData[
 RowBox[{"Clear", "[", 
  RowBox[{"xp", ",", "yp", ",", "zp"}], "]"}]], "Input",
 CellChangeTimes->{{3.921464054861012*^9, 3.92146406497853*^9}},
 CellLabel->"In[23]:=",ExpressionUUID->"2857c4cf-45e0-4cc2-974e-51e89bf6360b"],

Cell[CellGroupData[{

Cell[BoxData[
 RowBox[{
  RowBox[{"{", 
   RowBox[{"x", ",", "y", ",", "z"}], "}"}], "=", 
  RowBox[{"transformationMatrix", ".", 
   RowBox[{"{", 
    RowBox[{"xp", ",", "yp", ",", "zp"}], "}"}], " ", 
   RowBox[{"(*", " ", 
    RowBox[{
    "the", " ", "coordinates", " ", "in", " ", "the", " ", "O", " ", "system",
      " ", "expresed", " ", "in", " ", "the", " ", "basis", " ", "of", " ", 
     "the", " ", 
     RowBox[{"O", "'"}], " ", "system"}], "*)"}]}]}]], "Input",
 CellChangeTimes->{{3.921455976755548*^9, 3.921456006778163*^9}, {
   3.921456171280622*^9, 3.921456180435501*^9}, 3.921459690526497*^9, {
   3.945629417837141*^9, 3.945629423123229*^9}, {3.945637427990686*^9, 
   3.945637459949542*^9}},
 CellLabel->"In[24]:=",ExpressionUUID->"b67aad74-0e79-4d99-b1fb-65273abfaffd"],

Cell[BoxData[
 RowBox[{"{", 
  RowBox[{
   RowBox[{"0.`", "\[VeryThinSpace]", "+", 
    RowBox[{"1.`", " ", "xp"}], "+", 
    RowBox[{"1.6927202453992026`*^-16", " ", "zp"}]}], ",", 
   RowBox[{"0.`", "\[VeryThinSpace]", "+", 
    RowBox[{"1.6134603327030246`*^-16", " ", "xp"}], "-", 
    RowBox[{"1.`", " ", "zp"}]}], ",", 
   RowBox[{"0.`", "\[VeryThinSpace]", "+", 
    RowBox[{"1.`", " ", "yp"}]}]}], "}"}]], "Output",
 CellChangeTimes->{3.921456011538406*^9, 3.921456182765428*^9, 
  3.921459701943696*^9, 3.92146407169311*^9, 3.925314992402231*^9, 
  3.925388592986333*^9, 3.925389522062261*^9, 3.925516847096092*^9, 
  3.925517717997954*^9, 3.9255180315928497`*^9, 3.925518154381811*^9, 
  3.925564724620178*^9, 3.932134939849077*^9, 3.9378292214739103`*^9, 
  3.942267298879126*^9, 3.942267455948585*^9, 3.945649831142304*^9},
 CellLabel->"Out[24]=",ExpressionUUID->"ce5bdade-f78e-459a-8fb7-da590e023267"]
}, Open  ]],

Cell[BoxData[
 RowBox[{
  RowBox[{
   RowBox[{"ellipsoidEqn1", "[", 
    RowBox[{"xp_", ",", "yp_", ",", "zp_"}], "]"}], "=", 
   RowBox[{"Collect", "[", 
    RowBox[{
     RowBox[{"Chop", "[", 
      RowBox[{"FullSimplify", "[", 
       RowBox[{"FITEDellipsoidEqn", "[", 
        RowBox[{"x", ",", "y", ",", "z"}], "]"}], "]"}], "]"}], ",", 
     RowBox[{"{", 
      RowBox[{"xp", ",", "yp", ",", "zp", ",", 
       RowBox[{"xp", " ", "zp"}], ",", " ", 
       RowBox[{"xp", " ", "yp"}], ",", " ", 
       RowBox[{"yp", " ", "zp"}]}], "}"}]}], "]"}]}], ";"}]], "Input",
 CellChangeTimes->{
  3.92145634776544*^9, {3.921457205383226*^9, 3.921457231797804*^9}, 
   3.921459786087429*^9, {3.921463891872725*^9, 3.921463894435014*^9}, {
   3.921464756542247*^9, 3.921464767728997*^9}, {3.921464798582253*^9, 
   3.9214648131777983`*^9}, 3.925233767845455*^9},
 CellLabel->"In[25]:=",ExpressionUUID->"24313559-18b1-4226-b045-155ae069d04c"],

Cell[CellGroupData[{

Cell[BoxData[
 RowBox[{
  RowBox[{"ellipsoidEqn1", "[", 
   RowBox[{"xp", ",", "yp", ",", "zp"}], "]"}], 
  RowBox[{"(*", 
   RowBox[{
    RowBox[{
    "the", " ", "fitted", " ", "ellipsoid", " ", "equation", " ", "in", " ", 
     "the", " ", 
     RowBox[{"O", "'"}], " ", "system", " ", "should", " ", "not", " ", 
     "contain", " ", "cross"}], "-", 
    RowBox[{"terms", " ", 
     RowBox[{"(", 
      RowBox[{
       RowBox[{"xp", ".", "yp"}], ",", " ", 
       RowBox[{"xp", ".", "zp"}], ",", " ", 
       RowBox[{"yp", ".", "zp"}]}], ")"}]}]}], "*)"}]}]], "Input",
 CellChangeTimes->{{3.921457256626301*^9, 3.92145726538385*^9}, {
  3.921459862834028*^9, 3.921459869520278*^9}, {3.9456375160370617`*^9, 
  3.945637614559257*^9}},
 CellLabel->"In[26]:=",ExpressionUUID->"ca22d335-6403-430c-927c-df617c3b0ac8"],

Cell[BoxData[
 RowBox[{
  RowBox[{"0.21249622366950213`", " ", 
   SuperscriptBox["xp", "2"]}], "+", 
  RowBox[{"0.010231366539659562`", " ", "yp"}], "+", 
  RowBox[{"0.07330321980200077`", " ", 
   SuperscriptBox["yp", "2"]}], "+", 
  RowBox[{"0.07024715251371556`", " ", 
   SuperscriptBox["zp", "2"]}]}]], "Output",
 CellChangeTimes->{{3.921457244237798*^9, 3.9214572662347918`*^9}, 
   3.921459823914087*^9, {3.92145986477309*^9, 3.921459870709073*^9}, 
   3.921463947071258*^9, 3.92146408233115*^9, 3.921464772597639*^9, 
   3.921464828525951*^9, 3.925347816517063*^9, 3.925388593061294*^9, 
   3.925389522137109*^9, 3.925516847197832*^9, 3.925518031679205*^9, 
   3.925518154450935*^9, 3.9255647247140293`*^9, 3.9321349399266043`*^9, 
   3.937829221560844*^9, 3.942267299048291*^9, 3.9422674560301943`*^9, 
   3.945649839562903*^9},
 CellLabel->"Out[26]=",ExpressionUUID->"07f2cc20-a72a-4f17-9bf4-08838f557a86"]
}, Open  ]],

Cell[BoxData[
 RowBox[{
  RowBox[{"(*", 
   RowBox[{"Extract", " ", "coefficient", " ", "values"}], "*)"}], 
  "\[IndentingNewLine]", 
  RowBox[{
   RowBox[{
    RowBox[{"ap11", "=", 
     RowBox[{"Coefficient", "[", 
      RowBox[{
       RowBox[{"ellipsoidEqn1", "[", 
        RowBox[{"xp", ",", "yp", ",", "zp"}], "]"}], ",", 
       RowBox[{"xp", "^", "2"}]}], "]"}]}], ";"}], "\n", 
   RowBox[{
    RowBox[{"ap22", "=", 
     RowBox[{"Coefficient", "[", 
      RowBox[{
       RowBox[{"ellipsoidEqn1", "[", 
        RowBox[{"xp", ",", "yp", ",", "zp"}], "]"}], ",", 
       RowBox[{"yp", "^", "2"}]}], "]"}]}], ";"}], "\n", 
   RowBox[{
    RowBox[{"ap33", "=", 
     RowBox[{"Coefficient", "[", 
      RowBox[{
       RowBox[{"ellipsoidEqn1", "[", 
        RowBox[{"xp", ",", "yp", ",", "zp"}], "]"}], ",", 
       RowBox[{"zp", "^", "2"}]}], "]"}]}], ";"}], "\[IndentingNewLine]", 
   RowBox[{
    RowBox[{"ap1", "=", 
     RowBox[{
      RowBox[{"Coefficient", "[", 
       RowBox[{
        RowBox[{"ellipsoidEqn1", "[", 
         RowBox[{"xp", ",", "yp", ",", "zp"}], "]"}], ",", "xp"}], "]"}], "/",
       "2"}]}], ";"}], "\[IndentingNewLine]", 
   RowBox[{
    RowBox[{"ap2", "=", 
     RowBox[{
      RowBox[{"Coefficient", "[", 
       RowBox[{
        RowBox[{"ellipsoidEqn1", "[", 
         RowBox[{"xp", ",", "yp", ",", "zp"}], "]"}], ",", "yp"}], "]"}], "/",
       "2"}]}], ";"}], "\n", 
   RowBox[{
    RowBox[{"ap3", "=", 
     RowBox[{
      RowBox[{"Coefficient", "[", 
       RowBox[{
        RowBox[{"ellipsoidEqn1", "[", 
         RowBox[{"xp", ",", "yp", ",", "zp"}], "]"}], ",", "zp"}], "]"}], "/",
       "2"}]}], ";"}], "\[IndentingNewLine]", 
   RowBox[{"(*", 
    RowBox[{
    "Display", " ", "the", " ", "assigned", " ", "coefficient", " ", 
     "values"}], "*)"}], "\[IndentingNewLine]", 
   RowBox[{"(*", 
    RowBox[{"{", 
     RowBox[{
     "ap11", ",", "ap22", ",", "ap33", ",", "ap1", ",", "ap2", ",", "ap3"}], 
     "}"}], "*)"}]}]}]], "Input",
 CellChangeTimes->{{3.921463376018474*^9, 3.921463529996183*^9}, {
   3.921463637731949*^9, 3.921463802512404*^9}, 3.921496690997506*^9, {
   3.921496749463527*^9, 3.921496764274177*^9}, {3.925234015715926*^9, 
   3.925234023614254*^9}, 3.925347826747716*^9, 3.925379755007086*^9, {
   3.925379786004719*^9, 3.925379841564229*^9}, 3.945639283535627*^9},
 CellLabel->"In[27]:=",ExpressionUUID->"710db487-077a-417e-9641-7a82caeb8e5a"],

Cell[CellGroupData[{

Cell[BoxData[
 RowBox[{
  RowBox[{"(*", " ", 
   RowBox[{"the", " ", 
    RowBox[{"O", "'"}], " ", "and", " ", 
    RowBox[{"O", "''"}], " ", "systems", " ", "are", " ", "related", " ", 
    "by", " ", "a", " ", "translation"}], "*)"}], "\[IndentingNewLine]", 
  RowBox[{
   RowBox[{
    RowBox[{
     RowBox[{"{", 
      RowBox[{"xp", ",", "yp", ",", "zp"}], "}"}], "=", 
     RowBox[{"{", 
      RowBox[{
       RowBox[{"xpp", "-", 
        RowBox[{"(", 
         RowBox[{"ap1", "/", "ap11"}], ")"}]}], ",", 
       RowBox[{"ypp", "-", 
        RowBox[{"(", 
         RowBox[{"ap2", "/", "ap22"}], ")"}]}], " ", ",", 
       RowBox[{"zpp", "-", 
        RowBox[{"(", 
         RowBox[{"ap3", "/", "ap33"}], ")"}]}]}], "}"}]}], ";"}], 
   "            ", "\[IndentingNewLine]", 
   RowBox[{"(*", 
    RowBox[{
     RowBox[{
     "the", " ", "ellipsoid", " ", "equation", " ", "in", " ", "the", " ", 
      RowBox[{"O", "''"}], " ", "system", " ", "should", " ", "only", " ", 
      "contain", " ", "terms", " ", "in", " ", 
      RowBox[{"xpp", "^", "2"}]}], ",", " ", 
     RowBox[{"ypp", "^", "2"}], ",", " ", 
     RowBox[{"and", " ", 
      RowBox[{"zpp", "^", "2"}], " ", 
      RowBox[{"(", 
       RowBox[{"the", " ", "eigenvalues", " ", "of", " ", "I3Matrix"}], 
       ")"}]}]}], "*)"}], "\[IndentingNewLine]", 
   RowBox[{
    RowBox[{"ellipsoidEqn2", "[", 
     RowBox[{"xpp_", ",", "ypp_", ",", "zpp_"}], "]"}], "=", 
    RowBox[{"FullSimplify", "[", 
     RowBox[{"ellipsoidEqn1", "[", 
      RowBox[{"xp", ",", "yp", ",", "zp"}], "]"}], "]"}]}]}]}]], "Input",
 CellChangeTimes->{{3.921459931820527*^9, 3.921459956440386*^9}, {
   3.921461054467808*^9, 3.921461122133627*^9}, {3.921461247671799*^9, 
   3.9214613229444847`*^9}, {3.92146137033158*^9, 3.9214613739456587`*^9}, {
   3.921461668809375*^9, 3.921461716082508*^9}, {3.921464872831882*^9, 
   3.921464924515485*^9}, {3.925234032445926*^9, 3.925234053687006*^9}, 
   3.925235144119831*^9, {3.925388971459627*^9, 3.925389030271749*^9}, {
   3.925389101209055*^9, 3.925389121710247*^9}, {3.925389308499356*^9, 
   3.925389311991124*^9}, {3.945637733625493*^9, 3.945637794986393*^9}, {
   3.94563785540491*^9, 3.94563787719322*^9}, {3.945637915181945*^9, 
   3.9456379398766947`*^9}, {3.9456381862881203`*^9, 3.945638217166103*^9}},
 CellLabel->"In[45]:=",ExpressionUUID->"24f73f56-1429-453b-98f7-f25868bebc8d"],

Cell[BoxData[
 RowBox[{
  RowBox[{"-", "0.0003570131760638162`"}], "+", 
  RowBox[{"0.21249622366950213`", " ", 
   SuperscriptBox["xpp", "2"]}], "+", 
  RowBox[{"0.07330321980200077`", " ", 
   SuperscriptBox["ypp", "2"]}], "+", 
  RowBox[{"0.07024715251371556`", " ", 
   SuperscriptBox["zpp", "2"]}]}]], "Output",
 CellChangeTimes->{3.925389522197757*^9, 3.925516847267099*^9, 
  3.925518031736541*^9, 3.925518154547279*^9, 3.925564724775568*^9, 
  3.932134939971071*^9, 3.937829221640629*^9, 3.94226729910929*^9, 
  3.942267456077464*^9, 3.9456498487717257`*^9, 3.945649947949518*^9},
 CellLabel->"Out[46]=",ExpressionUUID->"7b0b3244-6c58-4afa-8903-df9bc3cea23c"]
}, Open  ]],

Cell["", "PageBreak",
 PageBreakBelow->True,ExpressionUUID->"91b9cb5f-0f1a-4cca-b456-4a51746ab3eb"]
}, Open  ]],

Cell[CellGroupData[{

Cell["\<\
To obtain cavity field according to  [Scholte, T. A contribution to the \
theory of the dielectric constant of polar liquids. Physica 1949, 15, 437\
\[Dash]449]\
\>", "Subsection",
 CellChangeTimes->{{3.9198182745731483`*^9, 3.919818277242074*^9}, {
   3.919818343798623*^9, 3.919818356281264*^9}, {3.919821648586551*^9, 
   3.919821660400502*^9}, {3.919840673061138*^9, 3.9198406972871923`*^9}, {
   3.91984076598248*^9, 3.919840792157573*^9}, 3.925226736793214*^9, {
   3.92522680010517*^9, 3.92522682000283*^9}, {3.925226872245566*^9, 
   3.925226893728772*^9}, {3.945639998304008*^9, 
   3.9456400282138023`*^9}},ExpressionUUID->"7472999c-1874-4d74-ac8d-\
b80824056ab3"],

Cell[BoxData[{
 RowBox[{
  RowBox[{"app11", "=", 
   RowBox[{"Coefficient", "[", 
    RowBox[{
     RowBox[{"ellipsoidEqn2", "[", 
      RowBox[{"xpp", ",", "ypp", ",", "zpp"}], "]"}], ",", 
     RowBox[{"xpp", "^", "2"}]}], "]"}]}], ";"}], "\n", 
 RowBox[{
  RowBox[{"app22", "=", 
   RowBox[{"Coefficient", "[", 
    RowBox[{
     RowBox[{"ellipsoidEqn2", "[", 
      RowBox[{"xpp", ",", "ypp", ",", "zpp"}], "]"}], ",", 
     RowBox[{"ypp", "^", "2"}]}], "]"}]}], ";"}], "\n", 
 RowBox[{
  RowBox[{"app33", "=", 
   RowBox[{"Coefficient", "[", 
    RowBox[{
     RowBox[{"ellipsoidEqn2", "[", 
      RowBox[{"xpp", ",", "ypp", ",", "zpp"}], "]"}], ",", 
     RowBox[{"zpp", "^", "2"}]}], "]"}]}], ";"}]}], "Input",
 CellChangeTimes->{{3.9214966243326197`*^9, 3.921496697545871*^9}, {
  3.92149677522271*^9, 3.921496800775403*^9}, {3.925256774666787*^9, 
  3.925256775932225*^9}, {3.925257185920918*^9, 3.925257187092901*^9}, {
  3.945639944207333*^9, 3.945639945286161*^9}, {3.9456499126931553`*^9, 
  3.9456499215705013`*^9}, {3.9456499642207212`*^9, 3.9456499742109756`*^9}, {
  3.9456500067721167`*^9, 
  3.9456500219875402`*^9}},ExpressionUUID->"91194ab5-184d-4300-98f6-\
760e3e5e7e91"],

Cell[CellGroupData[{

Cell[BoxData[
 RowBox[{
  RowBox[{"(*", " ", 
   RowBox[{
    RowBox[{
    "the", " ", "expression", " ", "below", " ", "should", " ", "result", " ",
      "in", " ", "the", " ", "same", " ", "semi"}], "-", 
    RowBox[{
    "axis", " ", "lengths", " ", "\"\<SemiAxesLength\>\"", " ", "as", " ", 
     "obtained", " ", "above", " ", "from", " ", "the", " ", "I3matrix"}]}], 
   " ", "*)"}], "\[IndentingNewLine]", 
  RowBox[{"SemiAxesppLength", "=", 
   RowBox[{"1", "/", 
    RowBox[{"(", 
     RowBox[{
      RowBox[{"{", 
       RowBox[{"app11", ",", "app22", ",", "app33"}], "}"}], "^", 
      RowBox[{"(", 
       RowBox[{"1", "/", "2"}], ")"}]}], ")"}]}]}]}]], "Input",
 CellLabel->"In[66]:=",ExpressionUUID->"1141ef4d-6bc6-4be7-b07e-04484a2d54ec"],

Cell[BoxData[
 RowBox[{"{", 
  RowBox[{
  "2.16932385376356`", ",", "3.693503155586488`", ",", 
   "3.7729898567521856`"}], "}"}]], "Output",
 CellChangeTimes->{
  3.925388593653814*^9, 3.92538952265525*^9, 3.925516847669571*^9, 
   3.925518032109423*^9, 3.925518154918847*^9, 3.925564725265918*^9, 
   3.93213494030951*^9, 3.937829222150485*^9, 3.9422672996059237`*^9, 
   3.942267456773301*^9, 3.9456498566430073`*^9, {3.945649928083256*^9, 
   3.945649990540283*^9}, 3.9456500254651012`*^9},
 CellLabel->"Out[66]=",ExpressionUUID->"222a309e-3e64-4fee-90cd-30d8e9b187ba"]
}, Open  ]],

Cell[CellGroupData[{

Cell["Finding the cavity field along X\[CloseCurlyQuote]\[CloseCurlyQuote], Y\
\[CloseCurlyQuote]\[CloseCurlyQuote], and Z\[CloseCurlyQuote]\
\[CloseCurlyQuote]", "Subsubsection",
 CellChangeTimes->{{3.9252575262203712`*^9, 3.925257546401047*^9}, {
  3.945656285914494*^9, 3.9456562886060467`*^9}},
 Background->GrayLevel[
  0.85],ExpressionUUID->"6d1d7152-0dc8-4b8d-a9a9-eb5f129afad0"],

Cell[BoxData[
 RowBox[{"ClearAll", "[", 
  RowBox[{"a", ",", "b", ",", "c"}], "]"}]], "Input",
 CellChangeTimes->{{3.925389477483304*^9, 3.925389485722068*^9}},
 CellLabel->"In[67]:=",ExpressionUUID->"20ed41f2-bcc1-4b3a-8415-7e391b7b1d9b"],

Cell[BoxData[{
 RowBox[{
  RowBox[{"a", "=", 
   RowBox[{"SemiAxesppLength", "[", 
    RowBox[{"[", "1", "]"}], "]"}]}], ";"}], "\[IndentingNewLine]", 
 RowBox[{
  RowBox[{"b", " ", "=", " ", 
   RowBox[{"SemiAxesppLength", "[", 
    RowBox[{"[", "2", "]"}], "]"}]}], ";"}], "\[IndentingNewLine]", 
 RowBox[{
  RowBox[{"c", "=", " ", 
   RowBox[{"SemiAxesppLength", "[", 
    RowBox[{"[", "3", "]"}], "]"}]}], ";"}]}], "Input",
 CellChangeTimes->{{3.9252580639734364`*^9, 3.925258088298691*^9}, {
  3.925347980700186*^9, 3.925347985848475*^9}, {3.925348831231578*^9, 
  3.92534883767583*^9}, {3.945640062540851*^9, 3.945640068790859*^9}},
 CellLabel->"In[68]:=",ExpressionUUID->"b3a1ea2a-4311-4886-950c-9c8dbb0c006f"],

Cell[CellGroupData[{

Cell[BoxData[{
 RowBox[{
  RowBox[{"A1", "=", 
   RowBox[{"a", "*", "b", "*", 
    RowBox[{"c", "/", "2"}], " ", 
    RowBox[{"NIntegrate", "[", 
     RowBox[{
      RowBox[{"1", "/", 
       RowBox[{"(", 
        RowBox[{
         RowBox[{
          RowBox[{"(", 
           RowBox[{"s", "+", 
            RowBox[{"a", "^", "2"}]}], ")"}], "^", 
          RowBox[{"(", 
           RowBox[{"3", "/", "2"}], ")"}]}], 
         RowBox[{
          RowBox[{"(", 
           RowBox[{"s", "+", 
            RowBox[{"b", "^", "2"}]}], ")"}], "^", 
          RowBox[{"(", 
           RowBox[{"1", "/", "2"}], ")"}]}], 
         RowBox[{
          RowBox[{"(", 
           RowBox[{"s", "+", 
            RowBox[{"c", "^", "2"}]}], ")"}], "^", 
          RowBox[{"(", 
           RowBox[{"1", "/", "2"}], ")"}]}]}], ")"}]}], ",", 
      RowBox[{"{", 
       RowBox[{"s", ",", "0", ",", "Infinity"}], "}"}]}], "]"}]}]}], 
  ";"}], "\[IndentingNewLine]", 
 RowBox[{
  RowBox[{"A2", "=", 
   RowBox[{"a", "*", "b", "*", 
    RowBox[{"c", "/", "2"}], " ", 
    RowBox[{"NIntegrate", "[", 
     RowBox[{
      RowBox[{"1", "/", 
       RowBox[{"(", 
        RowBox[{
         RowBox[{
          RowBox[{"(", 
           RowBox[{"s", "+", 
            RowBox[{"a", "^", "2"}]}], ")"}], "^", 
          RowBox[{"(", 
           RowBox[{"1", "/", "2"}], ")"}]}], 
         RowBox[{
          RowBox[{"(", 
           RowBox[{"s", "+", 
            RowBox[{"b", "^", "2"}]}], ")"}], "^", 
          RowBox[{"(", 
           RowBox[{"3", "/", "2"}], ")"}]}], 
         RowBox[{
          RowBox[{"(", 
           RowBox[{"s", "+", 
            RowBox[{"c", "^", "2"}]}], ")"}], "^", 
          RowBox[{"(", 
           RowBox[{"1", "/", "2"}], ")"}]}]}], ")"}]}], ",", 
      RowBox[{"{", 
       RowBox[{"s", ",", "0", ",", "Infinity"}], "}"}]}], "]"}]}]}], 
  ";"}], "\[IndentingNewLine]", 
 RowBox[{
  RowBox[{"A3", "=", 
   RowBox[{"a", "*", "b", "*", 
    RowBox[{"c", "/", "2"}], " ", 
    RowBox[{"NIntegrate", "[", 
     RowBox[{
      RowBox[{"1", "/", 
       RowBox[{"(", 
        RowBox[{
         RowBox[{
          RowBox[{"(", 
           RowBox[{"s", "+", 
            RowBox[{"a", "^", "2"}]}], ")"}], "^", 
          RowBox[{"(", 
           RowBox[{"1", "/", "2"}], ")"}]}], 
         RowBox[{
          RowBox[{"(", 
           RowBox[{"s", "+", 
            RowBox[{"b", "^", "2"}]}], ")"}], "^", 
          RowBox[{"(", 
           RowBox[{"1", "/", "2"}], ")"}]}], 
         RowBox[{
          RowBox[{"(", 
           RowBox[{"s", "+", 
            RowBox[{"c", "^", "2"}]}], ")"}], "^", 
          RowBox[{"(", 
           RowBox[{"3", "/", "2"}], ")"}]}]}], ")"}]}], ",", 
      RowBox[{"{", 
       RowBox[{"s", ",", "0", ",", "Infinity"}], "}"}]}], "]"}]}]}], 
  ";"}], "\[IndentingNewLine]", 
 RowBox[{"{", 
  RowBox[{"A1", ",", "A2", ",", "A3"}], "}"}]}], "Input",
 CellChangeTimes->{{3.925257735913434*^9, 3.925257790977346*^9}, {
  3.925257858469947*^9, 3.92525786950039*^9}, {3.925258097167789*^9, 
  3.925258109896502*^9}, {3.925258344076983*^9, 3.925258399347007*^9}, {
  3.925258488575952*^9, 3.925258492189708*^9}, {3.925258705688444*^9, 
  3.925258738987102*^9}, {3.9253480667742233`*^9, 3.925348072372396*^9}, {
  3.925348498937577*^9, 3.925348509167851*^9}, {3.925348599316998*^9, 
  3.925348602947594*^9}, {3.925348782765435*^9, 3.925348824495161*^9}},
 CellLabel->"In[71]:=",ExpressionUUID->"235d066a-9038-4d04-a6da-e3fbca58127e"],

Cell[BoxData[
 RowBox[{"{", 
  RowBox[{
  "0.48487621728472835`", ",", "0.26105771727946825`", ",", 
   "0.25406606543580723`"}], "}"}]], "Output",
 CellChangeTimes->{3.92534878397727*^9, 3.925348825293428*^9, 
  3.92538859372154*^9, 3.925389522744567*^9, 3.925516847742166*^9, 
  3.925518032186026*^9, 3.925518154980774*^9, 3.925564725342432*^9, 
  3.932134940381374*^9, 3.93782922223845*^9, 3.942267299690946*^9, 
  3.942267456893145*^9, 3.9456561402115*^9},
 CellLabel->"Out[74]=",ExpressionUUID->"33bbfdf1-2b59-4218-ba9d-aa10388536d6"]
}, Open  ]],

Cell[CellGroupData[{

Cell[BoxData[
 RowBox[{"A1", "+", "A2", "+", "A3", " ", 
  RowBox[{"(*", " ", 
   RowBox[{"should", " ", "add", " ", "up", " ", "to", " ", "1"}], 
   "*)"}]}]], "Input",
 CellChangeTimes->{{3.925348533737832*^9, 3.9253485387866287`*^9}, {
  3.9456383953978853`*^9, 
  3.945638403634802*^9}},ExpressionUUID->"a853bea9-0157-4db4-a39d-\
193ea552efc7"],

Cell[BoxData["1.000000000000004`"], "Output",
 CellChangeTimes->{3.925348539810034*^9, 3.925348609808736*^9, 
  3.925388593754067*^9, 3.925389522778496*^9, 3.92551684776854*^9, 
  3.925518032213232*^9, 3.925518155011448*^9, 3.925564725368134*^9, 
  3.932134940401889*^9, 3.937829222274564*^9, 3.942267299716791*^9, 
  3.942267456944936*^9},
 CellLabel->"Out[92]=",ExpressionUUID->"3ef844c2-9c34-4393-8365-794c6411aeb9"]
}, Open  ]],

Cell[CellGroupData[{

Cell[BoxData[{
 RowBox[{
  RowBox[{"h1", "=", " ", 
   RowBox[{
    RowBox[{"nD", "^", "2"}], "/", 
    RowBox[{"(", 
     RowBox[{
      RowBox[{"nD", "^", "2"}], "+", 
      RowBox[{
       RowBox[{"(", 
        RowBox[{"1", "-", 
         RowBox[{"nD", "^", "2"}]}], ")"}], "A1"}]}], ")"}]}]}], 
  ";"}], "\[IndentingNewLine]", 
 RowBox[{
  RowBox[{"h2", "=", " ", 
   RowBox[{
    RowBox[{"nD", "^", "2"}], "/", 
    RowBox[{"(", 
     RowBox[{
      RowBox[{"nD", "^", "2"}], "+", 
      RowBox[{
       RowBox[{"(", 
        RowBox[{"1", "-", 
         RowBox[{"nD", "^", "2"}]}], ")"}], "A2"}]}], ")"}]}]}], 
  ";"}], "\[IndentingNewLine]", 
 RowBox[{
  RowBox[{"h3", "=", " ", 
   RowBox[{
    RowBox[{"nD", "^", "2"}], "/", 
    RowBox[{"(", 
     RowBox[{
      RowBox[{"nD", "^", "2"}], "+", 
      RowBox[{
       RowBox[{"(", 
        RowBox[{"1", "-", 
         RowBox[{"nD", "^", "2"}]}], ")"}], "A3"}]}], ")"}]}]}], 
  ";"}], "\[IndentingNewLine]", 
 RowBox[{"{", 
  RowBox[{"h1", ",", "h2", ",", "h3"}], "}"}]}], "Input",
 CellChangeTimes->{{3.925259576960201*^9, 3.925259612557328*^9}, {
  3.92525970450241*^9, 3.925259740042349*^9}, {3.925259789812395*^9, 
  3.925259814773306*^9}, {3.925348748903724*^9, 3.9253487667794847`*^9}},
 CellLabel->"In[94]:=",ExpressionUUID->"25ace14f-a4b3-4fe2-bfc5-68d591078e68"],

Cell[BoxData[
 RowBox[{"{", 
  RowBox[{
  "1.2690305768018313`", ",", "1.128845654231676`", ",", 
   "1.1249636899239375`"}], "}"}]], "Output",
 CellChangeTimes->{3.925348639208819*^9, 3.925348767829973*^9, 
  3.925388593761924*^9, 3.925389522789906*^9, 3.925516847831571*^9, 
  3.925518032328862*^9, 3.925518155070262*^9, 3.925564725429971*^9, 
  3.93213494043822*^9, 3.937829222351246*^9, 3.9422672997770853`*^9, 
  3.942267457042397*^9},
 CellLabel->"Out[97]=",ExpressionUUID->"6db30fc9-aeb8-4a6e-8d63-738fd16b7c77"]
}, Open  ]],

Cell["\<\
F_{C,1} = h1 E
F_{C,2} = h1 E
F_{C,3} = h1 E\
\>", "Text",
 CellChangeTimes->{{3.9252588154987383`*^9, 3.925258860018341*^9}, {
  3.925258977615394*^9, 3.925259029348035*^9}, {3.945640239754908*^9, 
  3.945640277360694*^9}},
 Background->GrayLevel[
  0.85],ExpressionUUID->"88d7c878-b1d0-41bd-9855-7889c5802f76"],

Cell["", "PageBreak",
 PageBreakBelow->True,ExpressionUUID->"9f4c28d1-00c9-40ea-a24f-219e5b41e026"]
}, Open  ]],

Cell[CellGroupData[{

Cell["\<\
Finding the cavity field along X, Y, and Z (as an average of all possible \
orientations of E relative to the molecule)\
\>", "Subsubsection",
 CellChangeTimes->{{3.9252575262203712`*^9, 3.925257546401047*^9}, {
  3.925348723931534*^9, 3.925348731459639*^9}, {3.9456480801944847`*^9, 
  3.945648104704026*^9}, {3.9456562737641993`*^9, 3.945656276665628*^9}},
 Background->GrayLevel[
  0.85],ExpressionUUID->"0017c331-c19a-4050-9f69-91ac6f4c405e"],

Cell["Expressing  X in the basis formed by  X\[CloseCurlyQuote]", "Text",
 CellChangeTimes->{{3.925346545846184*^9, 3.9253465990287323`*^9}, {
  3.945648118389597*^9, 3.945648144549881*^9}},
 Background->GrayLevel[
  0.85],ExpressionUUID->"b2e498ff-0a71-4f14-8224-1b1c1a6b19fd"],

Cell[BoxData[
 RowBox[{"(*", "    ", 
  RowBox[{
   RowBox[{"{", 
    RowBox[{"x", ",", "y", ",", "z"}], "}"}], "=", 
   RowBox[{"transformationMatrix", ".", 
    RowBox[{"{", 
     RowBox[{"xp", ",", "yp", ",", "zp"}], "}"}]}]}], "      ", 
  "*)"}]], "Input",
 CellChangeTimes->{{3.921455976755548*^9, 3.921456006778163*^9}, {
   3.921456171280622*^9, 3.921456180435501*^9}, 3.921459690526497*^9, {
   3.925346664632104*^9, 3.92534668742155*^9}},
 CellLabel->"In[98]:=",ExpressionUUID->"7d7046c7-e870-4184-93ba-328477f552fe"],

Cell[BoxData[
 RowBox[{"ClearAll", "[", 
  RowBox[{"xp", ",", "yp", ",", "zp"}], "]"}]], "Input",
 CellChangeTimes->{{3.925389435639905*^9, 3.925389445686757*^9}},
 CellTags->"ClearAll_templates",
 CellLabel->"In[99]:=",ExpressionUUID->"da75db4d-2abd-4e90-8eb9-2374a5625751"],

Cell[CellGroupData[{

Cell[BoxData[
 RowBox[{
  RowBox[{"{", 
   RowBox[{"x", ",", "y", ",", "z"}], "}"}], "=", 
  RowBox[{"transformationMatrix", ".", 
   RowBox[{"{", 
    RowBox[{"xp", ",", "yp", ",", "zp"}], "}"}]}]}]], "Input",
 CellLabel->
  "In[100]:=",ExpressionUUID->"5c7db4cb-dcd8-455e-b0bd-03713fdbff83"],

Cell[BoxData[
 RowBox[{"{", 
  RowBox[{
   RowBox[{"0.`", "\[VeryThinSpace]", "+", 
    RowBox[{"1.`", " ", "xp"}], "+", 
    RowBox[{"1.6927202453992026`*^-16", " ", "zp"}]}], ",", 
   RowBox[{"0.`", "\[VeryThinSpace]", "+", 
    RowBox[{"1.6134603327030246`*^-16", " ", "xp"}], "-", 
    RowBox[{"1.`", " ", "zp"}]}], ",", 
   RowBox[{"0.`", "\[VeryThinSpace]", "+", 
    RowBox[{"1.`", " ", "yp"}]}]}], "}"}]], "Output",
 CellChangeTimes->{3.925389522838415*^9, 3.92551684787338*^9, 
  3.925518032370026*^9, 3.925518155106488*^9, 3.925564725473488*^9, 
  3.932134940473063*^9, 3.937829222400682*^9, 3.942267299819043*^9, 
  3.94226745713336*^9},
 CellLabel->
  "Out[100]=",ExpressionUUID->"7d0d1d4c-ab21-40a4-91ec-684a695d0703"]
}, Open  ]],

Cell[BoxData[{
 RowBox[{
  RowBox[{"x100", "=", 
   RowBox[{"Solve", "[", 
    RowBox[{
     RowBox[{
      RowBox[{"x", " ", "==", " ", "1"}], " ", "&&", " ", 
      RowBox[{"y", " ", "==", "0"}], " ", "&&", " ", 
      RowBox[{"z", " ", "==", " ", "0"}]}], ",", 
     RowBox[{"{", 
      RowBox[{"xp", ",", "yp", ",", "zp"}], "}"}]}], " ", "]"}]}], 
  ";"}], "\[IndentingNewLine]", 
 RowBox[{
  RowBox[{"y010", "=", 
   RowBox[{"Solve", "[", 
    RowBox[{
     RowBox[{
      RowBox[{"x", " ", "==", " ", "0"}], " ", "&&", " ", 
      RowBox[{"y", " ", "==", "1"}], " ", "&&", " ", 
      RowBox[{"z", " ", "==", " ", "0"}]}], ",", 
     RowBox[{"{", 
      RowBox[{"xp", ",", "yp", ",", "zp"}], "}"}]}], " ", "]"}]}], 
  ";"}], "\[IndentingNewLine]", 
 RowBox[{
  RowBox[{"z001", "=", 
   RowBox[{"Solve", "[", 
    RowBox[{
     RowBox[{
      RowBox[{"x", " ", "==", " ", "0"}], " ", "&&", " ", 
      RowBox[{"y", " ", "==", "0"}], " ", "&&", " ", 
      RowBox[{"z", " ", "==", " ", "1"}]}], ",", 
     RowBox[{"{", 
      RowBox[{"xp", ",", "yp", ",", "zp"}], "}"}]}], " ", "]"}]}], 
  ";"}]}], "Input",
 CellChangeTimes->{{3.925319120817098*^9, 3.925319139525807*^9}, {
  3.925321915440578*^9, 3.925321953701844*^9}, {3.925331122319025*^9, 
  3.925331126335994*^9}},
 CellLabel->
  "In[101]:=",ExpressionUUID->"8e5a4eb5-c5d8-48a7-81c6-2a4e6b522fc8"],

Cell[CellGroupData[{

Cell[BoxData[{
 RowBox[{"X100", "=", 
  RowBox[{"Chop", "[", 
   RowBox[{"First", "[", 
    RowBox[{
     RowBox[{"{", 
      RowBox[{"xp", ",", "yp", ",", "zp"}], "}"}], "/.", "x100"}], "]"}], 
   "]"}]}], "\[IndentingNewLine]", 
 RowBox[{"Y010", "=", 
  RowBox[{"Chop", "[", 
   RowBox[{"First", "[", 
    RowBox[{
     RowBox[{"{", 
      RowBox[{"xp", ",", "yp", ",", "zp"}], "}"}], "/.", "y010"}], "]"}], 
   "]"}]}], "\[IndentingNewLine]", 
 RowBox[{"Z001", "=", 
  RowBox[{"Chop", "[", 
   RowBox[{"First", "[", 
    RowBox[{
     RowBox[{"{", 
      RowBox[{"xp", ",", "yp", ",", "zp"}], "}"}], "/.", "z001"}], "]"}], 
   "]"}]}]}], "Input",
 CellChangeTimes->{{3.925330928224546*^9, 3.925330970886956*^9}, {
  3.925331050459601*^9, 3.925331163687989*^9}},
 CellLabel->
  "In[104]:=",ExpressionUUID->"738b65a0-105a-4f90-b0ba-0d74dae8857d"],

Cell[BoxData[
 RowBox[{"{", 
  RowBox[{"1.`", ",", "0", ",", "0"}], "}"}]], "Output",
 CellChangeTimes->{
  3.925330971854299*^9, 3.925331056607188*^9, {3.925331130310048*^9, 
   3.925331165344949*^9}, 3.925388594019142*^9, 3.92538952288133*^9, 
   3.925516847910138*^9, 3.925518032404291*^9, 3.925518155143011*^9, 
   3.925564725509767*^9, 3.932134940502*^9, 3.9378292224431047`*^9, 
   3.94226729985413*^9, 3.942267457256558*^9},
 CellLabel->
  "Out[104]=",ExpressionUUID->"fe155ee8-b0f5-4ca2-a841-3385f5a560e6"],

Cell[BoxData[
 RowBox[{"{", 
  RowBox[{"0", ",", "0", ",", 
   RowBox[{"-", "1.`"}]}], "}"}]], "Output",
 CellChangeTimes->{
  3.925330971854299*^9, 3.925331056607188*^9, {3.925331130310048*^9, 
   3.925331165344949*^9}, 3.925388594019142*^9, 3.92538952288133*^9, 
   3.925516847910138*^9, 3.925518032404291*^9, 3.925518155143011*^9, 
   3.925564725509767*^9, 3.932134940502*^9, 3.9378292224431047`*^9, 
   3.94226729985413*^9, 3.942267457257702*^9},
 CellLabel->
  "Out[105]=",ExpressionUUID->"4ffb10b1-a91a-4c81-9111-395b134eb131"],

Cell[BoxData[
 RowBox[{"{", 
  RowBox[{"0", ",", "1.`", ",", "0"}], "}"}]], "Output",
 CellChangeTimes->{
  3.925330971854299*^9, 3.925331056607188*^9, {3.925331130310048*^9, 
   3.925331165344949*^9}, 3.925388594019142*^9, 3.92538952288133*^9, 
   3.925516847910138*^9, 3.925518032404291*^9, 3.925518155143011*^9, 
   3.925564725509767*^9, 3.932134940502*^9, 3.9378292224431047`*^9, 
   3.94226729985413*^9, 3.942267457258802*^9},
 CellLabel->
  "Out[106]=",ExpressionUUID->"d0d55e91-3655-4d2f-a0a6-235f1faad023"]
}, Open  ]],

Cell[BoxData[{
 RowBox[{
  RowBox[{"Xp", "=", 
   RowBox[{"{", 
    RowBox[{"1", ",", "0", ",", "0"}], "}"}]}], 
  ";"}], "\[IndentingNewLine]", 
 RowBox[{
  RowBox[{"Yp", "=", 
   RowBox[{"{", 
    RowBox[{"0", ",", "1", ",", "0"}], "}"}]}], 
  ";"}], "\[IndentingNewLine]", 
 RowBox[{
  RowBox[{"Zp", "=", 
   RowBox[{"{", 
    RowBox[{"0", ",", "0", ",", "1"}], "}"}]}], 
  ";"}], "\[IndentingNewLine]"}], "Input",
 CellChangeTimes->{{3.925347405239493*^9, 3.925347465312857*^9}},
 CellLabel->
  "In[107]:=",ExpressionUUID->"941d904b-9607-4c75-bea7-6b458aab2bd5"],

Cell["", "PageBreak",
 PageBreakBelow->True,ExpressionUUID->"41d8143c-9354-4d7c-96ec-39e26a59e870"]
}, Open  ]],

Cell[CellGroupData[{

Cell["Rotational Averages", "Subsubsection",
 CellChangeTimes->{{3.919818274573148*^9, 3.919818277242074*^9}, {
   3.919818343798623*^9, 3.919818356281264*^9}, {3.919821648586551*^9, 
   3.919821660400502*^9}, {3.919840673061138*^9, 3.9198406972871923`*^9}, {
   3.91984076598248*^9, 3.919840792157573*^9}, 3.925226736793214*^9, {
   3.92522680010517*^9, 3.92522682000283*^9}, {3.925226872245566*^9, 
   3.925226893728772*^9}, {3.931558764969553*^9, 
   3.9315587774098*^9}},ExpressionUUID->"debeb1d0-0f32-4b3d-be43-\
dce529e68f34"],

Cell[BoxData[
 RowBox[{
  RowBox[{
   RowBox[{"ArbitraryVector", "=", 
    RowBox[{"{", 
     RowBox[{
      RowBox[{
       RowBox[{"Sin", "[", "\[CapitalTheta]", "]"}], "*", 
       RowBox[{"Cos", "[", "\[CapitalPhi]", "]"}]}], ",", 
      RowBox[{
       RowBox[{"Sin", "[", "\[CapitalTheta]", "]"}], "*", 
       RowBox[{"Sin", "[", "\[CapitalPhi]", "]"}]}], ",", 
      RowBox[{"Cos", "[", "\[CapitalTheta]", "]"}]}], "}"}]}], ";"}], "   ", 
  RowBox[{"(*", " ", 
   RowBox[{
   "this", " ", "is", " ", "a", " ", "unitary", " ", "vector", " ", "of", " ",
     "orientation", " ", "determined", " ", "by", " ", "\[CapitalPhi]", " ", 
    "and", " ", "\[CapitalTheta]", " ", "in", " ", "the", " ", "system", " ", 
    
    RowBox[{"O", "''"}]}], "*)"}]}]], "Input",
 CellChangeTimes->{{3.931449844951982*^9, 3.931449863503625*^9}, {
  3.931469073240683*^9, 3.931469088112451*^9}, {3.931469252129987*^9, 
  3.931469271873351*^9}, {3.9314697737662563`*^9, 3.931469800186843*^9}, {
  3.931483020294276*^9, 3.93148302380462*^9}, {3.945648281861597*^9, 
  3.945648323836935*^9}},ExpressionUUID->"3b375975-5072-41d6-b1d8-\
94aa5e9b1e9e"],

Cell[BoxData[{
 RowBox[{
  RowBox[{"Xpp", "=", 
   RowBox[{"{", 
    RowBox[{"1", ",", "0", ",", "0"}], "}"}]}], 
  ";"}], "\[IndentingNewLine]", 
 RowBox[{
  RowBox[{"Ypp", "=", 
   RowBox[{"{", 
    RowBox[{"0", ",", "1", ",", "0"}], "}"}]}], 
  ";"}], "\[IndentingNewLine]", 
 RowBox[{
  RowBox[{"Zpp", "=", 
   RowBox[{"{", 
    RowBox[{"0", ",", "0", ",", "1"}], "}"}]}], ";"}]}], "Input",
 CellChangeTimes->{{3.931449764494719*^9, 3.931449771801849*^9}},
 CellLabel->
  "In[136]:=",ExpressionUUID->"cf51d9c3-f493-4a03-b1f0-07ce387ed8d3"],

Cell["", "PageBreak",
 PageBreakBelow->True,ExpressionUUID->"16691616-6566-4ecb-af56-829f4c1eb7c2"],

Cell["\<\
Illustration: Obtain the fields along the canonical \
(O\[OpenCurlyDoubleQuote]) coordinates X\[CloseCurlyQuote]\[CloseCurlyQuote]Y\
\[CloseCurlyQuote]\[CloseCurlyQuote]Z\[CloseCurlyQuote]\[CloseCurlyQuote] as \
a rotational average of the ellipsoid\
\>", "Text",
 CellChangeTimes->{{3.921456734883378*^9, 3.921456736605617*^9}, {
   3.9214649979994917`*^9, 3.921464998181797*^9}, 3.9214650302523403`*^9, {
   3.931437585271196*^9, 3.931437633887348*^9}, {3.9314377046667833`*^9, 
   3.931437710349457*^9}, 3.931438024365841*^9, {3.931440342339319*^9, 
   3.931440421799885*^9}, {3.931558647751415*^9, 3.931558686843207*^9}, {
   3.94563853034438*^9, 3.945638540958419*^9}, {3.945648337850875*^9, 
   3.945648354459897*^9}},
 Background->GrayLevel[
  0.85],ExpressionUUID->"440121ab-1a71-4a91-94ef-055dd6961869"],

Cell[BoxData[{
 RowBox[{
  RowBox[{"ScholteField2AcumulatedAlongXpp", " ", "=", 
   RowBox[{
    RowBox[{"(", 
     RowBox[{"3", "/", 
      RowBox[{"(", 
       RowBox[{"4", "Pi"}], ")"}]}], ")"}], " ", 
    RowBox[{"Integrate", "[", 
     RowBox[{
      RowBox[{
       RowBox[{"Abs", "[", 
        RowBox[{
         RowBox[{
          RowBox[{"Dot", "[", 
           RowBox[{"ArbitraryVector", ",", "Xpp"}], "]"}], "^", "2"}], "*", 
         RowBox[{"h1", "^", "2"}]}], "]"}], "*", 
       RowBox[{"Sin", "[", "\[CapitalTheta]", "]"}]}], ",", 
      RowBox[{"{", 
       RowBox[{"\[CapitalTheta]", ",", "0", ",", "Pi"}], "}"}], ",", 
      RowBox[{"{", 
       RowBox[{"\[CapitalPhi]", ",", "0", ",", 
        RowBox[{"2", "Pi"}]}], "}"}]}], "]"}]}]}], 
  ";"}], "\[IndentingNewLine]", 
 RowBox[{
  RowBox[{"ScholteField2AcumulatedAlongYpp", "  ", "=", 
   RowBox[{
    RowBox[{"(", 
     RowBox[{"3", "/", 
      RowBox[{"(", 
       RowBox[{"4", "Pi"}], ")"}]}], ")"}], " ", 
    RowBox[{"Integrate", "[", 
     RowBox[{
      RowBox[{
       RowBox[{"Abs", "[", 
        RowBox[{
         RowBox[{
          RowBox[{"Dot", "[", 
           RowBox[{"ArbitraryVector", ",", "Ypp"}], "]"}], "^", "2"}], "*", 
         RowBox[{"h2", "^", "2"}]}], "]"}], "*", 
       RowBox[{"Sin", "[", "\[CapitalTheta]", "]"}]}], ",", 
      RowBox[{"{", 
       RowBox[{"\[CapitalTheta]", ",", "0", ",", "Pi"}], "}"}], ",", 
      RowBox[{"{", 
       RowBox[{"\[CapitalPhi]", ",", "0", ",", 
        RowBox[{"2", "Pi"}]}], "}"}]}], "]"}]}]}], 
  ";"}], "\[IndentingNewLine]", 
 RowBox[{
  RowBox[{"ScholteField2AcumulatedAlongZpp", "  ", "=", 
   RowBox[{
    RowBox[{"(", 
     RowBox[{"3", "/", 
      RowBox[{"(", 
       RowBox[{"4", "Pi"}], ")"}]}], ")"}], " ", 
    RowBox[{"Integrate", "[", 
     RowBox[{
      RowBox[{
       RowBox[{"Abs", "[", 
        RowBox[{
         RowBox[{
          RowBox[{"Dot", "[", 
           RowBox[{"ArbitraryVector", ",", "Zpp"}], "]"}], "^", "2"}], "*", 
         RowBox[{"h3", "^", "2"}]}], "]"}], "*", 
       RowBox[{"Sin", "[", "\[CapitalTheta]", "]"}]}], ",", 
      RowBox[{"{", 
       RowBox[{"\[CapitalTheta]", ",", "0", ",", "Pi"}], "}"}], ",", 
      RowBox[{"{", 
       RowBox[{"\[CapitalPhi]", ",", "0", ",", 
        RowBox[{"2", "Pi"}]}], "}"}]}], "]"}]}]}], ";"}]}], "Input",
 CellChangeTimes->{{3.931485441692403*^9, 3.931485464485031*^9}, {
   3.931542260077708*^9, 3.931542323612569*^9}, {3.931542360336021*^9, 
   3.93154236441543*^9}, {3.931550194538893*^9, 3.931550248318678*^9}, {
   3.9315503295155773`*^9, 3.931550337716503*^9}, {3.931550491307883*^9, 
   3.931550494190339*^9}, 3.9315507105537148`*^9},
 CellLabel->
  "In[141]:=",ExpressionUUID->"bfcd3c25-7be4-4631-b557-ec6e28d6e9d1"],

Cell[BoxData[
 RowBox[{"(*", 
  RowBox[{
  "These", " ", "averages", " ", "should", " ", "be", " ", "simply", " ", 
   RowBox[{"hk", "^", "2"}], " ", "given", " ", "the", " ", "simetry", " ", 
   "of", " ", "the", " ", "ellipsoid"}], "*)"}]], "Input",
 CellChangeTimes->{{3.945649034196413*^9, 
  3.94564906808263*^9}},ExpressionUUID->"61c5c8d1-703c-46f5-a22a-\
90ab9e486b75"],

Cell[CellGroupData[{

Cell[BoxData[
 RowBox[{"{", 
  RowBox[{
  "ScholteField2AcumulatedAlongXpp", " ", ",", 
   "ScholteField2AcumulatedAlongYpp", " ", ",", 
   "ScholteField2AcumulatedAlongZpp"}], " ", "}"}]], "Input",
 CellChangeTimes->{{3.9315507146682587`*^9, 3.931550735403655*^9}},
 CellLabel->
  "In[144]:=",ExpressionUUID->"b83afc37-16e3-4351-aea3-533d8a39f92a"],

Cell[BoxData[
 RowBox[{"{", 
  RowBox[{
  "1.6104386048579888`", ",", "1.274292511077741`", ",", 
   "1.2655433036472812`"}], "}"}]], "Output",
 CellChangeTimes->{3.931485471758624*^9, 3.93155075794069*^9, 
  3.931560423385356*^9, 3.931560626212203*^9, 3.932083632699843*^9, 
  3.932092040931675*^9, 3.932134941693571*^9, 3.937829223647594*^9, 
  3.942267301073804*^9, 3.942267458652563*^9},
 CellLabel->
  "Out[144]=",ExpressionUUID->"64fbe5ac-cb6a-4633-beea-23558feb8e08"]
}, Open  ]],

Cell[CellGroupData[{

Cell[BoxData[
 RowBox[{"{", 
  RowBox[{
   RowBox[{"h1", "^", "2"}], ",", 
   RowBox[{"h2", "^", "2"}], ",", 
   RowBox[{"h3", "^", "2"}]}], "}"}]], "Input",
 CellLabel->
  "In[145]:=",ExpressionUUID->"55b5567e-894d-4e21-83ee-f264a0236405"],

Cell[BoxData[
 RowBox[{"{", 
  RowBox[{
  "1.6104386048579886`", ",", "1.2742925110777408`", ",", 
   "1.265543303647281`"}], "}"}]], "Output",
 CellChangeTimes->{3.932085128226083*^9, 3.9320920409679403`*^9, 
  3.932134941712974*^9, 3.9378292236787*^9, 3.942267301100758*^9, 
  3.9422674586757307`*^9},
 CellLabel->
  "Out[145]=",ExpressionUUID->"286c404c-2cfd-4480-9eaf-814d82085d41"]
}, Open  ]],

Cell["", "PageBreak",
 PageBreakBelow->True,ExpressionUUID->"cd704747-5f5a-4579-ac71-7c431af43be4"],

Cell["\<\
Obtain the fields along the original (unprimed) coordinates XYZ as a \
rotational average of the ellipsoid     -  Scholte\
\>", "Text",
 CellChangeTimes->{{3.921456734883378*^9, 3.921456736605617*^9}, {
   3.9214649979994917`*^9, 3.921464998181797*^9}, 3.9214650302523403`*^9, {
   3.931437585271196*^9, 3.931437633887348*^9}, {3.9314377046667833`*^9, 
   3.931437710349457*^9}, 3.931438024365841*^9, {3.931440342339319*^9, 
   3.931440421799885*^9}, 3.931561974912781*^9, {3.932057580854875*^9, 
   3.932057581021271*^9}, {3.932089383769389*^9, 3.932089390268145*^9}},
 Background->GrayLevel[
  0.85],ExpressionUUID->"d20b409e-1de8-4a46-b795-ea4b6d8a6280"],

Cell[BoxData[
 RowBox[{
  RowBox[{"ScaledArbitraryVector", "=", 
   RowBox[{"{", 
    RowBox[{
     RowBox[{
      RowBox[{"Sin", "[", "\[CapitalTheta]", "]"}], "*", 
      RowBox[{"Cos", "[", "\[CapitalPhi]", "]"}], "*", "h1"}], ",", 
     RowBox[{
      RowBox[{"Sin", "[", "\[CapitalTheta]", "]"}], "*", 
      RowBox[{"Sin", "[", "\[CapitalPhi]", "]"}], "*", "h2"}], ",", 
     RowBox[{
      RowBox[{"Cos", "[", "\[CapitalTheta]", "]"}], "*", "h3"}]}], "}"}]}], 
  ";"}]], "Input",
 CellChangeTimes->{{3.932088918684716*^9, 3.93208893774606*^9}},
 CellLabel->
  "In[148]:=",ExpressionUUID->"6210297e-6821-4bf5-a5e7-839b48016da7"],

Cell[CellGroupData[{

Cell[BoxData[{
 RowBox[{
  RowBox[{"ScholteField2AcumulatedAlongX", " ", "=", 
   RowBox[{
    RowBox[{"(", 
     RowBox[{"3", "/", 
      RowBox[{"(", 
       RowBox[{"4", "Pi"}], ")"}]}], ")"}], " ", 
    RowBox[{"Integrate", "[", 
     RowBox[{
      RowBox[{
       RowBox[{"Abs", "[", 
        RowBox[{
         RowBox[{"Dot", "[", 
          RowBox[{"ScaledArbitraryVector", ",", "X100"}], "]"}], "^", "2"}], 
        "]"}], "*", 
       RowBox[{"Sin", "[", "\[CapitalTheta]", "]"}]}], ",", 
      RowBox[{"{", 
       RowBox[{"\[CapitalTheta]", ",", "0", ",", "Pi"}], "}"}], ",", 
      RowBox[{"{", 
       RowBox[{"\[CapitalPhi]", ",", "0", ",", 
        RowBox[{"2", "Pi"}]}], "}"}]}], "]"}]}]}], 
  ";"}], "\[IndentingNewLine]", 
 RowBox[{
  RowBox[{"ScholteField2AcumulatedAlongY", "  ", "=", 
   RowBox[{
    RowBox[{"(", 
     RowBox[{"3", "/", 
      RowBox[{"(", 
       RowBox[{"4", "Pi"}], ")"}]}], ")"}], " ", 
    RowBox[{"Integrate", "[", 
     RowBox[{
      RowBox[{
       RowBox[{"Abs", "[", 
        RowBox[{
         RowBox[{"Dot", "[", 
          RowBox[{"ScaledArbitraryVector", ",", "Y010"}], "]"}], "^", "2"}], 
        "]"}], "*", 
       RowBox[{"Sin", "[", "\[CapitalTheta]", "]"}]}], ",", 
      RowBox[{"{", 
       RowBox[{"\[CapitalTheta]", ",", "0", ",", "Pi"}], "}"}], ",", 
      RowBox[{"{", 
       RowBox[{"\[CapitalPhi]", ",", "0", ",", 
        RowBox[{"2", "Pi"}]}], "}"}]}], "]"}]}]}], 
  ";"}], "\[IndentingNewLine]", 
 RowBox[{
  RowBox[{"ScholteField2AcumulatedAlongZ", "  ", "=", 
   RowBox[{
    RowBox[{"(", 
     RowBox[{"3", "/", 
      RowBox[{"(", 
       RowBox[{"4", "Pi"}], ")"}]}], ")"}], " ", 
    RowBox[{"Integrate", "[", 
     RowBox[{
      RowBox[{
       RowBox[{"Abs", "[", 
        RowBox[{
         RowBox[{"Dot", "[", 
          RowBox[{"ScaledArbitraryVector", ",", "Z001"}], "]"}], "^", "2"}], 
        "]"}], "*", 
       RowBox[{"Sin", "[", "\[CapitalTheta]", "]"}]}], ",", 
      RowBox[{"{", 
       RowBox[{"\[CapitalTheta]", ",", "0", ",", "Pi"}], "}"}], ",", 
      RowBox[{"{", 
       RowBox[{"\[CapitalPhi]", ",", "0", ",", 
        RowBox[{"2", "Pi"}]}], "}"}]}], "]"}]}]}], 
  ";"}], "\[IndentingNewLine]", 
 RowBox[{"ScholteAcumulatedFieldCorrection", "=", 
  RowBox[{"{", 
   RowBox[{
   "ScholteField2AcumulatedAlongX", " ", ",", "ScholteField2AcumulatedAlongY",
     " ", ",", "ScholteField2AcumulatedAlongZ"}], " ", "}"}]}]}], "Input",
 CellChangeTimes->{{3.931561978628866*^9, 3.9315619849483747`*^9}, {
  3.931562068846833*^9, 3.931562107962845*^9}, {3.932088956691722*^9, 
  3.932089005471961*^9}, {3.932089293594915*^9, 3.932089308479602*^9}},
 CellLabel->
  "In[149]:=",ExpressionUUID->"c20c5cb8-8e7e-4846-a5b4-e2c01b2bc30c"],

Cell[BoxData[
 RowBox[{"{", 
  RowBox[{
  "1.6104386048579888`", ",", "1.265543303647281`", ",", 
   "1.2742925110777408`"}], "}"}]], "Output",
 CellChangeTimes->{3.932089021326914*^9, 3.932089312145661*^9, 
  3.932092042126103*^9, 3.932134942170533*^9, 3.937829224218163*^9, 
  3.942267301552928*^9, 3.942267459136532*^9},
 CellLabel->
  "Out[152]=",ExpressionUUID->"f0ad9bcb-d565-4358-b86c-ca70839c9983"]
}, Open  ]],

Cell[BoxData[
 RowBox[{"(*", " ", 
  RowBox[{
   RowBox[{"for", " ", "molecule", " ", "088"}], ",", " ", 
   RowBox[{
    RowBox[{"x", "''"}], " ", "matches", " ", "x", " ", "while", " ", 
    RowBox[{"y", "''"}], " ", "and", " ", 
    RowBox[{"z", "''"}], " ", "are", " ", "rotated", " ", 
    RowBox[{"pi", "/", "2"}], " ", "relative", " ", "to", " ", "y", " ", 
    "and", " ", "z"}]}], "   ", "*)"}]], "Input",
 CellChangeTimes->{{3.945649133214993*^9, 
  3.945649230542202*^9}},ExpressionUUID->"b61070f7-f0f8-4054-b8f9-\
a669e37d67b4"],

Cell["", "PageBreak",
 PageBreakBelow->True,ExpressionUUID->"2c37a395-5fcb-4fe5-8045-1e39a9153a08"],

Cell[CellGroupData[{

Cell[BoxData["Vis"], "Input",
 CellChangeTimes->{{3.925436402631742*^9, 3.925436403165226*^9}},
 CellLabel->
  "In[159]:=",ExpressionUUID->"0fb224b1-b0bf-437a-aac2-f622507b6796"],

Cell[BoxData[
 Graphics3DBox[{{GraphicsComplex3DBox[CompressedData["
1:eJx1fXVUVdv3PXlpRMVGREVFLMQW5F4VCwO7O7ALC+P5BBULu0UFu7uLc81n
dydiYJDS/Xu/8Tlz7+e8fv+6Y8yxxjr77L1irrXP3rf84PGdh5kYGRndtTIy
Mv3312jO8JCvgd21I3q935pnmavk1n9euNp+K93Cpk+aV7CLE3jPhlW2Nzil
0UE+ckHzkgt3multP1jFHDAxF/JvXY5/63TCSOCQD9k/UbdbY67fsG15l7BI
MyEP3LZYoTuDTY2FfMzcTqHaxtb6h9otx58Z5Wohf3/qzpjuLSwEPrljtS53
RyWLceK5YxZOieg1N0vgkD+4x3PxfItcgesH1Fk7PDBV4La9Y90DNqUI+WsX
7W++KPJLjBN4z5Nfm2bu/K7t5Db52D1LW71R0PSI6L4DlW8eV+xm74wReMm5
7Zvtyfwpxj/BvOWiI7tthDzwf7ZtGdBrmbWQxzxAz9Giyq4lMakC3/0j5tSU
avZCD/C0FflV3WrZCT1OTqvcO7zJFOOHfN9y7uPrdMkQOOQxD/Pm9S6y946x
kAde5Eup+s42RkK+WeDR/mnfjXQrLhyf3s8qToH8L/N73783lTjkZ5z/ZZzX
6991NlpS8lR6CSFfP/rDlJR7RgKHvOvtBefWmeZpoQfzf3L2oUf7yuRrIQ/c
7OeKlqeu5ov1Fe9b5HbfrZPyBA79urFlPr+zvyf0ezhf/xFnZivsEPjB4KwJ
2TUlfjQq/O8mMQlCPiiyyT/jrn0U42E9wNfkxi9tlGKrw3xCf5BPuwq30vLF
/EPewS3uRq9YI93dUWY9XLzShTz7nZh/vxN2FZZJ/4Wez8du1xw1zlq3ZviY
Il5XMwQOPe0m1o3+4Z4i7KHdOe/VnoVzFeCYt9vhvTq/tjbXvy2Z/WXEkGyB
Q579em/ljQNjLEz0wCdviGl/ztREDz1Gm+x8dj79LOzccmqY6aBScQrb/2eH
Uq82V8wQ+CHle8NJMdZ6fu6m495rF8dbGOCnT1UKH3XDWujn+Par/lMv/TML
PeYH44c8x43UvktvBp1IF/jX4gl+bdYbCfmel1t2XTrvk1iX+NeOfcrY/Rsn
yK5azNltPdffTuAN27ROq+uVLuQRZ7BerAd4jZxNVa4UtRf4p52hwxoNtxPj
8bC9FVrv2yvxXmL+KT57RnrHO16WON53Q+uBe/Yftha438+fTd9flHrW9LY1
2v1J+inmn+38adkn7mPDjfTAHSf2HNPjQLqQdyrkWfJcjvRr1gMcdoXnYpx4
X2v3cRfip8v4AxzxCnrYHiCP92U/mnV02s1fy2yEnUAe81BXVye3U9EsIQ8c
+chhbb3vTSxztYhXiMM9W28Z1lJjrkNcQt4BzvkLejh/fQ5p0SfK2kjoQT5y
vRHxfKylrY7zC3DkF7zvZu2teVlLrQ3kT5b/68CHRtY6zss7HR9aZPhaCBx5
B+PnPNKzQmiD1neMdZy/IM88ATjzhMmVxjdx22mm43h4NOqd3a/jRjrmIZg3
5jnAwXOA++6YeNh/t40YJ/JFtOcg+/cWcVrEecgDRxwWflrfzzEqOkHII55D
HuPE/ADnvHB0rc+U3RtTtMx/MH7oQdzA+mL8yI+Q5/wInPMvxoPn4r2CFtq/
KVbN3mAdb9Z0979Z087AfqAH+RT+KOaN+ANw6EEcgz3Av9hOdha9OPRnRZl3
Wte3n9TL1ETHcQ/yHPecFpUYPvui1I98h/nhuASc84L+4JHT6/enC3m2Q44z
wJGPkH+BYzzAMX7Od2M6jjjvHm+h4+fO6Vesf9EYa4EjT2GekV/Ynjn+R8+L
0E5pnK7lfAR55DXESeAYP9s58gLiOXCME/EcOOI25DE/gj+ovAL2z7wCOPOK
o+2musWE2Ok47589WWrC93VGAsd7Yf45jyzs0klvfcNa4H2/dTzj+DBTYR6+
4ee3nKxWGQrzcMvXHfsdSf+pcL0AnOuFeedjSwzyyFOYJ8dNSi7eLjdHYZ4J
PHPs+IBpj2W9YzvezmNy63yFeTXkmZeaLbrXdavFL4Xro4Nd61Z3CcpSuP6C
HuBnG03fMn1/qsAtE989qVxF1hcv2w3tM3/Zd4XrrBG3tFVslsUoXGdhfrhO
hP5Zy5yPHo2VdY3vGf8nM8/mK1wvRL5f+H3oiDyF64WhLwvt6vnZSM/1jnN+
bkn/nhKH/CaXzq0Hdv33eVTvdG+pvdj9ppGe653qfYae+jE8XWGe/7BOtQjj
sxkK83a8L/N/4JCP3hrvOWmxte6o048PqwYkK1wvQ57rfd2Dwn5FTt1VuD7K
bHghOufQR4XrHejhuh449weeVr4TNualtFv4e/UV94w7TZbzCT8a+CZp599J
0j4hj3VhXgf9zA/ZDhG3gTMv3Ttojc+pHikK10dhTVLGHCuXonB95PTlbGCt
ntkK10c8P8hTwLk+8mhy7Zz/hVcK83bIc73D64g84rBdU7jC+08K1yPwL64v
5ngu6VE76rPCdRnHE8Rtjg/g58C5PoI9M38Osv21sKRllsL8me0c+YjtHPwc
OOpEfi7Xd/A75mPQw7wO8Y35PN4XOMe3yH03jp55lGIgz3wPfsc8E+Nhvgq/
Zh4Iv2B+hXjF/ArxkPkh4iHzQ+Qd5od4r47V/Z51jJU8H/jbMKusG5VlnYL3
Yt4OnPk/cK47kI+4boKdMx9GHuH6CPma6xfka67XMB6uF4BzPQU7ZF7E9gY7
ZzuB3yG+Mf9hO+T4xnwG8YF5INsb4gniHvNSxD3myXgu82GMn/ke4j/zPcRh
5r2YT+ZjGD/zYeDgw5BH3GPeyHbIcZvrC8RtrlNMnu1csm3sI9Gv2Os399Rz
xVLXctuQkiMGfxR41/4evUKeWehsXqaOKrD7IfCCie9ya/zU6KBnxTWrIk5j
TEU+hZ45xg9tjtYxETj0TPBZZ+6bI/Mv9CAeFn9u17BSiKnQA3yNdZhT1BAT
oQd4Ya21cY8WxkLPutq7gxP8rQTvgp42H7JnbRlmKXDoyQvzD2o3U/K0ERZX
+9/pK/v5HTYVqXjYylwHfNCOoVMrlZO8pbpP12ODLWUf8uayAw26TczWAk87
b/u4dttshfVj/B3aF659plCewJu8PXstfLTksbe321iuP54m9EfsWVbdvIOx
Dnj1+yFH9m42Nniv6y02u+x7L/k58FJtx3g4Zko+j3lDnl3mmGNa40CymDfg
T93HXdscG6eFvGuJ24cTd0neC/kuW9bWOeMkccjPWZ1VsXOgnXgu5Ht7O6yq
eU7yaszbp6C1NWe4mQg9wD8fGDqjxFNTIY95wHzaz/iSOKTrLzGfi32nveu7
ylLogXztvqU2DsuX9Q7ktbUsBlfbbGWg36pF78guaRqBL3u1uXfN/rJPGDa5
k82c9GwtcPAEq7Fvh5VYmy7wH2/CLp14kSH4NnCs70Ivj5FDHjwU8wb9bRss
9N4921b4BXDjwAo/i1jbCvt/erTDiRfu3wQfhvxRvffgHgGRAsd7uUz/MGKO
a6KBPWP8i/feuBkw2FjYP/A9/U4m5520EHqAO9t0imnbQfo18KX9T2xOfGkj
xgP8ZvW5zZ4+shZ+Ddw0p/O3s7etBC7qwZWxkd0vWeswb9F9NuyfVj5PYfuB
vKfVo/COT0zE+IFv9ZqR93yVpRg/8LXzzo7LcdPo2E9n9Dh94uCHfGEPuxus
Lmy2ykTwXjz3gN8326PnJN9m/724+ku1WutM9AZxY9r80NjLuQqeW/vO47/H
vshXOG7DH12C08Zb90pR2E9PxOywS3JKVDBvPXtcOrG8nI3gmdAzaKxP3QqZ
VmL80FOszOpaj+wkDj23bsa6z6loKXCMMyb9+5FJNhoDHO+1yD815om5Rg98
+pQ5eTb3LcV4MD9TDsRG/OOjkXxYnZ/TJb9krt5vYiCPdVl1rcmjQb1SxXt1
X7dqvNPqX6KOwHt9uXHuicXzeIGzfR44VKdspiLlgTu80dca6yHlYSdDB9pH
lB5qp2d/DL8eXHzSSSk/ZcfgF4WeyfoF8prtPm2+NrM1WBfMW4Xqa4uZ3bPS
c14+UOj23H4/LfWcl+um5CeftrLUcz71eB4Xe6yludDj+LpaqwBXM1HHQY/l
4502h0bKuo/z7wCXj87r3cz0nH/3Ju5Z9WKsiXjuz+HBObOayTqR4+TMpTMs
Vl7IE/HTSXkb67Hkg/AXjoc7zn6Z82XhK4Xj6qZ6IbrZ0VkCd1m1tG2nl1mi
vua4Ye9WotmmDBs9x5mbJWu77DOy0XN8847JGBStWOo5vp0qXMLevolG4OOS
Vti06ZQq/JTjT72zn2cZFTbTc1yN0nwfoxw20XNcalxi1fgG6630HJeu35xV
6x9LC6EH/BZ8A/LGYw4/bb3ZWMf8ATwQ+VH4V/HLXUq7meg4X4988Gj3Mn8r
HfMo578qb28yzFLHfOOJ+8wtcTNkHSR4gspjmVcAB6+Ank2f/mnR5r2sUzDO
c21WRJx5Yqpj3oL3Yt4InHkjcOaNQwfXa3BxtKmOeWzXiByPjnVMdMxjfd9e
dv+cLetE6MG6MK8GzrwaOHg17GFAzHaTvJWWOuYtmmzfKPN8WfdBvug9zwV3
wq10zFvex8y/npKqkfUm5Gd8/u412txgvVDvcL4GzvkaOPI11gs4+APwzelD
nAL9srUGduKW16pn1W9aA95Sz/XQwA6RAsf4MW/g53jfCUlL84wqJor+A+Qx
HuYtwMFb8F5x39Z3O5lhYzCfeC54OOLPwvWJqWdc8rTMDyHPvC7jZNqT5btk
vY/3rex1uWcPJ1sDf+xcu1KbXxPtdMyfq7/2OnP/rK3B+lp9uKAf5pxrMA+w
f9QdGOeqEp8tUp9naJmXYn7AY9m/Svo1Gv3IQ+YF4JvihkyuFmoi8siPaT3G
aFzNdJx33o5/6NF+pIlBfQo9yF/A9eaHXMo2M6xnMc+cN4Fz3gSOvIn1nfks
qv7OlSY65nVdQrU9ks7KfgLPZ7FvHjF9UvIF/krjfvvQ83zRl2D7YR4o4jnx
wNNrij0raqMR48H71rUZ1etKhpWO+Vvs2aiuE+0kjvcNDyja0aWipY7Hj+eC
p7FfIz/iufmPvp/ru+qXlvlVPZ8RIxY+jdcyv4Ie5lfAwa/YTzn/Auf8W7z6
t26LOqZqOf9CHnkW9nzz3ue1K19kiX4O2znzCswP85CLhxoV9lz4QcvrgrzG
/Bw4+DnkK7a97WnxRfZ5IL+ujXOT6q0kjvdafNrBue5+Ex3zYdgh+DDW0T3t
28ta5WyEPOa5XdGDFQ7eszTQ49em6PXhPhqB24+/vabfnjSlOtXLB58E/1zZ
KVkJpfoa8hZUL0Pem+rrCdZFfarmyX26lm7OO77PyhZ63Ki/ARz8M3f6//gM
9ExZsevb5oayb7B6QuC8sIzvyjXqhwAvSf0QjNOL+jDQ//Hxghsz38v+w+Nd
fWJTO+crs7qui9lQVdahwPFeDmr8v9/oY+20th8V7pMU0URGXdA9UrivYhT0
5+8qoacX9U+g52/qt0APf7cJPagf76t8DHqAL1H5G/QAP6x+t4P3BV+NuHYn
KPtJjsDBe2OepoQOmJIhcNtjmZ5Ny2WKfgjmWXxXptbvwEVfokOVvHlTjHWw
B8hfidOGxtfU6LCOoj/jsXKa7y5LIQ89GtcQv6WjzIU88JUNB2laX7YQ8mOc
skOznZJEnwQ41neTygcwTnOlftEb3WXfD/oh76fyFsznYfqeEzh//4n14v4P
1gu4n9ovgh7+/hN6+ii/94WgR6E+EvyF+8DQA7yLym+hB/gelQ9jPPy9N/Rz
/wf6uV8E/cDDVL4KPXjf910Leyc8sRbr25X6t8ART1qrvAh6cqk/jPFwPxnj
WUv9Z7wvf08O/eOpHw79f1P/HPqXU78d+iPoe3jox3s5qPUO9Iv+iVofQT/w
Ymo9Bf38/Tz79WI1bwLfG/V7XQ+8MNXpHCe3n/lfnoUf1djUM7KeIvtp8Lus
Hju9JpyW/TdexxmBXzrYVSsQeDXqp3He0au8i/36rMrTeH5qqbyU5wffcUH+
B/VDIM/fr2KcNz13WpQvpzF4L4xngcrT2C80lXaOv1jfVs9+satzpUvlrtrq
OZ7g+yjoGaOp5dLFLUH0x6Cn/tcjzY7skf006KlP3wlzXNqk9sE4Lg1R+2Yc
l/D9MOejgypf4nzkpPIrzkcx6vdU0GNOfTbomUx9Oejh75Y5r01X+1ecj86q
PBP204f6Qpynrqn9HM5TDdX+D+epYyrv5TzVSOXJ8Pfu5g7RL+rIfi/HQzu1
D8bxNrJlUlQJcxs959+6av+K438dtW7i+L9frbM4/pdX6zKO/9hf5ni1Ua0f
OV6VUOtNyGuobwn5otTnxHzeq3Ju2zlf2WfGfA5d3L7u9GjZl2aemeU6qrXZ
/lQxnzepH47nOlL/HPMwkPrtmAc+R4D5P0p9b4wHdQrzFuDgLdCD+gW8Gvih
7KX9NN1lHwa46Nuo/Arvy30evC/3hfC+wJGXBd+o+3s/B/KFqP+D53J/DHqA
M98AznyDv7sGnl/v9++iMc+OPTs9auyUpGW+Bz3ge5h/4OB1iBvAwf+Bn4zz
/yvYOVP0W4Bj3pgnu66Ir/7KTfaXMD/NqQ8p6gvqW2J+hlCfE/Mwib5jh37U
lcwfRL1J/EH0Q4g/8Hf10P+Y+sbQX5b6zCKeUF8a+vlcANYFzwWvA16Y+p94
Lvff8Fzu1+G5/J059HBfDnq4jwc9/B079KBvwHUZcK7LgKMuA87fvcOeTaif
jPnpS/1nyL+lfrKYT+o/Qx7zz3W6X81Hdk0ayn0H4KcnnPhZ5r2pgZ780b/v
a+C5ue9/73PCrjbSPgLwn9TX5bjKeRY48izHSeR99nfwWI6fyLMc3zifAud8
CpzzKX/PDz0X/3p38knlBC3zuvflLZYm7pZ9POh5T9/Vc3wD/8S8mVL/jfMO
82rxXaLKqzFvramfxvmF+S1w5rf8/T/0n6O+H8db1C8Y5/brn2/08pV9MMxD
Q7fpvUpFWxr0x2Dn4AmQ3/zwQfXLzrJ/i/mZR3084M+eHfkxJUr2maH/ftqD
gQ6nZV8a87OW+oSYnwrUV8T88PkCjjPMt4Ez3wYOvg17rrrDyzyojuw3At9E
/Wc8l/vVeG4d6m/juXx+hOM8131PqA8v+hu0jwD9fO6G8xrXfXx+h/Mm81jg
zGNf0z4I5L/RvgnOd1ws037Hrmr5ytrlflXbWMpz8Q67Ti32emOi3xsz42RC
c4lD/vm9qAmVf1iK82LNLl5rvjNSo9972L7xhfN54pwU8Ju+M+Z2Wmciz6mp
+n2P93+2y8xUnBfrGV+z9tPIdGVPtu+GJ35Z2oAPO1/UG5QpnsvntiY/eZJr
G2Ctf1zPMs+3a444xwe87PtvnZd2jNfO2pdXZvOALPFcxPMPq2073M3NFjif
78NzU97cqb7POlm7oNEj7/1rpH6xf2q0wNOqSbp4X3Eu44K+88YQI13TZrfr
XK/+XvQnxTlxl9/PTTg/fPXlZFljIQ894ry5y+/nL+7UHb8kbV6eFvIG58pd
fj//ErKz0td6vwrEPENPsGZUtxJ3jXTf/io/27x6gsBdS3doHvAkVwuc5x94
oQad200oZKvTva7advnaQwLn8+MYZ+D4UhsiF/3nXLnL731FcQ7d5fdzGVgX
6O9Y7LRD0WHyXKGYh5fep5pUNBLy0IPzPv3891xwa5ki5oHPXQJ3m1Ox0ND7
FgLHc/c4h3hu7i7PRUL+RmjllLSD1kIe47nUK7f/hbT/nGd3+f08+y/HenfO
n5D2Bnvwr1PsqE9SutCDcYrz7y6/n6Nh/0oru9SkWx0z/ZiPf32qMjxN4Ih7
lTq/ruB3J1k8l+MD7NxmhfuI5vcTFfb32t3NNW13FygOAUW+TOiaJHA+xwf9
T08dS71Z3ELvk99u9+pX0h/5nBrkjxZrG7nKKUVhext4TTN8YyV53hzzYzPu
Ru2q+yWO+UFfqPunRWc1vb4KeYPz6S5/Pp+OcTq6Oy3Y1spCz/Ew+ZXZy6AE
Kz3HpUfBddcYD81TOB6O+9nL6tBTUz3HvZoFt29MKiHPY+J9u67cGFbWz0g/
vvDjcjetpDzm+d7mN/di9uYJeT7Xifcd8eJ7hxvNjfXsFzjn4l9zUdMyznni
vbAuXxesb3bokIxjBufQXf58Dh3y3Xruy2xe3EbP9o9zLux3l2c/3BuXYKln
v9OVrXXXdZq1PmzB6gcHklKFvMF5WBUfMWBSz4ppNnrX4G97pvfPFOMxOOfu
8vs5HczPkB4747+452uT1fg/XM1HwBEP/1Lzy6dmH4+8eS3rEYy/1cSC8oeG
WetqqfkI4wR+n/IX9LRQ8yNwPHcd5WvgL9S8LO5PUPXsU/P4X5bjg/VFksRz
+bxzgVvoTMfIdC3HsfppD4qEuido96pxDzjkESdXqPEf8hy333lU6Xej6nst
4jPiG3A+Pw79u1U+cLHojUqjXHIEzuf3oQfxtr8a5yHP+jFO5JFkNQ5jPkX9
vjisw9O8PIFj3u6q+Ve8lzoe5E3o57wJec6DkEc+TamfaNeqcJJ4Lsf5Yr2T
RvhGanRHiXcBv63yrtqbQqNtXI100I/3enenf67z9nwxP8DBByCP9wV/gDzz
HLwX8xngfF8Q7LN9Xpx/NS8zPdszx1XIF1PjMPvFMzW/8PzYTGrZdLRSoPD8
jFXjMPvjQzVus10hjvVQ8whwPm+OeUO8Yn9BfGO/G6nGK7YTzmvQjzzYyXVj
euTIDIFzHAOOPML+VVvNO4iTeC7rAY480iaqyvFCfaWdiPrRcVtE5SLSToAj
T0Fe1LNqXoM8cOQdPJd5Atb9iMoTkL+Acz7C+pqofObC0xr2CyySFORrPt+H
vDP052mLRaPytWUPNK1+MiNXYT4Meeaf4jwp8U+3Sg++K8fyFObt4tw68Xbo
QV7enucfEdAlWbv7wJChud0yFa6PNqw9O7PawCyF6x1xPpfqo5ZVm8zpeTxX
Yf55fafuYY3MPIFjfrL7VI60DzPSc10jzoNTXaOt36h6yZLGeq5rxLlyqmvu
zmlsEnwwX0Eeh54mR2b86NDQSI/5F/fMTPgcmPu1QOG6ZseYW+Ezbkh5Xl/I
371v/7zQ31naqMnRflVNMxTm2+LcOvFtzCfkT86stOiwibU8t+7y+7n1kUu2
md00Txf2Y3A+lOoO4Fx3iPOMVEcD57oeONfplgnpCx32ynWEv4hz6MTrukYP
qB6vkfMMfLTrgszA7nKegR95t+Lgsnw5z/Bru5Gbeu/bkqcwX+X3aqvmBR6/
lRrP+X1RX3gGuCS8mf1VYZ4vzokTz2d7AA/nOID4yf6OeMj+zufHua5Znt3q
/sci0r8wb3e6dO4b+CVVYX7L9oZ8xPYGXj20/Z66ui6ZCvNecT6deC/bIfIU
2yHyGseTwhsG75vWO0mZddumTu/7Mv7w+VPEc/gL/I55IOYNeeGe6qfAmU9C
P/NV4MxX25rNvby4Y4rC/BD6oWeYGv8RT5gXIf4wL0K+YB6I+Ml8CXGS+RLy
BfNMxG3mqxg/8J1qvsA8cB0BnPkkcK5H7B536N5gdpyCfCr2fe62UB7UThd6
+Pw410Gb1DzFdZOZxunsabMcgYv9yjIXQz27pQoc8+BheniTnSZJYZ7M9gZ/
gV8wz2G7Yr9mvgH/Zb5RR40/zA/ZPtmPmB8iDgDncTKvY38Br0O8Zd51VI3P
zLuQF5h38To6qP6ecWuDtceaeIFD/i81DmC9WA/z/wDnjUcc9MliPjkuMZ9n
ewb/T7oa+qlG0CvRt4E9/FLrKcRb4KgrEfdgV6YOV++XHJAg+jbAO/rnZY0e
mCr0A//06fCCK9tShTzseZZadzPPRP3FPAf1GvOcK/4P2vT0ein6GKiv/Qad
S2r6Lk3LvAJ1K/O37rklT9xrkyVwrHvlcveMJq27IsYJ3Du0xuulXeIFjnXc
UNxp4UvbNPG+wIvfyYmYkhstxgP772Kx5fThp7Fi3rC+Da+nPDL7t/7Gexnc
o+jy+z05qC+Yh6AeYR6C+gg4nttZXUeOJx/VfQGOP/mqXQHHPC9V9wU4Hn5V
7QF2C3yMul/AcdJetTfg4v5edd3hj7zu8GuMp486zxgn3nec2gcGjvmEPcCP
hD2o/WH2R/R7MU62H8wD8JKqPWCcsIelah+P4xvsAe8LPVq1b8zxpLFqnxx/
wlX7xDiBlzs61nHRulSF/VSj5jXe39mn5jXe31mh5iOOA3P36r7tap2gcNww
VfMa7zf5qTyE9yO0Vq5L67pIXgo9dQebfhpY86DC+yziPivaN7ky5/asQPuX
CscN5E2Oh79Sg4u3bvtK4fg5Y+Xx/nd65Svsp+I+K/LT4t3+eerUKkvhONPr
SMOi4SFpCu9HDFPjP+9HTC8X1qHT4CSF9xduHBtiMqPVR4XjzNKkHnOH989Q
2N8fR5R+6BUVq3D8KRz1I2qjfZrCcSxdzWsc96oFXw3Y431F4TiJ9eL+5FV1
/tl/56nryP3SUWqdyH6N+pf7eKiXuY93Q63fuW9plPa/9eU4tky1W44/rqq/
cByLUvsn3E/eo/YluE9+S10vjgPL1PXi/hXsjeMA6k3uO6E+5b6To7q+HAdm
qHbFcQx2y/Gwj2q3HD/dVXvguPdKtTeOw+K8oWqH9et89/0SIM//wv47vP6V
qDeR53+Br2yYOLpwWXn+F3jg0KI/6nrJe3Vgz4UarowbMclY6AHuYPM+0a6D
kdAD/P7qK00sW+WLc5oYZ2JkTP9aw83kuWMVXz3uqtGnlqbyXK2KL8ge5b8y
zEjgGOf0zfdCjtubifOzwFsMcc573tlIjB/+ZRXpXzs9OkOMB/iOYQFLHy1J
Fee+gZ+/9i5x5/tEce4b4wk+5Bs8SRctzkEDHzDo6nm3GZlCHuMx8/9Z3NQr
Q8hjflbsXfjQtPQTcW4aeOSIokmNt8t7WhAnL19ok1ssPFPgiJN83wvifH2/
1Y1Pl0wQOOJYk2mrZvzYlSbO80L/gnlrfu3zlPe3QL/BfS8uv5/3Eef+1Odq
PSfkhH03Eeesgbumh1011uSL+cF4dn/xXOpYQt7rAvmRcyyqNy8sz6FDvqXN
tH7Jc+S5aeCPnFxi2peW9g893Yofc7iebCVwyFvVK9EgdLM8Vw75aYWSk7vn
Sn+BvH3/Juab18vz5pDfaFn7yTeNpcAhX3TBkCfHVlkJPZjnqdv2BNoOsxHy
wA9sedbsdmOpX/Rv1XtmMG+QP1on5PZ9WznPkOd7ZiA/bu7QSdPKWMr7Z1z+
fP8M5LOe/wzyPyHPs0Oe76WB/VtVfJDTOtxYz/7obLey+Yt5xnr2x9mv3+8o
3TRbYX90zrMt5z0mXWF/vBgWcTh9UrLCcWDM/Ufhb1vKc83wo00/V5sfrvha
YT8tNDDFq2i1HIX9dHabIxWPnc5S2B8D3501Cy2TpbD93EhePd1+nTxfjHk7
9+uw3S0bOz37Ed/TAvnh09Z/HzFWnkeGPN/fgvHf8Vz+suUhjZ7jvPWCyBVL
nf5z3lyVdzPWXmj4Rt6jAvlZKZ8TevjIc+jATy1OeDbW30LP8Tnta3hdv41m
es4LQf/41NMbm+o5LxiXOVLD7ZyxnvPC3mk7in9yN9JzfGs3opDJyYry3hXM
A9/TAr9bWL11n0a+yQrHt+zDNXpWfpCpsH9131LK5HygvHcF+nEfC8efgUm/
6pYsaqHn+LPcqe24k4vleXDgr0d6n6tipdFzvtjlUnT4gbmxCselDbaeBf+/
j8Tx52xgdtmX9az1HH9iyi0a+sLEVs/xp86dju+CalrpOf78bHnw0Ksb1nqO
G9OslmQP6myq57iB+2E4nnd4mHkuooO8Nwa477aUIulWRnqO59ZvZ4183Fve
J4Pn1u9n1LNnRSs9xx++Zwby89pf6+QWLs/XQx73zwAHLwqg/AveZa7mX8w/
+BXzAeC7iQ8Av0N8AM9drvIB6AGeRDwH+BqV52A8GCd4GnDIN1B5HfRDnvkb
8Ekqf8P8gJea7fudbwA/oPINPBd8GPkROPgw8inGA3nkR+CQRz7FOCGP/Agc
8sinmGfwduQ76AfO+RQ48ineF88FfwAu9s1VvoF5gzx4BeShH/kU8sA5b0I/
8yLoB/8BDnnwJcw/9DNPwzoWIX4OvCjxc+DPVX6O94L9gFcDhx0uUnk43gvy
4NuIw3gvH5VnAsd7NSReivcCv2V/af58zYDRW2TewXNt1HzH/nJPzY/sL8h3
7Kfuan5kP0Ie5HmY3WR3507bJM+BfDniOZjnGZQfgW8v38i0bJTMj8BTL1pv
O17fSM/rAp7Ddo68xn7K+QXrgjzCfoq8w36KPMJ+irzD9gn+w34KnsNxBjyK
/RR5lv0UeZn99I2af9nv/Cl/QR55iv0OeY39HfmL/R15iuMV8iz7RY7KT9gv
Fql8hvNaceKrsIc5Kl/lfHSF+AbyF/Nt4E7Et4GfVfk2+2l7ladxHpmq8mTO
Ow3j/sfDcX4EPPDDnv/lI5w3Af90meHimOOfIc55gUd1UvM7zlNAz2o1f4nz
Pqp8zpq+F8u4fxTnFsErBjypurHIjCx5T4jLn+8JEd91vCwdfel6gsDBcw6t
cy1bdop8rvgupV7ttiVLyHtCxPfDal2G94J8wdLSUc2uy3OdkOf7QyD/LnLf
oPXulvJeEfQB1HtF8FyMf9mHosE5xfLFOMV374P2j37kJu8tgfzX6kNONM2V
44R8XDWLs+H15DlfyL+sEawYFZfjhHzIhRX32oZZiHOX/J2/OKdP/QScc8H7
hqr5Tpzfd/nzvSIG5wKC/nwuQJyLofodONfv4rwM9QfEuRjqD4hzOqp8V5Uv
ARf7Siq/Eud36Pt/jAfvZba36e1GLSSO98K9IhgP9xmwjvAvnZqvxXk61V/m
qvkdOOQnqXwAz0U9fkzlw3gu8O0qfxb3G6i4RuXbeF8+dwP93IcU5wdVfIXK
e8U5ROp/Aod8e5VXi/OJfC4p6M/nkjAexJm7Kl/CeERfVOVXeC5we5WPQT+f
YxLnLtXxrFLrAnHuUsUT1DqC49J0NV9wXPqh5hded4upmVHllhrred1HvakQ
Nfi4xCE/SuUbbLf6dfNL1d8ozznyeQq2w0Czhvb3J/znXg6XP9/LAXmfRgUR
M+3s9OzvfF+HwXmNoD+f1+D431LNXxz/+T4N0c9U+QDHTzOVP3D8bKPyDY7z
wSpP4DjP929Avq7KNzjO870cGM8Llf9wfO6n8iWOz2Eqv+I40zTXbKHTFHku
GM/FfR2c7yapPIfzHd/XgfGUt7ZbVNPDSs/x9vrnLh+Sb8vzwmIf02fT3uRG
Eoe8b7dR2Xttpf1AfrVfq0rFS9noOa7iHAf7nU6tL5hX/Gi9u4zf7CyF48Av
lZ9zHNiq8nmOA9NU/s9xT5zrCfrzuR6OhyfVeoTjA/p7HCdnqvUOx8nban3E
cdJKrac4TorzShQn8V09866t3041bn0gVuF8UbxNA/fG55MVzhelVf7J+WKG
yleZN4YGb0p/bfpGYd64/1jk4tpR8tw0xhP3bGqZSeE5AgePBe/CugMHv4J+
8R2dyuvwXsCRl/Fe3JeAPPc9gHPfA3q4rwKc+yrifiTsY6q8AjjkwUOwjnxO
B+8rzrOo/BA45MEnMZ/AmTdCD/NG4HNVfggcesAnEZ8hf1jl28Ahf5/4OeYf
PB/zjLqJeQVw5hXAwR+Ao84C38B8GpyfCvr9vAn4BsaD+ugp8QrghYlXCJx4
BZ/TgX7uN0I/cOzDQj/3l6Df4JxR0J/PGWHdMZ4R6v4m1hd4JNVrGI/T2v/V
a8AxnxWpHoR8b7UeBA75psRvgU9WeSxw6AlVeS/mDfXvVeK3wHcQvwXO/JbP
5XH8CVH5AMcf5H2OP5PVPMvxh/M11gX5lOMM8i/HmRZqPuU4g/zL8YTzLHDk
WY4DzE+Ag4dwHABv4bgE3sVxCTyN4xL4GMeHVioP5LgNvsp+AV7KfgH+yXGY
eTKft+L49lPl7RzfZqg8n/0oSeUn7HduIb/nR9j/QcqPsP8UNT+yP56jPA57
LkZ5HDjnceCcx+V3zr/XI3juGKpHII96hONnCvEx4NuIjwGfTnzM4Bxf0J/P
8XEeYT4GHLyL421VladxfsG+LeeXuypP4/wizjNSfsF5Ro7/TVV+O+Kr7sna
lChx312JsWsf32om7x8o9MllislLU334O+8SvVfJ/4n2PNS9xIWi1vqWf5Vo
mjZYnj8NtcyOalHTQl+uw+c+Pz4a64ZNe6Q/2zZJ6Ieepz3vJx98kSP/x6p/
wO1iJmnahPHTBl+2kP9HAz04Z3ftdqkfmqo2+qBgh8l9jF+J87n+Iw4un7bW
Wn9w9qg9Y5r91I7rbjEzOPiruHcR8lrnYm7Gj2MEDnmMv/a0jQ3uGtnqMR5x
rvx+cLT5d0uBQz7Qf1xKv/N2Qj9w73c2FVbUsxP6ca7Qdml0y00mxkIeeLlF
tU8HFzcS8iu1hWuFVcsU93ZCvlXzOCe3fhkCh7xrq5HnG5QxFv/bDvnLvRNO
BD+S/+cO+SnBNt7bt8r/f4e8513fujVbShzykwP8Gjy7Iv/fBPOA8W+ou+KK
w8dfCuzBccqap99j5P/aA295d8/m+Zl54l5N4K2razTHQrKEPNZ96qGQ87XL
xgsc9jm/04spl12ShB7gWK/7Zwb4WQ231jtOd7Zffi1RnM/9WvLF04nGtvqQ
Pvq8ys0zxPlNn7wu78uWs9G7el10eWjyUeD1/j5Q2X2tjT7y+4NNiyyPK16d
zkUYecp1gbyx+5GDY65LHPKYn85t45zDbYzEeCq1mPR0zRtp/xhPRrnR/Vyi
UoUe4AcarA6yuijtGc9tE7Xx2DHf7wLHc/G+Aa9vXQh2sTOYhxkV/XXPT9oJ
PcDrnAovcHGyN9CzxWj8O78Pucqx0c3GdB5irXcJLnd9bZpc3xkzJk7W7MxX
krxWLj8+O0+8F54r7os41/4fbWFj8VzgqTY39q84YSyee2G5fbG6x+X/7AC/
+naFU9e0ArHumJ+728qX63he2jme23mkyVDf4tIv8NznYbVHeneSOPSXLq/X
e++W9g/5rb6J1+t+lDivb7fdnaZ2mp4jxhNou3vt5cI5Ypzn2q1MCzQx1ftt
yq3z7oy0c+DHb3Vw1Pqmy//lefv9aMxxjR5xUvyfiOp3DfYcn3fqWKr8vwzy
xw/utmMamxjrOM4kV+73pnzxf3kwxRno4TgDHPLi3gxNOaOgYmY6js8bVs7o
dSKiQMv5oplNxpOlNfO07KcbR7QotMfNRsfx3FXz8mSJtdbiuYgPuA8Nz8V7
BdT+Mfj78BwxP8g7mDeMB3kB94NxXhD3jFHcbjIh1rZT9C8t4hXyFPRjPIh7
GCfnR9/4jSXzz9npOF8UmtmglUc9O/Hcvm4DY788lP/fAT2I2+L/cClui3sU
KW4DZzvJ/7hXvzIoRwu7RVzCewHHOPsWuew97LCpDva5cWhIyyshZ4Q84kNw
t0CTqcvk+BEfqpgPGmvXXM4b7B/r3s2mzOehZhZCfnTz80VdneU64rlNFt3u
71c4XrwXngv/Ag79iEvQg/iAOAOc4wD0cBwQ9yVSnKyz62SdkPp2Oo633Uxe
bRpx3U7H8fbujtKPksva66AHcR52yHEeOMcf1+8lfL1sjHQcbx17TI/74GCs
43h7c1/yA48TxkLPa8fXq9tVlf4OPch3wDnfAYcerGOTxHHzjGMtdWw/506b
ZBc2ttVx/i0c/rdplLONjvOvVdkXbW+vsRH6kXcw/7ATnNdjfgic+eEDm4cX
OrtkKsyv5hY6sC+hk/z/a8g3yBvRbaKl/B92+ONqjziTLeXl/dvAbVt6/KV7
L/8/HX43ZdLEwrN2pwr9gvcmzFtjP/qrwnxVOb2q6bILMQrzVXEum3gpzmma
rt/5ebuz5JnAi61O67LYU/JM30M3jcKLGeuZN37Ut8/+fEf+Xzzk7YaF9lu9
S/7vPOT3Bdn0eNdH4pBf8zHletTPAjE/GOeh97Y3MzKyBY74GRBVL/rucnlv
OfAinx+dtbqQLuQRz+emmJU0so9XmB9W966fuCA3VeE6YnvzFe3/1iUpXI9Y
7PPfV/qHHCfsM8EieNiJk3Ie4BfhSb7Rjb/I/xeA/MbJrUKMm8p5gPykB4P2
73GQ8ww7T/+14khEW4nDzr0XlLOIjJR6IK/f38F2wxuJQ97DsqPT9El5CvMu
rDvzk5w+97Zl75b/awA9z8Ire5/Y95//KSD/2h+xt9nFcmZ6xNXhj8plP2kg
/48AOORDxiZGXTOzMNDzPPGr29Y2BYLnHCg0PfJHEbkuwKs9dFi1bpf0C8zD
re4l7vjU/K4w7x3Y/n2nvj9yFealFxbH93XIyxPrCxzzw/wcuGfIiVrdnSRf
Be56vf7mEfckX10YcEG/46C0W8xDdFTDdV8SEsVzkafE/6H7HC/q4CHrDuB5
D/If914v645hhT0H9Xko4wnWEfLTNs3+J+BvWe/Udjw65swLGWcgH1Q2qPo/
lWXcw3Obpo9tVOe8xPFcxDHmnxXbO/tP1v7n/nY17iE+MD9BfGB+gvl8Ufeh
VXNnyVeBf/coP93dU/JVxGHmV4ifzOsQP5nXYd6YfwJn/ol8wTwZ+YJ5MuI8
8/OL5VsHvciOU5i3wH6Yt8CvmbdgfsxdPnRNLyPzO/DMwYMvW96T+R3+zjwH
fsf8Cn7NPA3+xfkXz2U+iTgJeY6TwPFeiHvMuxD3mHdhvfZ+DAnakiT5Rsdp
CyKHV5LrAv2QL/n2XcOjtSTfAP5orHtm9jrJN+AvzH/gL8x/4KfMnxHHmNch
jjGvO1UrYe/Sjl9EHwD5C3UBcNj/pzkDrhzyyxL1MnDUicw3jMpM8P/2WtbR
wIdbtTIuVEPW3bDzt1vPJVeeJet62PnYK4Xanm0g/39W1FlFOnjVNpX1L8Z/
opPH58qXZZ0L+ek306pWnfuf/7OmeoHzS6kHP65YOcj3hfztNRXPX9oeLfoh
WHfUEZxfwHvxXMijroE8/HSb75EnBa6xQh7jCYqq+bCNpfwfYYznZOuj1r7e
cj6x7r1dQ7tMTpL9NNjJNPtvXlv/03/DeFDviP9bUcdz+Eil6VVjUwWO9/JY
3c/noInsj0EedgW7xbqgDwy7BY9C/w1+BxzrDhzrCDvkvAC7As52BRx21dO0
8sXABbFinLzukMc8Yx4wHswD5pnjD+aZ4w/WC/qxXrAr+Cnk0a/DOKF/3zPz
Zc/KS36F93UZHTQ7foLkaSK/dN+/NiJR8kn44wxPh5de3kkK9zm3BTz/Z30/
+f87mH/kZY4DgftrRORroxTu829OdZ588Lrke5CvfXP0ldKNvygcf1Idx6+3
ri3fC/PTK3yf/0Mz+Vysi1+NbU/8wqIV9sfUtXbbzBtJPo/1ipv52TzpTarC
9oy8yfZ/8uXQCgs1OQr32fa7jS9S7cFphf33TfiOZwUTYhX2X+QLjgOYZ7Zz
1B3sF6hfuE+F+Wf/Qp3CfSTUKdy/gl2xH8Gu2I9gV9z/wfpyHIA9cN8J68L+
BXtgf8H8c18IdsL+C77KfgT7Yb9DncL9Jawvxw18336v0p35V/sbi/0sfN9e
ffKL8SWdjASO7+Rt21wYHVXVSvgF9Ayc8+pKnNZS4NBT3m+Lb2B3CwPcemb0
2w79zIQf4Tv5Ou9eL7FqJf0O38nr/IwmtxhubKDn9N1ikxKny/6GON9nN7fn
/S+yv4HxdzpVePDWKjYi7wMPWfzL+FRxuW8F/O6dqzVdDsg+A9531fWpDraT
ZF8CeL/zM72Oukh5nDv4Z8m+s6McTYW8OIdb8rb7HkczMR7IXz/lvOP1rgIR
9zA/tw+WcdBUshJ6xDnBuKfhThstxXOB34p+FOmZrxH6cU5hxaLeixq65Yg4
DPzu93eXlPwMEYcxzorrm0xZWiJb8BaM09V27gy3jVkiruK53l+6HW7llSXi
MOR1Rbr73OoZI/RAv/WqLwG5/p+EPPSs6z/haPHJxnq229bN2z9/5Wkt6jis
+/Bc+9kB/9oncOhZajRZ195J8ijgk6JMvq0sZyXqPnFuem/1BIcwK1H3YZwn
8h3/zg7VCHngad5tmw8oZWYwHt0iu9KeU2Q9C9w+8vDzqrE2Bvqz6+RN//xJ
xlvYYebLXTV6LrM1wL90q9GxWVG5bwVcuZmXZhlgJ/Rj3joutBl4eKLsGwBv
+3ZAXNIR2TeAnsuN61epHqkxmP9pdSJ7Fb8p8wXsp/XQV0ZOybJ/AtyvwqC4
e2NzFJ7nlr063huyPFPkNdjJ6IUr2pwe+UXkL8zP41P9Tisnsw3wkqfT/Fs5
munYr127NFngU8VG4Bh/wvzHZRJaWAsc62I5eVrpK9WsdOyP4VWfvbN2NNWx
30X4taq329XKAH+2yOjyxQ2WOvajvxdfX+0bqtFxHEgqN/mWn5lGx/4bMTvv
+uM8jcE4F49qumH5dFmnA7904PBf475YGzz3zuM1yr3i2SKfYn66ujlX6VZc
7r8AjxiZ2EW/X/YHMG9Dh2yvdzBQ9hOAe/TcM7Cji63B+K1mao7taynzJvR/
+Pp1Rf+qVjrOI/UvmHw3GSXzL+yn4fVjT4Kq5Gg5Xk2uVM/SKD9D5HfMg+O0
dZU6zjcT+Q74PJ8tp1umF4h8jXHO/7DqYYdpxjq2qyEDCzJ9WhvrOG5E+N/M
b19B5lm819qXg9rdjdAY5Nlj5a+NTKpnKeQxnvhuXUrd8pH7O7C3QiPvO1XN
yBR8AO/7q9/Z+vZjc7Ts77t3WPrs2SD5APBDUYNqXHWS+yzAu5cI+JkYYKfj
+GA+84dSdrKsx8X/vy8+Zp5wRNbjGE9ShEfbvkmyf4LxV09LOdL4YIGoL4Af
S3hublnaRIwT+vdG2s2emmojcMyPiWnwwzoXrA3wIlUaaR9Plv0K4B+bvM65
9VX2K7CODx+5Rcz7JPseIv70rWnnWc5Kx3FpecueRY8tsTLQ8z5h1rOjXzVy
v0n9/uofysvi/85+/p6X8f3Ym1ojVnc+K/M7vvvyJj6A75ROEc8BHks8B8+9
QXkfzw3fs8plcHnJQ/D91UriM8CZz+D7q2DiS8CZL+H7K4PvgoL+/F0Qvutb
fft1eN0Gkp8Ar5v87u7x5pkKz+f6goxRgb0+CV6B+Wx1LFN52/ur4BWQvzHx
08ekPZK3QL6RR8WqNWtIniP+X77GmCtprSSfwfuuTzr+at7ZLFE/Qo8X8VXI
dyT+iXng76zw3NrEh7Eud4i3Q489fZ8GO3EhHg49A4i3Y5w2xPOh3+A7t6A/
f+eG9WpEeR/vda+Q/la5EMnrgB+N7167T33J08T/ORL/wXP5ex68lz/xHOB+
xHOg/zPxKOBRxKPwXIPvhYL+/L0Q5sGzapWhzzMkLxLnp2pMe/wtI1P0B7Be
8XNfnp8cLHkj8F3FKs1QvkneCD0a4kuwwxnDCvrOizM3mJ/hxWfen3JX8je8
r574Hp77yqTlGE2G3J/C+/J3UJBf3EXn1dtD8nDxHSzxdujh79Aw/qjDUzYs
iNXoOd4+r/9pzCl3yduB9zk8eWrwUiuD+Rl7qHH12nuyRP8N6+Kl8fw6ub7k
FcDfVq9XIqVZpuAV4vvwwqZrz5Yx0rHf8fc8kE+PvTmySHcLHftdXeI54v/i
f+T+0PlpdBx/LIhHQf+HkrYmiX3ld0fQzzwNOPM0PJd5IHDmgXhfg+92gv78
3Y74X0XiycAfE0/Gek1oEdXCpLzk2+J/GEcr71adKdBy3iz8rdrGLwHGBvOz
iHiyOC9GPBnzE091AfSfOzg6V7P9heCNsJPXQ2cfLp4h+Q/mbZ/X1+Xn1maJ
Po/4f9I1e0rsXJYp9ED/2OSTRkYns8W+EvR/JL4HeX/TaiGucZLPiP/Ffutc
eYGDhegXifOSBZH+d+daCnnomZj/6rDnYo2O/ejAU/tV3dytDHCPdpHh5ZdK
XgQ9gc/j546rbyaei3nYRbxU5BH6Lkj8/zvxT/G/osQ/of8g8VvgzG/xXIPv
joL+/N0R7KRv8uiB2bWsdBzH9hBfxXNrv55aqngZGx3HN/7OB/r15c2iHYMl
jwUedKJjxIBvNgbzbDe/QtaAwbIewbrMXxLSPaeerEcwzqNUd4j/6+xRYDqy
tJWO884cqo8wfv7ODfJFqM7Cd0qJ3SoWmhRZoPB3jxsfRCxqXyvP4Pvka9Nu
7LvmIvkJ8KIjU16/KCb7hPheS0lbVXLfiBzBnyH/ceCYmzUSEwz0T1w50qeU
rfxOA/joTs0HDIq1NPj+ueXFG5WG/sufMT/A+TsNvNeCyWtLXD9sqmfc1Xr5
aTMvC/Fc4EcqrfwQlmQl9OO9xsducDTt+Uvh575Q30vsj6v4s9GHzHd/sxTx
CvrNil3vO8bI1gD/NKfdpu0vTEX+gp6GL0v3OxyfYPA96qZiv+4PdZH5S+hv
G+Ldp6i1Ad57d6XPX2pYGHwHO6fJ0+F9y0k7gXwL7xtVlryX/XDI/13NZ9L7
1v+xQ1U+Y8/5NzsbWxjoCbl60axGkrRn6KmkvpeIw+o8l6yY1L95j19alo/s
tmT8vgBZb4rvBzxHDXlXOEXUC8CvTezyOm63tEPsm7MdAmd7Bs7+Ir7fI7/A
c9lOIM92AvxZ8x5d8pKknUPPmEP7XWvslt8JQ57tAfLbxl0+VLZwiuBRkOfv
nIGz/Yj/N6HvpcU4yZ7F90X0PSfkeX0hz+sLeb+G++M0f1sb6GH7BM7f3wJn
+0RfZXGNOS1HbTYx2De50O7R9Ug/jVh3sW9S9sXVwaPMDfZB7GNnjes4xthA
vvS33entW1rruR9Y53nbtPLVrQz2EY54mRzqVsdEz/3A/XEbx+0M1RjsR5QJ
ab1zv5lGyKPPU8707Zqg7YkK91c3U/2LcQY4fQ8r3j1N4BhnodxG3Z+GJwkc
z1125cmTra2N9dxPG+DdNnVKGRtht9D/zCSm5/NUGz33hTyGdTuw+oL87gv6
rTp1OurwnzoC8zPv3OZh2QcLFO5Tvet4IHp4aRM994tutAsZuidPY7C/8K15
r0JrJ1oa9OeN/TPmL3lsIvICxp+ftXr14lBjgWP8b6nOAm5+p1qubaDMX9A/
6NyT9zdLyzwi7isbuuefmvUs9dxv3FS3rlujxvL7Q6xvnZ9ZmXqTTPF9BfDL
d4In5W5LMpifg/feemldTEX9BXzoyZZ1X100NdhHePrZuVyZlVkiLmGcYScf
lesdkyZwjHNqQVvbtXFJAof+4VQvY303Rdk/Md/1wmAfYUzylPjSu2S9ADzk
VY3HaZ4mOu4bR1M9hfH3v3NgtPVmE5E3Mf7Iq+n7h/Q31vH+qXGR3+tE6Gle
3dr1+pksLfuLXU/di+7d0rTsL6cbrIx0DE+S++Pq+JcvMnvSpkeMluPGJ5dD
mQsaZ4k4LO4ptVqTM6vDJy3vx91p9fraiA2yLsY4V1AdinHWczb/Fqa11PE+
bAbVuWI88/auThptrOP9Pkeq12BvE2YsrpoVmajlOPMirsKBao9NdOxHT9cr
Z91DjXUch+sSv4W8z8ndKcXuyn1wyM9ymTqyzwpZr0G+TpLbqE0f07Rsn2W9
dnR/9jNJ4HjfeKrv8L4zqb4D3uDQ73Ul1uV8gc/7+iO+aHl/baTFq0ve25JE
Xx34m8qdmhubZGo57t15PXVEQUlZl0H/nNGWgz6UM9Wx/zbqHNhr+kVTHfuv
J9U1Ih99DMqZ7mmt433PRpsa79BUlXUT5mfTj0OLWuVpDPALH+fVrTdR1qcY
/8LNup2bQmV9ijpoD+Uv4MUpf6FvUOlBq8JdmpsY9JlvjB26S/9vfON+O+cp
1FOc11B/WVG+hh5PysvQw3kc8vzdBeo15hWoy7ieEn1d4hXQc554CJ5rRd9j
YH5cKS8AP0Z5AfPfMDb9iTJY5nHg12nfFviXS7/HbcxnQ9oXxjiz1sZdKJkn
8wLet+rqg1t2pck8gvc1MVreYvq6LIP+ZJNXo4yOzjcz6D+v8EkxinWw0HP/
ZOygKe7V58n8Dj2lzlZJddPKfCruSZi7wbdjfUuDPvZAytdYR4M6MejPdSL0
M38Q94AR34Aerk/hF09PZgX0cZV5HHg3p2n7x96QeRzvO7Lpm2F171kb9JOf
Eh/DePoTf8O6bx54eNGqxRqD515uc3V8+FHJx4Db/nDof+0/fAx6tjS80v9+
fTMD/evc9nTt1+urlvd9vk7dXfCrxyct2z/nWbwX52W8l5byOJ77cfSMSeOq
y312cW/DiKu29VvJvAw/Gr/vQqLRv/Gc40ME8Qo8tx/xEKxvDNX1os9M+Rp6
3tP+O/QY1PVBf67r8b6z6HsG4HH0PYPoA9P3DFiX7DGT6qc0k3wMeorQdx3Q
84F4BdbRgr7fwPtWpO9AxPtSnwTjGUD5F/ojHzXX9MqVeR/z/PC+6bcvqZIn
iHveaB8f696L8jjwu5THMQ+r2227VCVW7jtD/8j5pc+/OSL32YFHL/CeO/Q/
++zA93auFJZTUeZ94O7ntz+wu2Fq0P/0/qBZ8vSutUGflvM+1mX7oZ8JSrD8
jgJ64ug7B+hpQnwM68XfUWC9DPo/QX/u/0D/Y+KH0P+c+CT0cD8qd6H/kstW
d8U9b/Cv0AcmYccOXxf30cEOr19wzwj4HC/uf4N83dhhdvXexAt5+NeL8KsJ
qc6JQj/0aGbeG/t2ZJbA4RcBD9Zf6hqWIO7HE/svS18efXEgTuCQN++8v03N
l0Y63EMI+Xbvc+cvCpW4wb0ZLv/HvRkuv59//Ha6aWqMcZ78HwTVjxyv9+5/
7niu/D8a9X29Cs5Nvjg4T9xLaXAPhsvv50ZvLFly0btbnNCDeNt56PzMNbff
iecKvHh8/3cj5f8wYvyj71lPdLqYK3CM3y8i8UPUygQxHoP7NFx+/8784qaF
zxeWleslzjvM2NOvfy+5vrDDBa31BzV/SXuAvZXpZd6yxES5jvDH8i2PmpaO
TxQ4/DHs6rkaxRLTxXPhd2bawAXJvtJOxD7LX399DnKQ9gB8ombpnMT+8n9J
MP5eVxNWPT4v1wvjP1DI/lGVc3LeoKf3lYTa66fKecb4Y1sufNUrTuLiXFLP
isdTRxSIecb4rweUrVJolrRD6Bf3Wrj8H/dauPx+/jR99vdWua+kHoxnxvaS
7VMdjQWO8Yh7MFz+j3swXH4/fzr8tdfWUkWlnWM8niYt9l8bJf8fE3oatdlx
8mS0xKGn16npZ/ovlP+bCfl3L/de7H5V4pBvM3Bt/WqaX0IP7Gf/nq/bs8NS
xXoBf77MdE5mN/k/Jlhfcf+Gy+/nAupcu+KeZZoh9AP3fmy6KGNoltAPfE2H
3Jvpi+T/j+C5v0JqtLn0PV3cs4Q4sCA+ad6ZmtHinijgk07XaB+mk/exw0/z
lKZb3ofKe9GB+/8cuKL9Qfn/nvDfKg1CPJyz5f3q0H9bjRu4Nwz+C3/HvWTA
f64999cpjywhjzi84Z9Wdza8SBf3tgFHnMF9UxjnKDXOiPvE1HF6q3EPzxX3
AqlxUvzvhorfVPMI9CCPaNU8gveF/LOq6WE+n1Lk/yyo4xw+ZFitAZXl/65C
/mSx657X5hjp8FyMf+LAfPeObhLH+L9eeRO5vE+BmAfI9+vZYeWe/fJ+fs4L
wLEuyEeYB85HwKHn47tdhbrcfSjGD3vrUOH9usc2qeJ9YZ+FAwe0KJaWIuQR
x8LWRNpnjpfzBnyxGp+hR5y76XHqnnfTD2L8cv/of36H+YE8/BTywOFHkMc4
66p+B3n2L8wD+7X4/whV/mW7LN3Zk/J/ExCXTm/f5qn/zzqK/ay3ayIXHJDr
BRxxCfIcl4AjLiHuif9hobgHnOO/uNeR4j9wjufAOZ4Dl+d2/5ensI6ij63m
TdgDnmuu5k3gkB/YOPCEezsZl8Q54nd/98r8InERn48OuF0p872Ib9Bfxejw
jZeTpL/D3pBnMZ/A2zuurtHlP3EMeq4VW1DNZ4KMexhnizrNnF0WyDiJcT6M
vzLy2oNchXmXx5GxTeYszlOYd4n7Ooh3Df7SssHXy9ni3mD47yDTppc+J8j7
n8U+1Lh6D6f7Zov7hOHX7sV2BLoE5CnMx75rr4/aej5XYT72/cqRz51fGemZ
r85/Xvf95uUSN7ivw+X/uK+D+GpsGevUCwEFYh4wfnEvh8vv538n+7puNe9d
IO7Nhv6hj9a5/nVS3jMP/T6DCoXqQ430mH/I29aaqfnpJXFR557b1TDiiLyX
XtzXFLpqyuI62WKciOfinhCX388Rb84paNbHJF3Ii74B7glx+f188T8r3z3f
8SNbjB/rfjr9n8ufW/wSOOR9l3tZBuakinECL7uz/YKOZTPFOkJP8657HVLv
xStcB538+1PlK9fiFa6D2rrG+FzoJ9cF9h97d9bYwKly3WH/4n4Sl//jfhLi
hyW/tF424KnUA38Jtwxa3aOQsZ75obifxOX/uJ+E+GGNfV1qdIiU9oDnlip1
9t7sfXJ9Mc6XlsbTK1aU9gD5yfdNGywZIO0Nz51ZbHDTmc8kjufOLPMq73KI
1AP5Ah9L0/OXJA75tie8N2wdIecf8cfiY5MbqwPkeon7rJYfKrfxiIwnkB9+
d0yXiBEynhjcK+Ly+7nvn2/u9ks4JP0d7xu4IviMkpmuMP+csfVKsahe8n8E
gD8pfaHbpdny/wIwzoXVu15Nzpb3+QP/PmlXrcvB0m6B1zrS8+zfrWS8wrwt
XnJ8bLM4iWPe5q7+rD8SIu9Xh7zrwTHL+12UcRLrC39E/If9w6+Bw38ddivO
833k/b3A+106Oe3pu3SF+Sf8EfLQf0b1X8gDR1xivoe4xHwPcY/5HuIe873d
SW8mFdLkKcz3EM+Z7yGeM99DfAYOPcgjzLeRR5hvI98x30Z+ZL6tqHGJebV3
mJH7rpny3mA8d+mZcmUdt8n/6Rb9GTU/cj1SqfHlCyGj5L3BkO/q7tV7ZEy6
wnWTY/rJUuYvUxTm83truV6sVCZVYT7fQo23XC88U/2F+ST8kfnSx9WFnFeN
lfMseFeDUtHNv0ocfgH/Yj4Mf2Q+DL9mPow4wHx4hBpnmEchLjGP2rs72z3a
Qtoh/BHxn/kk4j/zyQbBnTZXsv2lMB/rH927r+cUue6Yt1A1PjAf8+q1oZJF
rlxf6Gl995XNQh9pD9DTxebssUspGWKeBT9U4zbXL9Zq3Ob6ZZha9yGOcZ2I
eAW7evdiWfYit0wt5/E5av2OPhLsM1Ct35nvJal9AOCQ31amvVOCIv9HGHiW
Wu+L/8lFPajW+8DhLxXVep/5Z+lHta3q+sr+ksG9LsTrUM8yr0M9y7wO9TLz
OtTLzOuSl11yLbVA/t8unot+AvRj/tF/gDzwjjt+vWn9U/6fLNbl0mHrXP9m
si8Ef5/SOUr/9JXsCwEPTPn+1b2e7AtBv7iXhvikvXOF+m/jZZ8HesR9NcQn
wzdMC9z5K0Wsu7BbtU7Huot9geNWK8alZwgc8h3Vegr2Bn9pptY7nH+zNr2Z
d7ZSuvxfeNzb5n5+VrUb0t6gp51aZ0Ee+BW1zgIOf9yr9h/wXvCvymp9x/xH
3HtD/Ad1N/ND1O/MD1G/Mz98areyWmwn2Q9HX2KAWrcyn/mh1q3MZ9DfwHig
59qrvsf36qW9Yfxn9z1z+DxR9skhL+7Vcfn9Xh1xf6/L7/eZIA6I//NV/cJC
3e/g/Oi66H/7L8Bhb6PUfRDU3fBHjboPAhx6sF+AvIC+H/yC+Rj8iPlVlOp3
zK/gL8z34L+Qh/8+V/ePEM/x3DfqfhDeF/h7NT5j3qDnlxpnME6Oh8yjWnQ7
NX5eLalf9J1Uf+S8s0ndL8A4IQ87xHOx7tdV+xH/y0D2g/GI76bUvjrna+wv
MA/B/gLzEPg7cOjJm/W/fRDYA/yotLr/Ahz6K6r7L8ChP0+NM+L/WVS8ocoP
OX8tVPkh568vw4u9+DglQeH9u78rdb89dG2cwvt3nVR+yPm0osoneX8QPJz3
4z7Gv5lT/lCCwvtc4j4l2udC3cF5CnUK56mEqubFV+viFN6n67d2TrUjW94p
vE+3S+WxzE+KqLyX+Un3uk0tQywTFd4nNQ8dt9W3ZLTC/KTUzxbJaUfuKLxv
u7R2VvKXrtcV3rcFb+T9HfAxzlOJKafSD1vJ8QM/PuiXZbJ5qsL5btTxQaNr
1JTjBw6+zfto01W+zftoZrvLaMefkn0bPFfcH0XxtmGzLu4T+8h1h9+Jezgp
bnfdbd9ispdcR+DF+1yxVfxkPwrjF/dN0b7S5BN5e6MGflA4v9RTeTXn3z4q
r+b8e3TkzSEpftIvxP11DRaesPKU/x+H526239ZsbMRDhfN1h4+987R33ivM
K3qcqD21aZl0hfnDG6dyA1ovl34qzotNyLwy+V2iwvuzjVSez/uzrVSez/uz
8Efeh4K/cJ5Cv47zyC/V73ifC31FzgvwC86n71S/4Hz0U41XnGdD1XjFedZW
7QPzvt4QtZ/Med9Z7R9yXuuj+jvnQQvV33k/EXbO+aWEare8bwL75P0d2D/n
Nfgd5zX093j/Bf093n9Bn5D3X9DH4/0X9PF4/wV9Qt5/QZ+Q91/QX+X9F/RX
ef8Ffsd5s7fqL5wH36v+wvlUo/oL51P0zThfe6h9Od5/WaL25Xj/BX7N+y8n
1DjM+4PJatzm/cEJanxmXrRWjTPMf56pcYb3Jf8f8focUA==
     "], {{
       {RGBColor[0.880722, 0.611041, 0.142051], EdgeForm[None], Specularity[
         GrayLevel[1], 3], 
        StyleBox[GraphicsGroup3DBox[
          TagBox[{Polygon3DBox[CompressedData["
1:eJwtmXmAj+UWx9/f+r6/GYZQllK2yDaVdSwhy8gWw0jSosEoRCGGSdl3WdOM
yb7OZTCRtQWJa7moKHHJctvkWspNWft873n/eOZ833O+5zzP+3uf5ZxnyqYN
6Ng/6DhOCf6EkLNcx+kFeC/mOAHPcU6FHWcyuHfEcebBmYNtZpQGfhluFLkN
vyCyFs+tkROwd6DVCDjOBmQBWip+7xJnAHGWwPmN5+Hoy4Db4NcPfRb4KvoD
8PrynEz/jj+Gc8ha8AfDaQt/BJw16K+Ba9FPItQ6yHVwyqJvgn2z3gPdSJ5P
guvgGyHueHxK8NxX70Ubhv0EuuHImfATsB2nPQrfgz+EmDfR34bzGOPogz4R
3RE4d9FfwO97bNngf8H/Hn1LOBXANdGXQ66gn8H4/ArnFroxtKLwXkX/MXIk
4y+JbEabC96PbADnOeJMwe/f9HEd38Mhe3fxpmLfD04nflPGNR7cRr8z+n3w
f9R49DsT4yIxRyNnYuuqbwi3LPaH0Cciq9DKgisgCxErSswP4DwIbojfGMZQ
Gd/q4HfAx4hRAByAF4NTzddXgRP2fb+Bcw/624zFhXMLmYU+CP4ePAW8Fp/S
4EbgVrRq4E3EaAM+ge9QcDVaVfDbcIvgG0f8+djb0xrB34H9DuPOd+x7TET/
Nfqb6BNpheEvQPcZMR7GXhDbVyGbs0WxhYjpggsSPwy+gn0W/Jb4NsK+DvwA
+hpwHoTTCnmUvrRw1M+f/neZjW0hun74ZeC3UnMVv0k8l8f+GnE20aaC56P7
kZaD/wB0/wGnEWc9fj+A14G/Bv8M3gp+jdhH8YsQ8yw+JdGfCduamgh+AFs/
8HnwIo0H33PgFeAvwY/hPwjf2ownhi6O8cche+JTAN/RcGvDGQHnaXBNeM3w
y8e+kdYWXBfdbvBL4Ib6zfCPaYkic9A1Q27WXCXeEfR9kKXh3YvtT2Qm5JWM
+Qackfo96OsJbB7yE40H+QWcl9E1gj8qZL9xY55/xOdD4vdF1iVGCngV9kfA
dcGH4DUAPwPORf++vgGyCPH6oR+LfhPPnYk1Cu4FrW/6aMBzgt6JuAPgnEBW
Q18Pfby+C7xu8OvznK09guf16Bcgy+j99Q3wyYDTDvsGzZuI/c5DsE3Xbw23
O7ppcK6AT9GeBNdB1wv+NfBmHw/F5zhxBvhjDsJ9nFhNItZva2xN/e+SBR6G
PQ6cwxjugKuAX8A+mZiXeE70bOwF0a8i5l5i7g3Zd9gF3gPei60nnDTiJeC3
w7F1m4rubeRkOMWRu9CX0ljhd8NWT3sDPh3Fof/2Pv8X+Odp7TXf0H2kOcrz
B3Anaw8BD0JXAXwxbHvRTtqLcBsQ81lwR40V+zbkWcZ5AJ+dnr3Dbfr6jOcN
6Jdo7+V5dNj20qG05eCr+E4AHwL/Bd6Fby74Dtwd4BXSg/fT5zDe6wDyCPq1
2qvgx4jfC/0t3uEr9OvRe+iPgjeCY67N0ynYZ4VsD1/KeBZiOwZnCzIezrfg
/eCC4HzsExwbdzZ9h5DJUdsPrqB/F/ky/IPEHAT/HLaxYTuntmFbKH+eVyNH
wc9FjqZVAJdHfgpnLXIOnPtdO9OH6X3Rb0G/AP1HyMnwNyN70NdXcIbALePP
m47ah9AfQf8meDr+74CT0HUBd8RvZ9Tm9avEGYOcSusM7ou8rHkDDqtPfXN0
H9DvJOJ/p9+fmLlRO3vaIH9C5sG/hLxD/6e1XnRGwR2o/ZAYN9EfD9h3qYK+
ps61oJ31lcHtkG/SroILw+kO7k7Mrfj11zdGH5Ee30zwRv93Ls/zeuwvIYcr
V0Hfk+fJ4JPIPfjPAB8Hd4LTE7wWTlvwi+BfGcN2npeAl6LrzDueRjecvpr5
nDzsh+krz89VWiJboF+pPQo5iHFm6bdUnoNvBpwrPK9Gf0bzXt8N/CVyts9X
TtNHZ6jfVyr9JhN3N7g+rQbj/ofOLNoU/6w5CH4DfSs/TzigfAL9WextiPMI
tjLYSiOXKzcAN0c/lnc/GLYxHYLrob/jn+MtXNs/88Dl0D8Ffxz88p6dkePB
u7BP1FkWtfznArgAfhXgVMK2Ct8xtF3E/AN9BP018G/IvrSjxMmOWF75Le/e
DrmYcVQkTlF442I2Pr1LRfjV4ebGLEc7Dz8dmYytIfq1yrXCNueUF9VF38J/
R71XFT/H2AznFJyn4KR7Nud0rm3y9fvQv4L+MPzZEft2ScpD4AyknQzYXpEJ
7wfGMAK5Bn0hOA0YQ1d8MvH9Wfmpcl/tx+gn6XxzbP6l6ZwHPx+0bzcIn76u
5SqXiHMZmUDMzvj+Ar6M/fOAna1r4N3E903l7LQkcB5yH/bFjq2HEfi0Js4X
8J+hNUW/OGJ5Vw30W5SDRSx31Dhray3DqYdcjS0OThLcsdqvwQeilu8VgX+O
5zHon0HuQx/nWZ6YHbO8OlEFB8/veLaW9kSN3xn8T+3lnq23veCL/rl/LGLz
vAX6z+n/ctT2sn7I08RM1h4F57zWKOGb8LwA211sVfH7BP1Mx36jl9A9FLTf
MZO+ntTagfuWvmvQzn7lLUngUeh7aO3AOUq/pTzLGa8jZ9LilbujH6X9lPhv
BaxGUF5TSOvPs7Nc838G+H/E3IItB78EuCFsxT07X7VXlydWABwH/g3ZhZj5
cCd4tn8dQf+Ia7noSHA9cCf//J2rvAFujH6HIE/iOxS5jv66B+xbTydOSGcp
ukuu7Vvb0M1xLV8L4rtVewb8+dj6azz+XPrF9c8Q+P+Nmn1gzNay9g/5qra7
AX+RzkU42cje+P0BXgZ/iHJ28CT0Ka71exh+WXQ5vu98vRuddgD3QF5xzfdj
7Xk8z0O/E3lJv6NjdVAhzWPGfQFOMfoYB85Bn+VZXaf6rhLtQWKXiFpdUxz/
v7RnYG/u78mrsEV5fjxm+3R94rfUOYTfPeA1yDeIEw8eHrHcTPlpYfido5YD
b1MODK8mnGUhqykuKydRLoztBXSXPFt3bQM2nzXOu8qDifUwsXoh012rwU/j
ex75oXLEgK2LFFrtgK2dTpoHqn+UixF7s2M1nurWG+jvupbj9cD/SeIsClkd
VIq4FdG/x/Mi12rD58C/KvfXXk2cJGQlOHPRL1b8qNXZe1zrNwm8HTmE2MtU
y+M7FXnZsbxB9YjykWWe7e0F0RWGvxz9bWJWJvY8nuOJ01Jr2bVzLh38ib4H
eAb+VfGt6Z9r2ao9lf8Q64z2Dux90P8E3ujvCVkhq0vUx3a/Fj6ouoQYxZEL
tC5VH6neAS/GnuHYvO+Kfxd9F81ZOEE/T1tNSyBWPfXl1265no1TudjksNVx
WcjlntVx2eAVnt1FzIXzlvJ6nQ2O3RW8pjWo2kE5acT63aX8yM/lZoctn/1M
61c5g+4c8L0RsrqyHHKr+tL6D1uNqRqoOZxnkRdVD+r8glNZdwGO1aLKU5KV
YwStxlSOtgFOC/wrgvOJ9y62647d9aQSqwm4PfIU46xKjA+1R6ruRb8bmYpP
44Dtpapt5xFnJZyWxKys+K7VpLPAS5QvoK8K3ogu2eds0nfH9ijxprh2x/MN
MRtrXrqWX+tdOvjjUT6qu5dJ6BehPwl+G5yjfIpYc/y5NA79fcqh/d9K37u3
chve5d6Q8Ve4SlztvFgKvh6y+n2WX8upLnsa2xP6HuAU8AV+m0ytC3Bz9Dtd
+0Z3CPW7civ6edyx9XkG2xR/nMuitvdXx6+o9pqI3YMtcX0/z+rudhGrKxur
DnGsbuyt3AWZoPw2ZHdN5SP27R5WTgu/CP0Vgl9Mcy5mtc/vqll0t6b7D9dq
/0GqV1zL9x7yc78XVQ+iP4w+HZwB/s6192uqXI7+mmvf53mdzj58U/x6TblH
MfDz6AaCv4DbzbO990/0c5WD6ewnzpeu7XmvME5dPmagS3Fsj1M+qXe66Vlt
+r5/N1hJc8PP8ZTnD1Ze6tqd5Cw4z4LzonY3MSxiuWhF5G3ltvg879etdyOW
X6tG051Mp4jVOK/zvIo47cHjPKsNDhHvuHIV+p+uHBv7IcbZAJmGb3+d7+hL
wilCnD+Q3dSX8iL0W/1+6yue7hzD9u76Vg0CdkZoHegec2nI7sAa6fdRbebZ
fNMd17d+3vK7vmXU7oXORKyv68pdXbtPq6Q9U/mezjrGuS5o91fFdPfq39/8
f48mXp7Whf+9umJLVQ7m2h2FcqiScL8Gh4Lmf5b4C/SbR2yepIXt91e93yFo
+fd3xGrH8wydJzHLD/e5dgdbW+conBKeSd3LFQUX8O/0ink2r68hH3Pt91yI
/pWw1bofESMfXSfHzsqJ8G7o7hHuDD+v6KL6Xfk6nAeQnwetXtDeXYJYKRG7
4yrh51pDozZn7sHeMGZn062QzQHdRffR2vLsnmcY/NbgkTGrB1SrKh/WPVAX
zdmY3fVoDLoPVB7UHP1ScBBOtZidv7pnjed5ns6ygOUcn0asntba1N3FYXQJ
rp07BdFnRuy+d7b2MfT5xC6t2la5kfYA3nc7chq8HVoL9JuG7/iAzc/q/j2b
7rV1R3oMvyKu7UUl4bSKWm6jc1XvUgocBsejL+ffz6S6dm+je/8M9Lmu9f9o
zGLcR/z7kXWwjdQ60npy7d07+HcInZQzuHbn9jp4P7g0OF37MHEG08/ioP2P
QDV1u7DlG7XCtu/r3m8H+hk6x5WTx+yuSn1pzb3h3xuortwdtnpzWtT+d9AB
PFr3aNingZejD8NJjNm94FXGPz5o9xUnlJvDGRi2/F5z729YTS54
             "]], Polygon3DBox[CompressedData["
1:eJxF3Af4v1P5B/Dn+/1sIVv2yqhkl5GszOyijFRGCBEShUSIZJdZZIQGkpJV
RmaElEpKyCztlBL936/ffVz/6/qd3/fcZz3jc55z7vt9v++z2C77vWvf6a7r
nhh0XT9/v5i/b8nfNaa67tph103lb4q6XtIrSVem8Wvyd9Gku5O/L+nNya+d
dstkgJPTeOHI30v5DuOu+27kHSJ/JPX3ZLx/pPwDkQ+MvEPa/yv1F0V+ey5w
e9qfFHmhyNen3XaR9xt1Xf50w7Q/K/0Pj/yeyHtFvivyyun3hcgPRf56xjsz
/VeNvG7ka1L/6chzRP5p5Nem738y7m6RPxX5Q2n/88hvi7xh5OUi75A+2yW/
VvJbTrru96nfLPU7pmyTlD0/qOu57g9yY9dH3iXyi2n3vrT/fORF0naUtitF
/lzk+VJ/XerfGvmE3MMZkVdI/++n/6dSP2vkedLnglz7hrRbPPJiSTcmv0XK
lk/dHhnvA+l/XNovkLrvpm7b9P9YxlvF+0ubb6ftX1L/5ch3RH4p8u8jnxL5
rsivRL4m19098rGR98mYz6b+tMjLpfwTGf/RyCdGXjbyRyPfFHmvyJ9N+5+k
/2GRZ4s8W+QvRT478uqRn8z97J37+WX+rtHe19oZ/6nUnxz5loz3sYz3TOTP
Rl4m8nVp/6XIK0beNO1/kPGOijxn5Aci90b1DryLN0aeO+NdnvoN3W/SOck/
kvQ58yX1f03/LZNWTH7ftN0l13sg/ZdP/btTtkbK3pf69yW/ZfLvSf1GkWdJ
/cwpOyf5b6b97JFfG3kqbTbLfX4z8rOeP/IPk/6Y/J+Sbk/+++33esL9R74h
9/PeyPtEfjDjXR15x8iDjPP5PG8vf/eIfETqP5r2O6fNMcl/JPnjU39z2m+b
+s+n7BfDmufm+35JJyT/s5SdmL8nJf3c/M472j5138m4p6b/a/J3p8gfTf1B
GXPXtNkq8qf1TdtrB/X9zZR2p6T9Ya3/h1P/I+8vf9eN/I6kbZL/Svs95k7+
+6k/L/Lakd8Z+YbI30//Nadq/v1gVN+Qb2mjpBWSfyjvZ820Xz/ymyM/HPnt
kTeJvGLkB30XkbeI/NbIN2aMt03VmMZ2Tdf2fdyU/L1pv0Labx151bTfe6re
kXfjnb2U+7s09Rvn+Y7M77tn2hw+Vd/7h5NfKmM8kvqPp36U+uMjb5Yx35B+
g8gHpPzhrsqWTtlq1pvk35u0TN7XzKl/X+q3jbxy6t+a+i2S3zJpydR/JPU/
Tf16kRcYVJJ/R9JCyV+X9MHUbxB51fRdItd/yO+Vfq+k/6P5+6D1NPULp+1n
Ur+mbyD5/6T+qMiru5bnzP3emzEOmKr19MfJv5C6nT1f5Pfneacy3hsjv7k9
//7Ku3qGfa2Zqd/I83jnqf9Oxt0m8u6R7854u6XsoKkab/d+rU9LpP7xyNdH
/l7arJP8JRnnnb633N/B1qLIn839XpPxtk77Q1J2f+rmT/pR5F+l/itp/9XU
[truncated: 268,554 more chars]
