# Supplementary material for: Implementation of an Ellipsoidal-Cavity Field Correction for Computed Molecular Oscillator Strengths in Solution: A(nother) Benchmark Study
Source: J Chem Theory Comput. 2025 Mar 17;21(6):3120–31. doi: 10.1021/acs.jctc.5c00070 (PMC11948336; doi:10.1021/acs.jctc.5c00070)
Supplement: Supplementary file 2 — ct5c00070_si_002.zip [file ct5c00070_si_002.zip › ToShare/geometry.txt]

0.000000    2.158082    -1.230547
0.000000    1.207927    -0.715463
0.000000    1.185423    0.665227
0.000000    2.070846    1.283609
0.000000    0.000000    1.306366
0.000000    0.000000    2.322515
-0.000000    -1.185423    0.665227
-0.000000    -2.070846    1.283609
-0.000000    -1.207927    -0.715463
-0.000000    -2.158082    -1.230547
0.000000    -0.000000    -1.412527
0.000000    -0.000000    -2.495207
