# Supplementary material for: Implementation of an Ellipsoidal-Cavity Field Correction for Computed Molecular Oscillator Strengths in Solution: A(nother) Benchmark Study
Source: J Chem Theory Comput. 2025 Mar 17;21(6):3120–31. doi: 10.1021/acs.jctc.5c00070 (PMC11948336; doi:10.1021/acs.jctc.5c00070)
Supplement: Supplementary file 2 — ct5c00070_si_002.zip [file ct5c00070_si_002.zip › ToShare/cavityCoords.txt]

-0.000000000    -2.070846000    2.870909000
-0.000000000    -3.658146000    1.283609000
-1.122390594    -3.193236594    1.283609000
1.122390594    -3.193236594    1.283609000
-1.122390594    -2.070846000    2.405999594
1.122390594    -2.070846000    2.405999594
-0.000000000    -3.193236594    2.405999594
-0.000000000    -3.193236594    0.161218406
-0.916428082    -2.987274082    2.200037082
-0.916428082    -2.987274082    0.367180918
0.916428082    -2.987274082    2.200037082
0.916428082    -2.987274082    0.367180918
-1.480383584    -2.475806329    1.688569329
-1.480383584    -2.475806329    0.878648671
1.480383584    -2.475806329    1.688569329
1.480383584    -2.475806329    0.878648671
-0.404960329    -3.551229584    1.688569329
-0.404960329    -3.551229584    0.878648671
0.404960329    -3.551229584    1.688569329
0.404960329    -3.551229584    0.878648671
-0.404960329    -1.665885671    2.763992584
-0.404960329    -2.475806329    2.763992584
0.404960329    -1.665885671    2.763992584
0.404960329    -2.475806329    2.763992584
-0.477449674    -3.141257860    2.354020860
-0.477449674    -3.141257860    0.213197140
0.477449674    -3.141257860    2.354020860
0.477449674    -3.141257860    0.213197140
-1.070411860    -1.593396326    2.354020860
-1.070411860    -2.548295674    2.354020860
1.070411860    -1.593396326    2.354020860
1.070411860    -2.548295674    2.354020860
-1.070411860    -3.141257860    1.761058674
-1.070411860    -3.141257860    0.806159326
1.070411860    -3.141257860    1.761058674
1.070411860    -3.141257860    0.806159326
-1.256817091    -2.756386695    1.969149695
-1.256817091    -2.756386695    0.598068305
1.256817091    -2.756386695    1.969149695
1.256817091    -2.756386695    0.598068305
-0.685540695    -3.327663091    1.969149695
-0.685540695    -3.327663091    0.598068305
0.685540695    -3.327663091    1.969149695
0.685540695    -3.327663091    0.598068305
-0.685540695    -1.385305305    2.540426091
-0.685540695    -2.756386695    2.540426091
0.685540695    -1.385305305    2.540426091
0.685540695    -2.756386695    2.540426091
-0.000000000    -3.602959423    1.698518325
-0.000000000    -3.602959423    0.868699675
-0.000000000    -1.655936675    2.815722423
-0.000000000    -2.485755325    2.815722423
-1.532113423    -2.070846000    1.698518325
1.532113423    -2.070846000    1.698518325
-0.414909325    -2.070846000    2.815722423
0.414909325    -2.070846000    2.815722423
-1.532113423    -2.485755325    1.283609000
1.532113423    -2.485755325    1.283609000
-0.414909325    -3.602959423    1.283609000
0.414909325    -3.602959423    1.283609000
-1.356214207    -1.841222302    2.075743630
-1.356214207    -2.300469698    2.075743630
1.356214207    -1.841222302    2.075743630
1.356214207    -2.300469698    2.075743630
-0.229623698    -3.427060207    2.075743630
-0.229623698    -3.427060207    0.491474370
0.229623698    -3.427060207    2.075743630
0.229623698    -3.427060207    0.491474370
-1.356214207    -2.862980630    1.513232698
-1.356214207    -2.862980630    1.053985302
1.356214207    -2.862980630    1.513232698
1.356214207    -2.862980630    1.053985302
-0.792134630    -3.427060207    1.513232698
-0.792134630    -3.427060207    1.053985302
0.792134630    -3.427060207    1.513232698
0.792134630    -3.427060207    1.053985302
-0.229623698    -2.862980630    2.639823207
0.229623698    -2.862980630    2.639823207
-0.792134630    -1.841222302    2.639823207
-0.792134630    -2.300469698    2.639823207
0.792134630    -1.841222302    2.639823207
0.792134630    -2.300469698    2.639823207
0.000000000    2.070846000    2.870909000
0.000000000    3.658146000    1.283609000
-1.122390594    3.193236594    1.283609000
1.122390594    3.193236594    1.283609000
-1.122390594    2.070846000    2.405999594
1.122390594    2.070846000    2.405999594
0.000000000    3.193236594    2.405999594
0.000000000    3.193236594    0.161218406
-0.916428082    2.987274082    2.200037082
-0.916428082    2.987274082    0.367180918
0.916428082    2.987274082    2.200037082
0.916428082    2.987274082    0.367180918
-1.480383584    2.475806329    1.688569329
-1.480383584    2.475806329    0.878648671
1.480383584    2.475806329    1.688569329
1.480383584    2.475806329    0.878648671
-0.404960329    3.551229584    1.688569329
-0.404960329    3.551229584    0.878648671
0.404960329    3.551229584    1.688569329
0.404960329    3.551229584    0.878648671
-0.404960329    2.475806329    2.763992584
-0.404960329    1.665885671    2.763992584
0.404960329    2.475806329    2.763992584
0.404960329    1.665885671    2.763992584
-0.477449674    3.141257860    2.354020860
-0.477449674    3.141257860    0.213197140
0.477449674    3.141257860    2.354020860
0.477449674    3.141257860    0.213197140
-1.070411860    2.548295674    2.354020860
-1.070411860    1.593396326    2.354020860
1.070411860    2.548295674    2.354020860
1.070411860    1.593396326    2.354020860
-1.070411860    3.141257860    1.761058674
-1.070411860    3.141257860    0.806159326
1.070411860    3.141257860    1.761058674
1.070411860    3.141257860    0.806159326
-1.256817091    2.756386695    1.969149695
-1.256817091    2.756386695    0.598068305
1.256817091    2.756386695    1.969149695
1.256817091    2.756386695    0.598068305
-0.685540695    3.327663091    1.969149695
-0.685540695    3.327663091    0.598068305
0.685540695    3.327663091    1.969149695
0.685540695    3.327663091    0.598068305
-0.685540695    2.756386695    2.540426091
-0.685540695    1.385305305    2.540426091
0.685540695    2.756386695    2.540426091
0.685540695    1.385305305    2.540426091
0.000000000    3.602959423    1.698518325
0.000000000    3.602959423    0.868699675
0.000000000    2.485755325    2.815722423
0.000000000    1.655936675    2.815722423
-1.532113423    2.070846000    1.698518325
1.532113423    2.070846000    1.698518325
-0.414909325    2.070846000    2.815722423
0.414909325    2.070846000    2.815722423
-1.532113423    2.485755325    1.283609000
1.532113423    2.485755325    1.283609000
-0.414909325    3.602959423    1.283609000
0.414909325    3.602959423    1.283609000
-1.356214207    2.300469698    2.075743630
-1.356214207    1.841222302    2.075743630
1.356214207    2.300469698    2.075743630
1.356214207    1.841222302    2.075743630
-0.229623698    3.427060207    2.075743630
-0.229623698    3.427060207    0.491474370
0.229623698    3.427060207    2.075743630
0.229623698    3.427060207    0.491474370
-1.356214207    2.862980630    1.513232698
-1.356214207    2.862980630    1.053985302
1.356214207    2.862980630    1.513232698
1.356214207    2.862980630    1.053985302
-0.792134630    3.427060207    1.513232698
-0.792134630    3.427060207    1.053985302
0.792134630    3.427060207    1.513232698
0.792134630    3.427060207    1.053985302
-0.229623698    2.862980630    2.639823207
0.229623698    2.862980630    2.639823207
-0.792134630    2.300469698    2.639823207
-0.792134630    1.841222302    2.639823207
0.792134630    2.300469698    2.639823207
0.792134630    1.841222302    2.639823207
0.000000000    2.158082000    -2.817847000
0.000000000    3.745382000    -1.230547000
-1.122390594    3.280472594    -1.230547000
1.122390594    3.280472594    -1.230547000
-1.122390594    2.158082000    -2.352937594
1.122390594    2.158082000    -2.352937594
0.000000000    3.280472594    -0.108156406
0.000000000    3.280472594    -2.352937594
-0.916428082    3.074510082    -0.314118918
-0.916428082    3.074510082    -2.146975082
0.916428082    3.074510082    -0.314118918
0.916428082    3.074510082    -2.146975082
-1.480383584    2.563042329    -0.825586671
-1.480383584    2.563042329    -1.635507329
1.480383584    2.563042329    -0.825586671
1.480383584    2.563042329    -1.635507329
-0.404960329    3.638465584    -0.825586671
-0.404960329    3.638465584    -1.635507329
0.404960329    3.638465584    -0.825586671
0.404960329    3.638465584    -1.635507329
-0.404960329    2.563042329    -2.710930584
-0.404960329    1.753121671    -2.710930584
0.404960329    2.563042329    -2.710930584
0.404960329    1.753121671    -2.710930584
-0.477449674    3.228493860    -0.160135140
-0.477449674    3.228493860    -2.300958860
0.477449674    3.228493860    -0.160135140
0.477449674    3.228493860    -2.300958860
-1.070411860    2.635531674    -2.300958860
-1.070411860    1.680632326    -2.300958860
1.070411860    2.635531674    -2.300958860
1.070411860    1.680632326    -2.300958860
-1.070411860    3.228493860    -0.753097326
-1.070411860    3.228493860    -1.707996674
1.070411860    3.228493860    -0.753097326
1.070411860    3.228493860    -1.707996674
-1.256817091    2.843622695    -0.545006305
-1.256817091    2.843622695    -1.916087695
1.256817091    2.843622695    -0.545006305
1.256817091    2.843622695    -1.916087695
-0.685540695    3.414899091    -0.545006305
-0.685540695    3.414899091    -1.916087695
0.685540695    3.414899091    -0.545006305
0.685540695    3.414899091    -1.916087695
-0.685540695    2.843622695    -2.487364091
0.685540695    2.843622695    -2.487364091
0.000000000    3.690195423    -0.815637675
0.000000000    3.690195423    -1.645456325
0.000000000    2.572991325    -2.762660423
0.000000000    1.743172675    -2.762660423
-1.532113423    2.158082000    -1.645456325
1.532113423    2.158082000    -1.645456325
-0.414909325    2.158082000    -2.762660423
0.414909325    2.158082000    -2.762660423
-1.532113423    2.572991325    -1.230547000
1.532113423    2.572991325    -1.230547000
-0.414909325    3.690195423    -1.230547000
0.414909325    3.690195423    -1.230547000
-1.356214207    2.387705698    -2.022681630
-1.356214207    1.928458302    -2.022681630
1.356214207    2.387705698    -2.022681630
1.356214207    1.928458302    -2.022681630
-0.229623698    3.514296207    -0.438412370
-0.229623698    3.514296207    -2.022681630
0.229623698    3.514296207    -0.438412370
0.229623698    3.514296207    -2.022681630
-1.356214207    2.950216630    -1.000923302
-1.356214207    2.950216630    -1.460170698
1.356214207    2.950216630    -1.000923302
1.356214207    2.950216630    -1.460170698
-0.792134630    3.514296207    -1.000923302
-0.792134630    3.514296207    -1.460170698
0.792134630    3.514296207    -1.000923302
0.792134630    3.514296207    -1.460170698
-0.229623698    2.950216630    -2.586761207
0.229623698    2.950216630    -2.586761207
-0.792134630    2.387705698    -2.586761207
-0.792134630    1.928458302    -2.586761207
0.792134630    2.387705698    -2.586761207
0.792134630    1.928458302    -2.586761207
0.000000000    0.000000000    -4.082507000
-1.122390594    0.000000000    -3.617597594
1.122390594    0.000000000    -3.617597594
0.000000000    1.122390594    -3.617597594
0.000000000    -1.122390594    -3.617597594
-0.916428082    0.916428082    -3.411635082
-0.916428082    -0.916428082    -3.411635082
0.916428082    0.916428082    -3.411635082
0.916428082    -0.916428082    -3.411635082
-1.480383584    0.404960329    -2.900167329
-1.480383584    -0.404960329    -2.900167329
1.480383584    0.404960329    -2.900167329
1.480383584    -0.404960329    -2.900167329
-0.404960329    1.480383584    -2.900167329
-0.404960329    -1.480383584    -2.900167329
0.404960329    1.480383584    -2.900167329
0.404960329    -1.480383584    -2.900167329
-0.404960329    0.404960329    -3.975590584
-0.404960329    -0.404960329    -3.975590584
0.404960329    0.404960329    -3.975590584
0.404960329    -0.404960329    -3.975590584
-0.477449674    1.070411860    -3.565618860
-0.477449674    -1.070411860    -3.565618860
0.477449674    1.070411860    -3.565618860
0.477449674    -1.070411860    -3.565618860
-1.070411860    0.477449674    -3.565618860
-1.070411860    -0.477449674    -3.565618860
1.070411860    0.477449674    -3.565618860
1.070411860    -0.477449674    -3.565618860
-1.070411860    1.070411860    -2.972656674
-1.070411860    -1.070411860    -2.972656674
1.070411860    1.070411860    -2.972656674
1.070411860    -1.070411860    -2.972656674
-1.256817091    0.685540695    -3.180747695
-1.256817091    -0.685540695    -3.180747695
1.256817091    0.685540695    -3.180747695
1.256817091    -0.685540695    -3.180747695
-0.685540695    1.256817091    -3.180747695
-0.685540695    -1.256817091    -3.180747695
0.685540695    1.256817091    -3.180747695
0.685540695    -1.256817091    -3.180747695
-0.685540695    0.685540695    -3.752024091
-0.685540695    -0.685540695    -3.752024091
0.685540695    0.685540695    -3.752024091
0.685540695    -0.685540695    -3.752024091
0.000000000    1.532113423    -2.910116325
0.000000000    -1.532113423    -2.910116325
0.000000000    0.414909325    -4.027320423
0.000000000    -0.414909325    -4.027320423
-1.532113423    0.000000000    -2.910116325
1.532113423    0.000000000    -2.910116325
-0.414909325    0.000000000    -4.027320423
0.414909325    0.000000000    -4.027320423
-1.356214207    0.229623698    -3.287341630
-1.356214207    -0.229623698    -3.287341630
1.356214207    0.229623698    -3.287341630
1.356214207    -0.229623698    -3.287341630
-0.229623698    1.356214207    -3.287341630
-0.229623698    -1.356214207    -3.287341630
0.229623698    1.356214207    -3.287341630
0.229623698    -1.356214207    -3.287341630
-1.356214207    0.792134630    -2.724830698
-1.356214207    -0.792134630    -2.724830698
1.356214207    0.792134630    -2.724830698
1.356214207    -0.792134630    -2.724830698
-0.792134630    1.356214207    -2.724830698
-0.792134630    -1.356214207    -2.724830698
0.792134630    1.356214207    -2.724830698
0.792134630    -1.356214207    -2.724830698
-0.229623698    0.792134630    -3.851421207
-0.229623698    -0.792134630    -3.851421207
0.229623698    0.792134630    -3.851421207
0.229623698    -0.792134630    -3.851421207
-0.792134630    0.229623698    -3.851421207
-0.792134630    -0.229623698    -3.851421207
0.792134630    0.229623698    -3.851421207
0.792134630    -0.229623698    -3.851421207
0.000000000    -0.000000000    3.909815000
-1.587300000    -0.000000000    2.322515000
1.587300000    -0.000000000    2.322515000
-1.122390594    1.122390594    2.322515000
-1.122390594    -1.122390594    2.322515000
1.122390594    1.122390594    2.322515000
1.122390594    -1.122390594    2.322515000
-1.122390594    -0.000000000    3.444905594
1.122390594    -0.000000000    3.444905594
0.000000000    1.122390594    3.444905594
0.000000000    -1.122390594    3.444905594
-0.916428082    0.916428082    3.238943082
-0.916428082    -0.916428082    3.238943082
0.916428082    0.916428082    3.238943082
0.916428082    -0.916428082    3.238943082
-1.480383584    0.404960329    2.727475329
-1.480383584    -0.404960329    2.727475329
1.480383584    0.404960329    2.727475329
1.480383584    -0.404960329    2.727475329
-0.404960329    1.480383584    2.727475329
-0.404960329    -1.480383584    2.727475329
0.404960329    1.480383584    2.727475329
0.404960329    -1.480383584    2.727475329
-0.404960329    0.404960329    3.802898584
-0.404960329    -0.404960329    3.802898584
0.404960329    0.404960329    3.802898584
0.404960329    -0.404960329    3.802898584
-0.477449674    1.070411860    3.392926860
-0.477449674    -1.070411860    3.392926860
0.477449674    1.070411860    3.392926860
0.477449674    -1.070411860    3.392926860
-1.070411860    0.477449674    3.392926860
-1.070411860    -0.477449674    3.392926860
1.070411860    0.477449674    3.392926860
1.070411860    -0.477449674    3.392926860
-1.070411860    1.070411860    2.799964674
-1.070411860    -1.070411860    2.799964674
1.070411860    1.070411860    2.799964674
1.070411860    -1.070411860    2.799964674
-1.256817091    0.685540695    3.008055695
-1.256817091    -0.685540695    3.008055695
1.256817091    0.685540695    3.008055695
1.256817091    -0.685540695    3.008055695
-0.685540695    1.256817091    3.008055695
-0.685540695    -1.256817091    3.008055695
0.685540695    1.256817091    3.008055695
0.685540695    -1.256817091    3.008055695
-0.685540695    0.685540695    3.579332091
-0.685540695    -0.685540695    3.579332091
0.685540695    0.685540695    3.579332091
0.685540695    -0.685540695    3.579332091
0.000000000    1.532113423    2.737424325
0.000000000    -1.532113423    2.737424325
0.000000000    0.414909325    3.854628423
0.000000000    -0.414909325    3.854628423
-1.532113423    -0.000000000    2.737424325
1.532113423    -0.000000000    2.737424325
-0.414909325    -0.000000000    3.854628423
0.414909325    -0.000000000    3.854628423
-1.532113423    0.414909325    2.322515000
-1.532113423    -0.414909325    2.322515000
1.532113423    0.414909325    2.322515000
1.532113423    -0.414909325    2.322515000
-1.356214207    0.229623698    3.114649630
-1.356214207    -0.229623698    3.114649630
1.356214207    0.229623698    3.114649630
1.356214207    -0.229623698    3.114649630
-0.229623698    1.356214207    3.114649630
-0.229623698    -1.356214207    3.114649630
0.229623698    1.356214207    3.114649630
0.229623698    -1.356214207    3.114649630
-1.356214207    0.792134630    2.552138698
-1.356214207    -0.792134630    2.552138698
1.356214207    0.792134630    2.552138698
1.356214207    -0.792134630    2.552138698
-0.792134630    1.356214207    2.552138698
-0.792134630    -1.356214207    2.552138698
0.792134630    1.356214207    2.552138698
0.792134630    -1.356214207    2.552138698
-0.229623698    0.792134630    3.678729207
-0.229623698    -0.792134630    3.678729207
0.229623698    0.792134630    3.678729207
0.229623698    -0.792134630    3.678729207
-0.792134630    0.229623698    3.678729207
-0.792134630    -0.229623698    3.678729207
0.792134630    0.229623698    3.678729207
0.792134630    -0.229623698    3.678729207
-0.000000000    -2.158082000    -2.817847000
-0.000000000    -3.745382000    -1.230547000
-1.122390594    -3.280472594    -1.230547000
1.122390594    -3.280472594    -1.230547000
-1.122390594    -2.158082000    -2.352937594
1.122390594    -2.158082000    -2.352937594
-0.000000000    -3.280472594    -0.108156406
-0.000000000    -3.280472594    -2.352937594
-0.916428082    -3.074510082    -0.314118918
-0.916428082    -3.074510082    -2.146975082
0.916428082    -3.074510082    -0.314118918
0.916428082    -3.074510082    -2.146975082
-1.480383584    -2.563042329    -0.825586671
-1.480383584    -2.563042329    -1.635507329
1.480383584    -2.563042329    -0.825586671
1.480383584    -2.563042329    -1.635507329
-0.404960329    -3.638465584    -0.825586671
-0.404960329    -3.638465584    -1.635507329
0.404960329    -3.638465584    -0.825586671
0.404960329    -3.638465584    -1.635507329
-0.404960329    -1.753121671    -2.710930584
-0.404960329    -2.563042329    -2.710930584
0.404960329    -1.753121671    -2.710930584
0.404960329    -2.563042329    -2.710930584
-0.477449674    -3.228493860    -0.160135140
-0.477449674    -3.228493860    -2.300958860
0.477449674    -3.228493860    -0.160135140
0.477449674    -3.228493860    -2.300958860
-1.070411860    -1.680632326    -2.300958860
-1.070411860    -2.635531674    -2.300958860
1.070411860    -1.680632326    -2.300958860
1.070411860    -2.635531674    -2.300958860
-1.070411860    -3.228493860    -0.753097326
-1.070411860    -3.228493860    -1.707996674
1.070411860    -3.228493860    -0.753097326
1.070411860    -3.228493860    -1.707996674
-1.256817091    -2.843622695    -0.545006305
-1.256817091    -2.843622695    -1.916087695
1.256817091    -2.843622695    -0.545006305
1.256817091    -2.843622695    -1.916087695
-0.685540695    -3.414899091    -0.545006305
-0.685540695    -3.414899091    -1.916087695
0.685540695    -3.414899091    -0.545006305
0.685540695    -3.414899091    -1.916087695
-0.685540695    -2.843622695    -2.487364091
0.685540695    -2.843622695    -2.487364091
-0.000000000    -3.690195423    -0.815637675
-0.000000000    -3.690195423    -1.645456325
-0.000000000    -1.743172675    -2.762660423
-0.000000000    -2.572991325    -2.762660423
-1.532113423    -2.158082000    -1.645456325
1.532113423    -2.158082000    -1.645456325
-0.414909325    -2.158082000    -2.762660423
0.414909325    -2.158082000    -2.762660423
-1.532113423    -2.572991325    -1.230547000
1.532113423    -2.572991325    -1.230547000
-0.414909325    -3.690195423    -1.230547000
0.414909325    -3.690195423    -1.230547000
-1.356214207    -1.928458302    -2.022681630
-1.356214207    -2.387705698    -2.022681630
1.356214207    -1.928458302    -2.022681630
1.356214207    -2.387705698    -2.022681630
-0.229623698    -3.514296207    -0.438412370
-0.229623698    -3.514296207    -2.022681630
0.229623698    -3.514296207    -0.438412370
0.229623698    -3.514296207    -2.022681630
-1.356214207    -2.950216630    -1.000923302
-1.356214207    -2.950216630    -1.460170698
1.356214207    -2.950216630    -1.000923302
1.356214207    -2.950216630    -1.460170698
-0.792134630    -3.514296207    -1.000923302
-0.792134630    -3.514296207    -1.460170698
0.792134630    -3.514296207    -1.000923302
0.792134630    -3.514296207    -1.460170698
-0.229623698    -2.950216630    -2.586761207
0.229623698    -2.950216630    -2.586761207
-0.792134630    -1.928458302    -2.586761207
-0.792134630    -2.387705698    -2.586761207
0.792134630    -1.928458302    -2.586761207
0.792134630    -2.387705698    -2.586761207
-2.013000000    -0.000000000    1.306366000
2.013000000    -0.000000000    1.306366000
-1.162206092    1.162206092    2.468572092
-1.162206092    -1.162206092    2.468572092
1.162206092    1.162206092    2.468572092
1.162206092    -1.162206092    2.468572092
-1.746566616    0.707698402    2.014064402
-1.746566616    -0.707698402    2.014064402
1.746566616    0.707698402    2.014064402
1.746566616    -0.707698402    2.014064402
-0.746891801    1.321802110    2.628168110
-0.746891801    -1.321802110    2.628168110
0.746891801    1.321802110    2.628168110
0.746891801    -1.321802110    2.628168110
-1.321802110    0.746891801    2.628168110
-1.321802110    -0.746891801    2.628168110
1.321802110    0.746891801    2.628168110
1.321802110    -0.746891801    2.628168110
-1.496568963    0.951958597    2.258324597
-1.496568963    -0.951958597    2.258324597
1.496568963    0.951958597    2.258324597
1.496568963    -0.951958597    2.258324597
-1.994290416    0.193616551    1.499982551
-1.994290416    0.193616551    1.112749449
-1.994290416    -0.193616551    1.499982551
-1.994290416    -0.193616551    1.112749449
1.994290416    0.193616551    1.499982551
1.994290416    0.193616551    1.112749449
1.994290416    -0.193616551    1.499982551
1.994290416    -0.193616551    1.112749449
-1.911251541    0.446814586    1.753180586
-1.911251541    0.446814586    0.859551414
-1.911251541    -0.446814586    1.753180586
-1.911251541    -0.446814586    0.859551414
1.911251541    0.446814586    1.753180586
1.911251541    0.446814586    0.859551414
1.911251541    -0.446814586    1.753180586
1.911251541    -0.446814586    0.859551414
-0.260157448    1.411468580    2.717834580
-0.260157448    -1.411468580    2.717834580
0.260157448    1.411468580    2.717834580
0.260157448    -1.411468580    2.717834580
-1.411468580    0.260157448    2.717834580
-1.411468580    -0.260157448    2.717834580
1.411468580    0.260157448    2.717834580
1.411468580    -0.260157448    2.717834580
-1.941355146    -0.000000000    1.838633976
-1.941355146    -0.000000000    0.774098024
1.941355146    -0.000000000    1.838633976
1.941355146    -0.000000000    0.774098024
-1.941355146    0.532267976    1.306366000
-1.941355146    -0.532267976    1.306366000
1.941355146    0.532267976    1.306366000
1.941355146    -0.532267976    1.306366000
-1.651317083    -0.000000000    2.457591821
-1.651317083    -0.000000000    0.155140179
1.651317083    -0.000000000    2.457591821
1.651317083    -0.000000000    0.155140179
-1.610546445    1.096818755    1.811635996
-1.610546445    -1.096818755    1.811635996
1.610546445    1.096818755    1.811635996
1.610546445    -1.096818755    1.811635996
-1.610546445    0.505269996    2.403184755
-1.610546445    -0.505269996    2.403184755
1.610546445    0.505269996    2.403184755
1.610546445    -0.505269996    2.403184755
-1.816616812    0.830910858    1.554679320
-1.816616812    -0.830910858    1.554679320
1.816616812    0.830910858    1.554679320
1.816616812    -0.830910858    1.554679320
-1.816616812    0.248313320    2.137276858
-1.816616812    0.248313320    0.475455142
-1.816616812    -0.248313320    2.137276858
-1.816616812    -0.248313320    0.475455142
1.816616812    0.248313320    2.137276858
1.816616812    0.248313320    0.475455142
1.816616812    -0.248313320    2.137276858
1.816616812    -0.248313320    0.475455142
-2.118050000    -1.185423000    0.665227000
2.118050000    -1.185423000    0.665227000
-1.837712579    -0.440792797    1.409857203
-1.837712579    -0.440792797    -0.079403203
-1.837712579    -1.930053203    1.409857203
-1.837712579    -1.930053203    -0.079403203
1.837712579    -0.440792797    1.409857203
1.837712579    -0.440792797    -0.079403203
1.837712579    -1.930053203    1.409857203
1.837712579    -1.930053203    -0.079403203
-0.744630203    -3.023135579    -0.079403203
0.744630203    -3.023135579    -0.079403203
-1.390781401    -1.971291942    2.056008401
1.390781401    -1.971291942    2.056008401
-1.390781401    -2.576204401    1.451095942
-1.390781401    -2.576204401    -0.120641942
1.390781401    -2.576204401    1.451095942
1.390781401    -2.576204401    -0.120641942
-1.574668600    -2.187060311    1.666864311
1.574668600    -2.187060311    1.666864311
-2.098364041    -0.981702416    0.868947584
-2.098364041    -0.981702416    0.461506416
-2.098364041    -1.389143584    0.868947584
-2.098364041    -1.389143584    0.461506416
2.098364041    -0.981702416    0.868947584
2.098364041    -0.981702416    0.461506416
2.098364041    -1.389143584    0.868947584
2.098364041    -1.389143584    0.461506416
-0.203720584    -3.283787041    0.461506416
0.203720584    -3.283787041    0.461506416
-0.203720584    -1.389143584    2.763591041
0.203720584    -1.389143584    2.763591041
-2.010991717    -0.715291041    1.135358959
-2.010991717    -0.715291041    0.195095041
-2.010991717    -1.655554959    1.135358959
-2.010991717    -1.655554959    0.195095041
2.010991717    -0.715291041    1.135358959
2.010991717    -0.715291041    0.195095041
2.010991717    -1.655554959    1.135358959
2.010991717    -1.655554959    0.195095041
-0.470131959    -3.196414717    0.195095041
0.470131959    -3.196414717    0.195095041
-0.470131959    -1.655554959    2.676218717
0.470131959    -1.655554959    2.676218717
-1.485127186    -0.911689029    2.150354186
-1.485127186    -1.459156971    2.150354186
1.485127186    -0.911689029    2.150354186
1.485127186    -1.459156971    2.150354186
-1.485127186    -2.670550186    0.938960971
-1.485127186    -2.670550186    0.391493029
1.485127186    -2.670550186    0.938960971
1.485127186    -2.670550186    0.391493029
-0.000000000    -3.228089302    0.105182198
-0.000000000    -1.745467802    2.707893302
-2.042666302    -1.185423000    1.225271802
-2.042666302    -1.185423000    0.105182198
2.042666302    -1.185423000    1.225271802
2.042666302    -1.185423000    0.105182198
-2.042666302    -0.625378198    0.665227000
-2.042666302    -1.745467802    0.665227000
2.042666302    -0.625378198    0.665227000
2.042666302    -1.745467802    0.665227000
-1.737492374    -1.185423000    1.876530453
1.737492374    -1.185423000    1.876530453
-1.211303453    -1.185423000    2.402719374
1.211303453    -1.185423000    2.402719374
-1.737492374    -2.396726453    0.665227000
1.737492374    -2.396726453    0.665227000
-1.211303453    -2.922915374    0.665227000
1.211303453    -2.922915374    0.665227000
-1.154057111    -2.880017087    0.133589089
1.154057111    -2.880017087    0.133589089
-1.694594087    -0.031365889    0.133589089
-1.694594087    -2.339480111    1.196864911
-1.694594087    -2.339480111    0.133589089
1.694594087    -0.031365889    0.133589089
1.694594087    -2.339480111    1.196864911
1.694594087    -2.339480111    0.133589089
-1.154057111    -1.717060911    2.359821087
1.154057111    -1.717060911    2.359821087
-1.694594087    -0.653785089    1.819284111
-1.694594087    -1.717060911    1.819284111
1.694594087    -0.653785089    1.819284111
1.694594087    -1.717060911    1.819284111
-1.911418400    -0.311150401    0.926498747
-1.911418400    -0.311150401    0.403955253
-1.911418400    -2.059695599    0.926498747
-1.911418400    -2.059695599    0.403955253
1.911418400    -0.311150401    0.926498747
1.911418400    -0.311150401    0.403955253
1.911418400    -2.059695599    0.926498747
1.911418400    -2.059695599    0.403955253
-0.874272599    -3.096841400    0.403955253
0.874272599    -3.096841400    0.403955253
-1.911418400    -0.924151253    1.539499599
-1.911418400    -0.924151253    -0.209045599
-1.911418400    -1.446694747    1.539499599
-1.911418400    -1.446694747    -0.209045599
1.911418400    -0.924151253    1.539499599
1.911418400    -0.924151253    -0.209045599
1.911418400    -1.446694747    1.539499599
1.911418400    -1.446694747    -0.209045599
-0.874272599    -1.446694747    2.576645400
0.874272599    -1.446694747    2.576645400
-2.118050000    1.185423000    0.665227000
2.118050000    1.185423000    0.665227000
-1.837712579    1.930053203    1.409857203
-1.837712579    1.930053203    -0.079403203
-1.837712579    0.440792797    1.409857203
-1.837712579    0.440792797    -0.079403203
1.837712579    1.930053203    1.409857203
1.837712579    1.930053203    -0.079403203
1.837712579    0.440792797    1.409857203
1.837712579    0.440792797    -0.079403203
-0.744630203    3.023135579    -0.079403203
0.744630203    3.023135579    -0.079403203
-1.390781401    1.971291942    2.056008401
1.390781401    1.971291942    2.056008401
-1.390781401    2.576204401    1.451095942
-1.390781401    2.576204401    -0.120641942
1.390781401    2.576204401    1.451095942
1.390781401    2.576204401    -0.120641942
-1.574668600    2.187060311    1.666864311
1.574668600    2.187060311    1.666864311
-2.098364041    1.389143584    0.868947584
-2.098364041    1.389143584    0.461506416
-2.098364041    0.981702416    0.868947584
-2.098364041    0.981702416    0.461506416
2.098364041    1.389143584    0.868947584
2.098364041    1.389143584    0.461506416
2.098364041    0.981702416    0.868947584
2.098364041    0.981702416    0.461506416
-0.203720584    3.283787041    0.461506416
0.203720584    3.283787041    0.461506416
-0.203720584    1.389143584    2.763591041
0.203720584    1.389143584    2.763591041
-2.010991717    1.655554959    1.135358959
-2.010991717    1.655554959    0.195095041
-2.010991717    0.715291041    1.135358959
-2.010991717    0.715291041    0.195095041
2.010991717    1.655554959    1.135358959
2.010991717    1.655554959    0.195095041
2.010991717    0.715291041    1.135358959
2.010991717    0.715291041    0.195095041
-0.470131959    3.196414717    0.195095041
0.470131959    3.196414717    0.195095041
-0.470131959    1.655554959    2.676218717
0.470131959    1.655554959    2.676218717
-1.485127186    1.459156971    2.150354186
-1.485127186    0.911689029    2.150354186
1.485127186    1.459156971    2.150354186
1.485127186    0.911689029    2.150354186
-1.485127186    2.670550186    0.938960971
-1.485127186    2.670550186    0.391493029
1.485127186    2.670550186    0.938960971
1.485127186    2.670550186    0.391493029
0.000000000    3.228089302    0.105182198
0.000000000    1.745467802    2.707893302
-2.042666302    1.185423000    1.225271802
-2.042666302    1.185423000    0.105182198
2.042666302    1.185423000    1.225271802
2.042666302    1.185423000    0.105182198
-2.042666302    1.745467802    0.665227000
-2.042666302    0.625378198    0.665227000
2.042666302    1.745467802    0.665227000
2.042666302    0.625378198    0.665227000
-1.737492374    1.185423000    1.876530453
1.737492374    1.185423000    1.876530453
-1.211303453    1.185423000    2.402719374
1.211303453    1.185423000    2.402719374
-1.737492374    2.396726453    0.665227000
1.737492374    2.396726453    0.665227000
-1.211303453    2.922915374    0.665227000
1.211303453    2.922915374    0.665227000
-1.154057111    2.880017087    0.133589089
1.154057111    2.880017087    0.133589089
-1.694594087    2.339480111    1.196864911
-1.694594087    2.339480111    0.133589089
-1.694594087    0.031365889    0.133589089
1.694594087    2.339480111    1.196864911
1.694594087    2.339480111    0.133589089
1.694594087    0.031365889    0.133589089
-1.154057111    1.717060911    2.359821087
1.154057111    1.717060911    2.359821087
-1.694594087    1.717060911    1.819284111
-1.694594087    0.653785089    1.819284111
1.694594087    1.717060911    1.819284111
1.694594087    0.653785089    1.819284111
-1.911418400    2.059695599    0.926498747
-1.911418400    2.059695599    0.403955253
-1.911418400    0.311150401    0.926498747
-1.911418400    0.311150401    0.403955253
1.911418400    2.059695599    0.926498747
1.911418400    2.059695599    0.403955253
1.911418400    0.311150401    0.926498747
1.911418400    0.311150401    0.403955253
-0.874272599    3.096841400    0.403955253
0.874272599    3.096841400    0.403955253
-1.911418400    1.446694747    1.539499599
-1.911418400    1.446694747    -0.209045599
-1.911418400    0.924151253    1.539499599
-1.911418400    0.924151253    -0.209045599
1.911418400    1.446694747    1.539499599
1.911418400    1.446694747    -0.209045599
1.911418400    0.924151253    1.539499599
1.911418400    0.924151253    -0.209045599
-0.874272599    1.446694747    2.576645400
0.874272599    1.446694747    2.576645400
-2.118050000    0.000000000    -1.412527000
2.118050000    0.000000000    -1.412527000
-1.222856738    1.222856738    -2.635383738
-1.222856738    -1.222856738    -2.635383738
1.222856738    1.222856738    -2.635383738
1.222856738    -1.222856738    -2.635383738
-1.837712579    0.744630203    -2.157157203
-1.837712579    -0.744630203    -2.157157203
1.837712579    0.744630203    -2.157157203
1.837712579    -0.744630203    -2.157157203
-0.785868942    1.390781401    -2.803308401
-0.785868942    -1.390781401    -2.803308401
0.785868942    1.390781401    -2.803308401
0.785868942    -1.390781401    -2.803308401
-1.390781401    0.785868942    -2.803308401
-1.390781401    -0.785868942    -2.803308401
1.390781401    0.785868942    -2.803308401
1.390781401    -0.785868942    -2.803308401
-1.390781401    1.390781401    -2.198395942
-1.390781401    -1.390781401    -2.198395942
1.390781401    1.390781401    -2.198395942
1.390781401    -1.390781401    -2.198395942
-1.574668600    1.001637311    -2.414164311
-1.574668600    -1.001637311    -2.414164311
1.574668600    1.001637311    -2.414164311
1.574668600    -1.001637311    -2.414164311
-1.001637311    1.574668600    -2.414164311
-1.001637311    -1.574668600    -2.414164311
1.001637311    1.574668600    -2.414164311
1.001637311    -1.574668600    -2.414164311
-1.001637311    1.001637311    -2.987195600
-1.001637311    -1.001637311    -2.987195600
1.001637311    1.001637311    -2.987195600
1.001637311    -1.001637311    -2.987195600
-2.098364041    0.203720584    -1.208806416
-2.098364041    0.203720584    -1.616247584
-2.098364041    -0.203720584    -1.208806416
-2.098364041    -0.203720584    -1.616247584
2.098364041    0.203720584    -1.208806416
2.098364041    0.203720584    -1.616247584
2.098364041    -0.203720584    -1.208806416
2.098364041    -0.203720584    -1.616247584
-2.010991717    0.470131959    -0.942395041
-2.010991717    0.470131959    -1.882658959
-2.010991717    -0.470131959    -0.942395041
-2.010991717    -0.470131959    -1.882658959
2.010991717    0.470131959    -0.942395041
2.010991717    0.470131959    -1.882658959
2.010991717    -0.470131959    -0.942395041
2.010991717    -0.470131959    -1.882658959
-0.273733971    1.485127186    -2.897654186
-0.273733971    -1.485127186    -2.897654186
0.273733971    1.485127186    -2.897654186
0.273733971    -1.485127186    -2.897654186
-1.485127186    0.273733971    -2.897654186
-1.485127186    -0.273733971    -2.897654186
1.485127186    0.273733971    -2.897654186
1.485127186    -0.273733971    -2.897654186
-2.042666302    0.000000000    -0.852482198
-2.042666302    0.000000000    -1.972571802
2.042666302    0.000000000    -0.852482198
2.042666302    0.000000000    -1.972571802
-2.042666302    0.560044802    -1.412527000
-2.042666302    -0.560044802    -1.412527000
2.042666302    0.560044802    -1.412527000
2.042666302    -0.560044802    -1.412527000
0.000000000    1.737492374    -2.623830453
0.000000000    -1.737492374    -2.623830453
-1.737492374    0.000000000    -0.201223547
-1.737492374    0.000000000    -2.623830453
1.737492374    0.000000000    -0.201223547
1.737492374    0.000000000    -2.623830453
-1.694594087    1.154057111    -1.944164911
-1.694594087    -1.154057111    -1.944164911
1.694594087    1.154057111    -1.944164911
1.694594087    -1.154057111    -1.944164911
-1.694594087    0.531637911    -2.566584111
-1.694594087    -0.531637911    -2.566584111
1.694594087    0.531637911    -2.566584111
1.694594087    -0.531637911    -2.566584111
-0.531637911    1.694594087    -2.566584111
-0.531637911    -1.694594087    -2.566584111
0.531637911    1.694594087    -2.566584111
0.531637911    -1.694594087    -2.566584111
-1.911418400    0.874272599    -1.151255253
-1.911418400    0.874272599    -1.673798747
-1.911418400    -0.874272599    -1.151255253
-1.911418400    -0.874272599    -1.673798747
1.911418400    0.874272599    -1.151255253
1.911418400    0.874272599    -1.673798747
1.911418400    -0.874272599    -1.151255253
1.911418400    -0.874272599    -1.673798747
-1.911418400    0.261271747    -0.538254401
-1.911418400    0.261271747    -2.286799599
-1.911418400    -0.261271747    -0.538254401
-1.911418400    -0.261271747    -2.286799599
1.911418400    0.261271747    -0.538254401
1.911418400    0.261271747    -2.286799599
1.911418400    -0.261271747    -0.538254401
1.911418400    -0.261271747    -2.286799599
-2.118050000    -1.207927000    -0.715463000
2.118050000    -1.207927000    -0.715463000
-1.222856738    -2.430783738    -1.938319738
1.222856738    -2.430783738    -1.938319738
-1.837712579    -0.463296797    0.029167203
-1.837712579    -1.952557203    0.029167203
-1.837712579    -1.952557203    -1.460093203
1.837712579    -0.463296797    0.029167203
1.837712579    -1.952557203    0.029167203
1.837712579    -1.952557203    -1.460093203
-0.744630203    -3.045639579    0.029167203
0.744630203    -3.045639579    0.029167203
-0.744630203    -1.952557203    -2.553175579
0.744630203    -1.952557203    -2.553175579
-1.390781401    -1.993795942    -2.106244401
1.390781401    -1.993795942    -2.106244401
-1.390781401    -2.598708401    0.070405942
-1.390781401    -2.598708401    -1.501331942
1.390781401    -2.598708401    0.070405942
1.390781401    -2.598708401    -1.501331942
-1.574668600    -2.209564311    -1.717100311
1.574668600    -2.209564311    -1.717100311
-1.001637311    -2.209564311    -2.290131600
1.001637311    -2.209564311    -2.290131600
-2.098364041    -1.004206416    -0.511742416
-2.098364041    -1.004206416    -0.919183584
-2.098364041    -1.411647584    -0.511742416
-2.098364041    -1.411647584    -0.919183584
2.098364041    -1.004206416    -0.511742416
2.098364041    -1.004206416    -0.919183584
2.098364041    -1.411647584    -0.511742416
2.098364041    -1.411647584    -0.919183584
-0.203720584    -1.411647584    -2.813827041
0.203720584    -1.411647584    -2.813827041
-2.010991717    -0.737795041    -0.245331041
-2.010991717    -0.737795041    -1.185594959
-2.010991717    -1.678058959    -0.245331041
-2.010991717    -1.678058959    -1.185594959
2.010991717    -0.737795041    -0.245331041
2.010991717    -0.737795041    -1.185594959
2.010991717    -1.678058959    -0.245331041
2.010991717    -1.678058959    -1.185594959
-0.470131959    -3.218918717    -0.245331041
0.470131959    -3.218918717    -0.245331041
-0.470131959    -1.678058959    -2.726454717
0.470131959    -1.678058959    -2.726454717
-1.485127186    -1.481660971    -2.200590186
1.485127186    -1.481660971    -2.200590186
-1.485127186    -2.693054186    -0.441729029
-1.485127186    -2.693054186    -0.989196971
1.485127186    -2.693054186    -0.441729029
1.485127186    -2.693054186    -0.989196971
-0.000000000    -3.250593302    -0.155418198
-0.000000000    -1.767971802    -2.758129302
-2.042666302    -1.207927000    -0.155418198
-2.042666302    -1.207927000    -1.275507802
2.042666302    -1.207927000    -0.155418198
2.042666302    -1.207927000    -1.275507802
-2.042666302    -0.647882198    -0.715463000
-2.042666302    -1.767971802    -0.715463000
2.042666302    -0.647882198    -0.715463000
2.042666302    -1.767971802    -0.715463000
-1.737492374    -1.207927000    -1.926766453
1.737492374    -1.207927000    -1.926766453
-1.211303453    -1.207927000    -2.452955374
1.211303453    -1.207927000    -2.452955374
-1.737492374    -2.419230453    -0.715463000
1.737492374    -2.419230453    -0.715463000
-1.211303453    -2.945419374    -0.715463000
1.211303453    -2.945419374    -0.715463000
-1.154057111    -2.902521087    -0.183825089
1.154057111    -2.902521087    -0.183825089
-1.694594087    -0.053869889    -0.183825089
-1.694594087    -2.361984111    -0.183825089
-1.694594087    -2.361984111    -1.247100911
1.694594087    -0.053869889    -0.183825089
1.694594087    -2.361984111    -0.183825089
1.694594087    -2.361984111    -1.247100911
-1.154057111    -1.739564911    -2.410057087
1.154057111    -1.739564911    -2.410057087
-1.694594087    -1.739564911    -1.869520111
1.694594087    -1.739564911    -1.869520111
-1.911418400    -0.333654401    -0.454191253
-1.911418400    -0.333654401    -0.976734747
-1.911418400    -2.082199599    -0.454191253
-1.911418400    -2.082199599    -0.976734747
1.911418400    -0.333654401    -0.454191253
1.911418400    -0.333654401    -0.976734747
1.911418400    -2.082199599    -0.454191253
1.911418400    -2.082199599    -0.976734747
-0.874272599    -3.119345400    -0.454191253
0.874272599    -3.119345400    -0.454191253
-1.911418400    -0.946655253    0.158809599
-1.911418400    -0.946655253    -1.589735599
-1.911418400    -1.469198747    0.158809599
-1.911418400    -1.469198747    -1.589735599
1.911418400    -0.946655253    0.158809599
1.911418400    -0.946655253    -1.589735599
1.911418400    -1.469198747    0.158809599
1.911418400    -1.469198747    -1.589735599
-0.261271747    -3.119345400    0.158809599
0.261271747    -3.119345400    0.158809599
-0.874272599    -1.469198747    -2.626881400
0.874272599    -1.469198747    -2.626881400
-2.118050000    1.207927000    -0.715463000
2.118050000    1.207927000    -0.715463000
-1.222856738    2.430783738    -1.938319738
1.222856738    2.430783738    -1.938319738
-1.837712579    1.952557203    0.029167203
-1.837712579    1.952557203    -1.460093203
-1.837712579    0.463296797    0.029167203
1.837712579    1.952557203    0.029167203
1.837712579    1.952557203    -1.460093203
1.837712579    0.463296797    0.029167203
-0.744630203    3.045639579    0.029167203
0.744630203    3.045639579    0.029167203
-0.744630203    1.952557203    -2.553175579
0.744630203    1.952557203    -2.553175579
-1.390781401    1.993795942    -2.106244401
1.390781401    1.993795942    -2.106244401
-1.390781401    2.598708401    0.070405942
-1.390781401    2.598708401    -1.501331942
1.390781401    2.598708401    0.070405942
1.390781401    2.598708401    -1.501331942
-1.574668600    2.209564311    -1.717100311
1.574668600    2.209564311    -1.717100311
-1.001637311    2.209564311    -2.290131600
1.001637311    2.209564311    -2.290131600
-2.098364041    1.411647584    -0.511742416
-2.098364041    1.411647584    -0.919183584
-2.098364041    1.004206416    -0.511742416
-2.098364041    1.004206416    -0.919183584
2.098364041    1.411647584    -0.511742416
2.098364041    1.411647584    -0.919183584
2.098364041    1.004206416    -0.511742416
2.098364041    1.004206416    -0.919183584
-0.203720584    1.411647584    -2.813827041
0.203720584    1.411647584    -2.813827041
-2.010991717    1.678058959    -0.245331041
-2.010991717    1.678058959    -1.185594959
-2.010991717    0.737795041    -0.245331041
-2.010991717    0.737795041    -1.185594959
2.010991717    1.678058959    -0.245331041
2.010991717    1.678058959    -1.185594959
2.010991717    0.737795041    -0.245331041
2.010991717    0.737795041    -1.185594959
-0.470131959    3.218918717    -0.245331041
0.470131959    3.218918717    -0.245331041
-0.470131959    1.678058959    -2.726454717
0.470131959    1.678058959    -2.726454717
-1.485127186    1.481660971    -2.200590186
1.485127186    1.481660971    -2.200590186
-1.485127186    2.693054186    -0.441729029
-1.485127186    2.693054186    -0.989196971
1.485127186    2.693054186    -0.441729029
1.485127186    2.693054186    -0.989196971
0.000000000    3.250593302    -0.155418198
0.000000000    1.767971802    -2.758129302
-2.042666302    1.207927000    -0.155418198
-2.042666302    1.207927000    -1.275507802
2.042666302    1.207927000    -0.155418198
2.042666302    1.207927000    -1.275507802
-2.042666302    1.767971802    -0.715463000
-2.042666302    0.647882198    -0.715463000
2.042666302    1.767971802    -0.715463000
2.042666302    0.647882198    -0.715463000
-1.737492374    1.207927000    -1.926766453
1.737492374    1.207927000    -1.926766453
-1.211303453    1.207927000    -2.452955374
1.211303453    1.207927000    -2.452955374
-1.737492374    2.419230453    -0.715463000
1.737492374    2.419230453    -0.715463000
-1.211303453    2.945419374    -0.715463000
1.211303453    2.945419374    -0.715463000
-1.154057111    2.902521087    -0.183825089
1.154057111    2.902521087    -0.183825089
-1.694594087    2.361984111    -0.183825089
-1.694594087    2.361984111    -1.247100911
-1.694594087    0.053869889    -0.183825089
1.694594087    2.361984111    -0.183825089
1.694594087    2.361984111    -1.247100911
1.694594087    0.053869889    -0.183825089
-1.154057111    1.739564911    -2.410057087
1.154057111    1.739564911    -2.410057087
-1.694594087    1.739564911    -1.869520111
1.694594087    1.739564911    -1.869520111
-1.911418400    2.082199599    -0.454191253
-1.911418400    2.082199599    -0.976734747
-1.911418400    0.333654401    -0.454191253
-1.911418400    0.333654401    -0.976734747
1.911418400    2.082199599    -0.454191253
1.911418400    2.082199599    -0.976734747
1.911418400    0.333654401    -0.454191253
1.911418400    0.333654401    -0.976734747
-0.874272599    3.119345400    -0.454191253
0.874272599    3.119345400    -0.454191253
-1.911418400    1.469198747    0.158809599
-1.911418400    1.469198747    -1.589735599
-1.911418400    0.946655253    0.158809599
-1.911418400    0.946655253    -1.589735599
1.911418400    1.469198747    0.158809599
1.911418400    1.469198747    -1.589735599
1.911418400    0.946655253    0.158809599
1.911418400    0.946655253    -1.589735599
-0.261271747    3.119345400    0.158809599
0.261271747    3.119345400    0.158809599
-0.874272599    1.469198747    -2.626881400
0.874272599    1.469198747    -2.626881400
